# Supplementary material for: Generalist and Specialist Mite Herbivores Induce Similar Defense Responses in Maize and Barley but Differ in Susceptibility to Benzoxazinoids
Source: Front Plant Sci. 2018 Aug 21;9:1222. doi: 10.3389/fpls.2018.01222 (PMC6110934; doi:10.3389/fpls.2018.01222)
Supplement: Supplementary file 1 [file Table_1.XLSX]

## Sheet: Supplementary Table 1
Supplementary Table 1: Significantly enriched GO terms for gene clusters identified in barley responses to spider mite herbivory and wounding.
Cluster 1
GO.ID	Term	Annotated	Significant	Expected	P-value
GO:0009751	response to salicylic acid	73	5	0.79	0.00011
GO:0080167	response to karrikin	61	5	0.66	0.00049
GO:0006032	chitin catabolic process	6	2	0.06	0.00169
GO:0060416	response to growth hormone	6	2	0.06	0.00169
GO:0006468	protein phosphorylation	722	17	7.81	0.00177
GO:0009704	de-etiolation	9	2	0.1	0.00397
GO:0055114	oxidation-reduction process	887	18	9.59	0.00547
GO:0009620	response to fungus	130	6	1.41	0.0074
GO:0009753	response to jasmonic acid	91	5	0.98	0.00868
Cluster 2
GO.ID	Term	Annotated	Significant	Expected	P-value
GO:0006468	protein phosphorylation	722	35	10.66	1.3e-10
GO:0002237	response to molecule of bacterial origin	11	3	0.16	0.00048
GO:0007178	transmembrane receptor protein serine/th...	5	2	0.07	0.0021
GO:0015749	monosaccharide transport	5	2	0.07	0.0021
GO:0009595	detection of biotic stimulus	22	3	0.32	0.00395
GO:0010466	negative regulation of peptidase activit...	7	2	0.1	0.00433
GO:0009817	defense response to fungus, incompatible...	25	3	0.37	0.00571
GO:0015802	basic amino acid transport	8	2	0.12	0.00572
GO:0015696	ammonium transport	8	2	0.12	0.00572
GO:0010363	regulation of plant-type hypersensitive ...	49	4	0.72	0.00576
GO:0043069	negative regulation of programmed cell d...	29	3	0.43	0.00869
Cluster 3
GO.ID	Term	Annotated	Significant	Expected	P-value
GO:0009611	response to wounding	77	11	2.87	0.00012
GO:0030148	sphingolipid biosynthetic process	14	4	0.52	0.00048
GO:0006468	protein phosphorylation	722	40	26.87	0.00157
GO:0006949	syncytium formation	7	3	0.26	0.0016
GO:0070588	calcium ion transmembrane transport	7	3	0.26	0.0016
GO:0009414	response to water deprivation	124	12	4.62	0.00209
GO:0016998	cell wall macromolecule catabolic proces...	16	4	0.6	0.0024
GO:0009738	abscisic acid-activated signaling pathwa...	58	9	2.16	0.0044
GO:0055114	oxidation-reduction process	887	42	33.01	0.0057
GO:0032259	methylation	351	16	13.06	0.00821
Cluster 4
GO.ID	Term	Annotated	Significant	Expected	P-value
GO:0006412	translation	424	93	41.72	2.6e-24
GO:0006468	protein phosphorylation	722	105	71.04	5.9e-07
GO:0030968	endoplasmic reticulum unfolded protein r...	24	11	2.36	5.9e-06
GO:0006984	ER-nucleus signaling pathway	8	6	0.79	2.1e-05
GO:0034976	response to endoplasmic reticulum stress	69	25	6.79	2.5e-05
GO:0006268	DNA unwinding involved in DNA replicatio...	6	5	0.59	5e-05
GO:0006526	arginine biosynthetic process	9	6	0.89	5.8e-05
GO:0000162	tryptophan biosynthetic process	9	6	0.89	5.8e-05
GO:0072330	monocarboxylic acid biosynthetic process	187	29	18.4	0.00015
GO:0009627	systemic acquired resistance	71	14	6.99	0.00099
GO:1901137	carbohydrate derivative biosynthetic pro...	297	44	29.22	0.00112
GO:0009863	salicylic acid mediated signaling pathwa...	47	9	4.62	0.00205
GO:0006084	acetyl-CoA metabolic process	27	8	2.66	0.00214
GO:0006465	signal peptide processing	7	4	0.69	0.00255
GO:0043650	dicarboxylic acid biosynthetic process	7	4	0.69	0.00255
GO:0031408	oxylipin biosynthetic process	21	7	2.07	0.00294
GO:0009070	serine family amino acid biosynthetic pr...	77	6	7.58	0.00357
GO:0006486	protein glycosylation	105	20	10.33	0.00362
GO:0051567	histone H3-K9 methylation	72	15	7.08	0.00379
GO:0031348	negative regulation of defense response	54	12	5.31	0.00535
GO:0006810	transport	1487	158	146.31	0.00538
GO:0009651	response to salt stress	271	39	26.67	0.00575
GO:0048544	recognition of pollen	30	8	2.95	0.00697
GO:0031349	positive regulation of defense response	19	6	1.87	0.00811
GO:0009065	glutamine family amino acid catabolic pr...	10	4	0.98	0.00814
GO:0043902	positive regulation of multi-organism pr...	5	3	0.49	0.00815
GO:0019632	shikimate metabolic process	5	3	0.49	0.00815
GO:0046131	pyrimidine ribonucleoside metabolic proc...	18	4	1.77	0.00966
GO:0009240	isopentenyl diphosphate biosynthetic pro...	137	7	13.48	0.00986
Cluster 5
GO.ID	Term	Annotated	Significant	Expected	P-value
GO:0006886	intracellular protein transport	406	68	43.49	3e-12
GO:0016192	vesicle-mediated transport	251	79	26.89	2.1e-11
GO:0048193	Golgi vesicle transport	133	43	14.25	1e-07
GO:0030244	cellulose biosynthetic process	51	19	5.46	5.3e-07
GO:0006891	intra-Golgi vesicle-mediated transport	26	11	2.79	3.4e-05
GO:0006614	SRP-dependent cotranslational protein ta...	8	6	0.86	3.4e-05
GO:0007264	small GTPase mediated signal transductio...	59	19	6.32	4.9e-05
GO:0000281	mitotic cytokinesis	88	16	9.43	0.00059
GO:0009687	abscisic acid metabolic process	16	6	1.71	0.00122
GO:0009408	response to heat	127	26	13.6	0.00162
GO:0007154	cell communication	712	116	76.27	0.00182
GO:0009832	plant-type cell wall biogenesis	52	14	5.57	0.00241
GO:0052542	defense response by callose deposition	16	6	1.71	0.0064
GO:0023014	signal transduction by protein phosphory...	58	14	6.21	0.00844
GO:0045489	pectin biosynthetic process	18	6	1.93	0.00889
Cluster 6
GO.ID	Term	Annotated	Significant	Expected	P-value
GO:0019288	isopentenyl diphosphate biosynthetic pro...	135	88	22.66	< 1e-30
GO:0006098	pentose-phosphate shunt	111	78	18.63	< 1e-30
GO:0010207	photosystem II assembly	98	68	16.45	< 1e-30
GO:0010027	thylakoid membrane organization	123	77	20.64	2e-30
GO:0006364	rRNA processing	166	88	27.86	4.3e-26
GO:0009773	photosynthetic electron transport in pho...	34	32	5.71	4.7e-23
GO:0015995	chlorophyll biosynthetic process	72	49	12.08	5.1e-22
GO:0009902	chloroplast relocation	65	43	10.91	7.4e-19
GO:0009658	chloroplast organization	147	89	24.67	4.6e-17
GO:0042793	transcription from plastid promoter	48	32	8.06	1.6e-14
GO:0010103	stomatal complex morphogenesis	41	29	6.88	1.9e-14
GO:0000023	maltose metabolic process	75	41	12.59	6.9e-14
GO:0016117	carotenoid biosynthetic process	70	39	11.75	1.2e-13
GO:0015979	photosynthesis	244	153	40.95	3.2e-13
GO:0016556	mRNA modification	60	34	10.07	4.5e-13
GO:0019252	starch biosynthetic process	92	45	15.44	8.2e-13
GO:0043085	positive regulation of catalytic activit...	86	37	14.43	2.5e-12
GO:0010114	response to red light	43	27	7.22	1.6e-11
GO:0010218	response to far red light	43	27	7.22	1.6e-11
GO:0006399	tRNA metabolic process	128	34	21.48	3.8e-11
GO:0009637	response to blue light	60	32	10.07	4e-11
GO:0009657	plastid organization	234	146	39.27	1e-10
GO:0035304	regulation of protein dephosphorylation	49	28	8.22	1.6e-10
GO:0045036	protein targeting to chloroplast	38	25	6.38	2.2e-10
GO:0045893	positive regulation of transcription, DN...	152	56	25.51	1.6e-09
GO:0030003	cellular cation homeostasis	49	22	8.22	6.4e-09
GO:0010155	regulation of proton transport	36	21	6.04	2e-08
GO:0016226	iron-sulfur cluster assembly	68	31	11.41	2.5e-08
GO:0006655	phosphatidylglycerol biosynthetic proces...	34	20	5.71	3.5e-08
GO:0019344	cysteine biosynthetic process	73	34	12.25	4.4e-08
GO:0034660	ncRNA metabolic process	306	121	51.36	6.4e-08
GO:0070838	divalent metal ion transport	84	28	14.1	6.8e-08
GO:0018298	protein-chromophore linkage	18	13	3.02	3e-07
GO:0032544	plastid translation	8	8	1.34	6.2e-07
GO:0006636	unsaturated fatty acid biosynthetic proc...	33	18	5.54	8.2e-07
GO:0009765	photosynthesis, light harvesting	21	16	3.52	2e-05
GO:0009965	leaf morphogenesis	79	28	13.26	4.5e-05
GO:0030154	cell differentiation	313	47	52.53	5.1e-05
GO:0010264	myo-inositol hexakisphosphate biosynthet...	35	16	5.87	6e-05
GO:0009768	photosynthesis, light harvesting in phot...	5	5	0.84	0.00013
GO:0009767	photosynthetic electron transport chain	62	44	10.41	0.00017
GO:0019761	glucosinolate biosynthetic process	49	18	8.22	0.00061
GO:0031425	chloroplast RNA processing	9	6	1.51	0.00117
GO:0010310	regulation of hydrogen peroxide metaboli...	26	11	4.36	0.0019
GO:0019253	reductive pentose-phosphate cycle	7	5	1.17	0.00206
GO:0042886	amide transport	25	8	4.2	0.00206
GO:0030001	metal ion transport	221	60	37.09	0.0021
GO:0046777	protein autophosphorylation	50	17	8.39	0.00229
GO:0016122	xanthophyll metabolic process	10	6	1.68	0.00251
GO:0006629	lipid metabolic process	720	201	120.84	0.00252
GO:0019375	galactolipid biosynthetic process	27	11	4.53	0.00272
GO:0019684	photosynthesis, light reaction	182	117	30.55	0.00291
GO:0010196	nonphotochemical quenching	5	4	0.84	0.00342
GO:0010257	NADH dehydrogenase complex assembly	5	4	0.84	0.00342
GO:0071452	cellular response to singlet oxygen	5	4	0.84	0.00342
GO:0042548	regulation of photosynthesis, light reac...	13	5	2.18	0.00343
GO:0006546	glycine catabolic process	21	9	3.52	0.0044
GO:0071577	zinc II ion transmembrane transport	8	5	1.34	0.00473
GO:0009629	response to gravity	51	5	8.56	0.00478
GO:0009793	embryo development ending in seed dorman...	248	55	41.62	0.00525
GO:0009595	detection of biotic stimulus	22	9	3.69	0.00636
GO:0009073	aromatic amino acid family biosynthetic ...	58	17	9.73	0.00742
GO:0000373	Group II intron splicing	12	6	2.01	0.00816
GO:0042372	phylloquinone biosynthetic process	6	4	1.01	0.0089
GO:0006024	glycosaminoglycan biosynthetic process	6	4	1.01	0.0089
GO:0098661	inorganic anion transmembrane transport	6	4	1.01	0.0089
GO:0009228	thiamine biosynthetic process	6	4	1.01	0.0089
GO:0048507	meristem development	160	24	26.85	0.00904
GO:0034755	iron ion transmembrane transport	9	5	1.51	0.00919
GO:0009690	cytokinin metabolic process	15	6	2.52	0.00919
