# Supplementary material for: Generalist and Specialist Mite Herbivores Induce Similar Defense Responses in Maize and Barley but Differ in Susceptibility to Benzoxazinoids
Source: Front Plant Sci. 2018 Aug 21;9:1222. doi: 10.3389/fpls.2018.01222 (PMC6110934; doi:10.3389/fpls.2018.01222)
Supplement: Supplementary file 2 [file Table_2.XLSX]

## Sheet: Supplementary Table 2
Supplementary Table 2: Significantly enriched GO terms for gene clusters identified in maize responses to spider mite herbivory and wounding.
Cluster 1
GO.ID	Term	Annotated	Significant	Expected	P-value
GO:0006355	regulation of transcription, DNA-templat...	905	87	66.56	3.7e-06
GO:0030968	endoplasmic reticulum unfolded protein r...	26	10	1.91	7.8e-06
GO:0061025	membrane fusion	13	7	0.96	1.3e-05
GO:0006468	protein phosphorylation	725	83	53.32	0.00011
GO:0010200	response to chitin	44	11	3.24	0.00025
GO:0031348	negative regulation of defense response	54	12	3.97	0.00044
GO:0009697	salicylic acid biosynthetic process	35	9	2.57	0.00074
GO:0016192	vesicle-mediated transport	255	31	18.76	0.00121
GO:0015031	protein transport	469	45	34.49	0.00154
GO:0009863	salicylic acid mediated signaling pathwa...	46	11	3.38	0.00236
GO:0000281	mitotic cytokinesis	90	5	6.62	0.00361
GO:0009738	abscisic acid-activated signaling pathwa...	58	12	4.27	0.00502
GO:0006470	protein dephosphorylation	120	14	8.83	0.00596
GO:0009723	response to ethylene	64	12	4.71	0.00643
GO:0009306	protein secretion	6	3	0.44	0.00669
GO:0045489	pectin biosynthetic process	18	5	1.32	0.00811
GO:0010363	regulation of plant-type hypersensitive ...	49	9	3.6	0.00856
Cluster 2
GO.ID	Term	Annotated	Significant	Expected	P-value
GO:0009817	defense response to fungus, incompatible...	25	5	0.37	2.7e-05
GO:0005975	carbohydrate metabolic process	679	17	10	0.00012
GO:0080167	response to karrikin	61	6	0.9	0.00026
GO:0006979	response to oxidative stress	238	10	3.51	0.00051
GO:0055114	oxidation-reduction process	908	24	13.38	0.00138
GO:0042538	hyperosmotic salinity response	34	4	0.5	0.00148
GO:0060416	response to growth hormone	5	2	0.07	0.00209
GO:0043101	purine-containing compound salvage	5	2	0.07	0.00209
GO:0046417	chorismate metabolic process	7	2	0.1	0.00431
GO:0009704	de-etiolation	8	2	0.12	0.00569
GO:0045493	xylan catabolic process	8	2	0.12	0.00569
GO:0009617	response to bacterium	180	7	2.65	0.00999
Cluster 3
GO.ID	Term	Annotated	Significant	Expected	P-value
GO:0010411	xyloglucan metabolic process	20	5	0.67	0.00041
GO:0010200	response to chitin	44	7	1.47	0.00057
GO:0052542	defense response by callose deposition	16	4	0.53	0.00181
GO:0045489	pectin biosynthetic process	18	4	0.6	0.00257
GO:0002679	respiratory burst involved in defense re...	9	3	0.3	0.00266
GO:0032147	activation of protein kinase activity	10	3	0.33	0.00371
GO:0080167	response to karrikin	61	7	2.04	0.004
GO:0071805	potassium ion transmembrane transport	21	4	0.7	0.00464
GO:0009611	response to wounding	80	8	2.67	0.00505
GO:0002237	response to molecule of bacterial origin	13	3	0.43	0.00821
Cluster 4
GO.ID	Term	Annotated	Significant	Expected	P-value
GO:0006468	protein phosphorylation	725	90	50.4	5.6e-11
GO:0009834	plant-type secondary cell wall biogenesi...	19	9	1.32	1.1e-06
GO:0006268	DNA unwinding involved in DNA replicatio...	6	5	0.42	9e-06
GO:0046274	lignin catabolic process	10	6	0.7	1.8e-05
GO:0006275	regulation of DNA replication	73	13	5.08	0.00038
GO:0034976	response to endoplasmic reticulum stress	71	13	4.94	0.00075
GO:0048544	recognition of pollen	30	8	2.09	0.00077
GO:0055114	oxidation-reduction process	908	84	63.13	0.00079
GO:0006270	DNA replication initiation	45	10	3.13	0.00085
GO:0010089	xylem development	18	6	1.25	0.00099
GO:0007017	microtubule-based process	151	14	10.5	0.00129
GO:0010189	vitamin E biosynthetic process	8	4	0.56	0.00129
GO:0009408	response to heat	129	20	8.97	0.002
GO:0010466	negative regulation of peptidase activit...	9	4	0.63	0.0022
GO:0006558	L-phenylalanine metabolic process	9	4	0.63	0.0022
GO:0006306	DNA methylation	83	13	5.77	0.00451
GO:0016998	cell wall macromolecule catabolic proces...	17	5	1.18	0.0049
GO:0006096	glycolytic process	84	13	5.84	0.00501
GO:0009699	phenylpropanoid biosynthetic process	32	9	2.22	0.00504
GO:0045492	xylan biosynthetic process	46	11	3.2	0.00536
GO:0010417	glucuronoxylan biosynthetic process	6	3	0.42	0.0057
GO:0016132	brassinosteroid biosynthetic process	26	6	1.81	0.00764
GO:0008283	cell proliferation	104	14	7.23	0.00772
GO:0006084	acetyl-CoA metabolic process	27	6	1.88	0.00926
GO:0010215	cellulose microfibril organization	7	3	0.49	0.00947
GO:0016458	gene silencing	176	14	12.24	0.0095
Cluster 5
GO.ID	Term	Annotated	Significant	Expected	P-value
GO:0006355	regulation of transcription, DNA-templat...	905	87	66.56	3.7e-06
GO:0030968	endoplasmic reticulum unfolded protein r...	26	10	1.91	7.8e-06
GO:0061025	membrane fusion	13	7	0.96	1.3e-05
GO:0006468	protein phosphorylation	725	83	53.32	0.00011
GO:0010200	response to chitin	44	11	3.24	0.00025
GO:0031348	negative regulation of defense response	54	12	3.97	0.00044
GO:0009697	salicylic acid biosynthetic process	35	9	2.57	0.00074
GO:0016192	vesicle-mediated transport	255	31	18.76	0.00121
GO:0015031	protein transport	469	45	34.49	0.00154
GO:0009863	salicylic acid mediated signaling pathwa...	46	11	3.38	0.00236
GO:0000281	mitotic cytokinesis	90	5	6.62	0.00361
GO:0009738	abscisic acid-activated signaling pathwa...	58	12	4.27	0.00502
GO:0006470	protein dephosphorylation	120	14	8.83	0.00596
GO:0009723	response to ethylene	64	12	4.71	0.00643
GO:0009306	protein secretion	6	3	0.44	0.00669
GO:0045489	pectin biosynthetic process	18	5	1.32	0.00811
GO:0010363	regulation of plant-type hypersensitive ...	49	9	3.6	0.00856
Cluster 6
GO.ID	Term	Annotated	Significant	Expected	P-value
GO:0006098	pentose-phosphate shunt	111	29	8.75	4.8e-09
GO:0015979	photosynthesis	241	67	19	1.4e-07
GO:0010207	photosystem II assembly	97	24	7.65	3.1e-07
GO:0015995	chlorophyll biosynthetic process	72	20	5.68	3.3e-07
GO:0019344	cysteine biosynthetic process	73	22	5.76	4.1e-07
GO:0009773	photosynthetic electron transport in pho...	34	13	2.68	8e-07
GO:0009765	photosynthesis, light harvesting	21	11	1.66	1.7e-06
GO:0006364	rRNA processing	165	30	13.01	1.2e-05
GO:0009657	plastid organization	234	35	18.45	1.3e-05
GO:0010114	response to red light	43	13	3.39	1.6e-05
GO:0019252	starch biosynthetic process	92	20	7.25	2.4e-05
GO:0018298	protein-chromophore linkage	18	8	1.42	3.1e-05
GO:0009734	auxin-activated signaling pathway	65	18	5.12	4e-05
GO:0000023	maltose metabolic process	75	17	5.91	5.6e-05
GO:0010103	stomatal complex morphogenesis	43	12	3.39	0.00011
GO:0009624	response to nematode	45	12	3.55	0.00013
GO:0009637	response to blue light	60	16	4.73	0.0002
GO:0035304	regulation of protein dephosphorylation	48	12	3.78	0.00026
GO:0015996	chlorophyll catabolic process	35	10	2.76	0.00026
GO:0019288	isopentenyl diphosphate biosynthetic pro...	135	23	10.64	0.00033
GO:0030003	cellular cation homeostasis	47	10	3.71	0.00034
GO:0010315	auxin efflux	6	4	0.47	0.00051
GO:0009416	response to light stimulus	418	55	32.96	0.00056
GO:0043085	positive regulation of catalytic activit...	87	15	6.86	0.00096
GO:0010817	regulation of hormone levels	122	22	9.62	0.00105
GO:0010264	myo-inositol hexakisphosphate biosynthet...	35	9	2.76	0.00122
GO:0010218	response to far red light	43	10	3.39	0.00153
GO:0016556	mRNA modification	59	12	4.65	0.00173
GO:0016117	carotenoid biosynthetic process	70	13	5.52	0.00289
GO:0046777	protein autophosphorylation	48	10	3.78	0.00364
GO:0006355	regulation of transcription, DNA-templat...	905	87	71.35	0.00414
GO:0042548	regulation of photosynthesis, light reac...	13	4	1.02	0.00432
GO:0010257	NADH dehydrogenase complex assembly	5	3	0.39	0.00432
GO:0009902	chloroplast relocation	65	12	5.12	0.00434
GO:0043481	anthocyanin accumulation in tissues in r...	15	5	1.18	0.00463
GO:0070838	divalent metal ion transport	83	12	6.54	0.00497
GO:0019374	galactolipid metabolic process	30	7	2.37	0.00616
GO:0008152	metabolic process	6289	512	495.85	0.00692
GO:0048544	recognition of pollen	30	7	2.37	0.00752
GO:0010027	thylakoid membrane organization	123	18	9.7	0.00757
GO:0009647	skotomorphogenesis	6	3	0.47	0.00814
