# Supplementary material for: Generalist and Specialist Mite Herbivores Induce Similar Defense Responses in Maize and Barley but Differ in Susceptibility to Benzoxazinoids
Source: Front Plant Sci. 2018 Aug 21;9:1222. doi: 10.3389/fpls.2018.01222 (PMC6110934; doi:10.3389/fpls.2018.01222)
Supplement: Supplementary file 3 [file Table_3.XLSX]

## Sheet: Supplementary Table 3
Supplementary Table 3: Extent of orthology for genes in analogous k-means clusters in barley and maize responses to spider mite herbivory and wounding.
Species	Total	With BLAST hit	Shared	P-value*
Genes in DESeq2 dataset
Barley	21472	14087	NA	NA
Maize	30279	14087
Genes included in k-mean clusters
Barley	8878	5681	NA	NA
Maize	8194	3773
Cluster 1
Barley	249	139	37	< 10E-16
Maize	370	149
Cluster 2
Barley	442	204	19	7.85372e-13
Maize	412	174
Cluster 3
Barley	784	507	106	< 10E-16
Maize	1052	464
Cluster 4
Barley	2023	1244	186	< 10E-16
Maize	1917	922
Cluster 5
Barley	2072	1441	248	< 10E-16
Maize	2196	1027
Cluster 6
Barley	3308	2146	441	< 10E-16
Maize	2247	1037
*P-value was calculated using the hypergeometric distribution, which is implemented in the phyper function in R.
