# Supplementary material for: Generalist and Specialist Mite Herbivores Induce Similar Defense Responses in Maize and Barley but Differ in Susceptibility to Benzoxazinoids
Source: Front Plant Sci. 2018 Aug 21;9:1222. doi: 10.3389/fpls.2018.01222 (PMC6110934; doi:10.3389/fpls.2018.01222)
Supplement: Supplementary file 4 [file Table_4.XLSX]

## Sheet: Supplementary Table 4
Supplementary Table 4: Expression changes in maize for benzoxazinoid biosynthetic genes in response to caterpillar feeding (S. exigua) and spider mite feeding and wounding.
For S. exigua and for both spider mite species, values correspond to log2 fold changes at 24 hour time points. The data for S. exugia is taken from Tzin et al. (2017), while the spider mite data is from the current study.
Light grey text indicates nonsignificance.
Gene ID	Gene name	S. exigua	O. pratensis	T. urticae	Wounding
GRMZM2G085381	BX1	6.18307	2.44986	2.91908	0.348687
GRMZM2G085661	BX2	4.53059	1.58374	1.95272	0.27056
GRMZM2G167549	BX3	2.57452	1.66882	2.0192	-0.0611706
GRMZM2G172491	BX4	1.09563	0.707371	0.792479	-0.317826
GRMZM2G063756	BX5	1.76358	1.35639	1.54452	-0.131406
GRMZM6G617209	BX6	3.14966	1.0423	1.21175	0.924076
GRMZM2G441753	BX7	1.88045	0.530828	0.712204	-0.39605
GRMZM2G085054	BX8	0.900109	0.552069	0.654087	-0.4635
GRMZM2G161335	BX9	0.608459	1.1461	1.44508	0.213059
GRMZM2G311036	BX10	6.86112	8.07255	7.90581	1.94211
GRMZM2G336824	BX11	6.50565	7.89676	7.99189	2.03751
AC148152.3_FG005	Bx13	9.28011	5.04248	5.04292	1.90199
GRMZM2G127418	Bx14	7.37594	5.46838	4.29589	1.08733
