# Supplementary material for: Generalist and Specialist Mite Herbivores Induce Similar Defense Responses in Maize and Barley but Differ in Susceptibility to Benzoxazinoids
Source: Front Plant Sci. 2018 Aug 21;9:1222. doi: 10.3389/fpls.2018.01222 (PMC6110934; doi:10.3389/fpls.2018.01222)
Supplement: Supplementary file 6 [file Data_Sheet_1.xlsx]

## Sheet: Data Sheet 1
Data Sheet 1: Orthologous Arabidopsis and barley genes used for the Hormonometer analysis.
Barley Gene ID	Probeset ID	locus
EPlHVUG00000010001	244936_at	ATCG01100
EPlHVUG00000010002	244986_at	ATCG00820
EPlHVUG00000010003	245010_at	ATCG00420
EPlHVUG00000010004	244974_at	ATCG00700
EPlHVUG00000010006	244994_at	ATCG01010
EPlHVUG00000010007	245014_at	ATCG00480
EPlHVUG00000010008	244996_at	ATCG00160
EPlHVUG00000010009	244982_at	ATCG00780
EPlHVUG00000010010	244963_at	ATCG00570
EPlHVUG00000010012	245049_at	ATCG00050
EPlHVUG00000010014	244938_at	ATCG01120
EPlHVUG00000010015	244979_at	ATCG00750
EPlHVUG00000010016	245013_at	ATCG00470
EPlHVUG00000010017	245006_at	ATCG00340
EPlHVUG00000010018	245000_at	ATCG00210
EPlHVUG00000010019	244971_at	ATCG00670
EPlHVUG00000010020	245005_at	ATCG00330
EPlHVUG00000010021	245003_at	ATCG00280
EPlHVUG00000010022	245001_at	ATCG00220
EPlHVUG00000010023	244985_at	ATCG00810
EPlHVUG00000010024	245048_at	ATCG00040
EPlHVUG00000010025	244965_at	ATCG00590
EPlHVUG00000010026	244972_at	ATCG00680
EPlHVUG00000010027	245019_at	ATCG00530
EPlHVUG00000010028	245025_at	ATCG00130
EPlHVUG00000010029	244975_at	ATCG00710
EPlHVUG00000010030	244976_at	ATCG00720
EPlHVUG00000010031	244932_at	ATCG01060
EPlHVUG00000010032	244984_at	ATCG00800
EPlHVUG00000010033	244961_at	ATCG01040
EPlHVUG00000010034	245021_at	ATCG00550
EPlHVUG00000010035	244973_at	ATCG00690
EPlHVUG00000010036	245004_at	ATCG00300
EPlHVUG00000010037	245020_at	ATCG00540
EPlHVUG00000010039	244995_at	ATCG00150
EPlHVUG00000010040	245024_at	ATCG00120
EPlHVUG00000010043	245047_at	ATCG00020
EPlHVUG00000010044	245002_at	ATCG00270
EPlHVUG00000010045	245050_at	ATCG00070
EPlHVUG00000010046	245023_at	ATCG00080
EPlHVUG00000010047	245026_at	ATCG00140
EPlHVUG00000010048	244969_at	ATCG00650
EPlHVUG00000010049	245012_at	ATCG00440
EPlHVUG00000010050	245022_at	ATCG00560
EPlHVUG00000010051	244966_at	ATCG00600
EPlHVUG00000010052	244968_at	ATCG00640
EPlHVUG00000010054	244983_at	ATCG00790
EPlHVUG00000010055	245017_at	ATCG00510
EPlHVUG00000010056	244935_at	ATCG01090
EPlHVUG00000010057	244981_at	ATCG00770
EPlHVUG00000010058	244997_at	ATCG00170
EPlHVUG00000010059	245008_at	ATCG00360
EPlHVUG00000010060	245009_at	ATCG00380
EPlHVUG00000010061	254910_at	AT4G11175
EPlHVUG00000010062	244933_at	ATCG01070
EPlHVUG00000010063	244999_at	ATCG00190
EPlHVUG00000010065	244977_at	ATCG00730
EPlHVUG00000010066	245007_at	ATCG00350
EPlHVUG00000010067	244998_at	ATCG00180
EPlHVUG00000010068	244934_at	ATCG01080
EPlHVUG00000010069	244962_at	ATCG01050
EPlHVUG00000010070	245011_at	ATCG00430
EPlHVUG00000010071	245018_at	ATCG00520
EPlHVUG00000010072	244964_at	ATCG00580
EPlHVUG00000010073	244978_at	ATCG00740
EPlHVUG00000010074	245015_at	ATCG00490
EPlHVUG00000010075	244967_at	ATCG00630
EPlHVUG00000010076	244970_at	ATCG00660
MLOC_10003	254969_at	AT4G10360
MLOC_10007	267363_at	AT2G39970
MLOC_10019	253551_at	AT4G30996
MLOC_10020	260467_at	AT1G10890
MLOC_10022	247565_at	AT5G61150
MLOC_10027	248190_at	AT5G54130
MLOC_10028	252391_at	AT3G47860
MLOC_10030	263886_at	AT2G36960
MLOC_10031	245725_at	AT1G73370
MLOC_10039	256429_at	AT3G11040
MLOC_10041	256700_at	AT3G52260
MLOC_10042	248471_at	AT5G50840
MLOC_10043	250978_at	AT5G03080
MLOC_10046	254157_at	AT4G24220
MLOC_10049	256458_at	AT1G75220
MLOC_10051	245608_at	AT4G14350
MLOC_10053	264007_at	AT2G21140
MLOC_10055	256605_at	AT3G32940
MLOC_10056	257921_at	AT3G23270
MLOC_10074	246456_at	AT5G16850
MLOC_10075	253669_at	AT4G30000
MLOC_10076	258357_at	AT3G14350
MLOC_10078	254999_at	AT4G09830
MLOC_10084	259202_at	AT3G09100
MLOC_10092	262618_at	AT1G06560
MLOC_10095	252226_at	AT3G49880
MLOC_10103	258693_at	AT3G08650
MLOC_10111	248888_at	AT5G46240
MLOC_10115	251099_at	AT5G01660
MLOC_10116	264802_at	AT1G08560
MLOC_10139	254946_at	AT4G10950
MLOC_10140	249783_at	AT5G24270
MLOC_10147	258351_at	AT3G17700
MLOC_10155	267169_at	AT2G37540
MLOC_10168	266627_at	AT2G35340
MLOC_10169	250451_at	AT5G10270
MLOC_10171	245679_at	AT1G56590
MLOC_10182	256986_at	AT3G28700
MLOC_10184	264224_at	AT1G67440
MLOC_10186	251948_at	AT3G53580
MLOC_10199	245490_at	AT4G16310
MLOC_10200	261064_at	AT1G07510
MLOC_10204	262500_at	AT1G21760
MLOC_10207	250341_at	AT5G11850
MLOC_10208	258674_at	AT3G08740
MLOC_1021	253595_at	AT4G30830
MLOC_10214	254670_at	AT4G18390
MLOC_10218	258140_at	AT3G24503
MLOC_10228	265875_at	AT2G01690
MLOC_10230	262691_at	AT1G62740
MLOC_10260	260289_at	AT1G80350
MLOC_10262	247820_at	AT5G58380
MLOC_10268	256511_at	AT1G33390
MLOC_10269	252028_at	AT3G52640
MLOC_10271	254068_at	AT4G25450
MLOC_10278	261637_at	AT1G49950
MLOC_10279	254427_at	AT4G21190
MLOC_10282	267088_at	AT2G38140
MLOC_10301	266689_at	AT2G19930
MLOC_10305	265120_at	AT1G62640
MLOC_10312	251090_at	AT5G01340
MLOC_10314	266959_at	AT2G07690
MLOC_10322	251763_at	AT3G55730
MLOC_10329	249997_at	AT5G18620
MLOC_10331	259483_at	AT1G43980
MLOC_10342	260876_at	AT1G21460
MLOC_10343	256753_at	AT3G27160
MLOC_10347	249524_at	AT5G38520
MLOC_10348	252043_at	AT3G52390
MLOC_10356	249107_at	AT5G43680
MLOC_10362	259533_at	AT1G12530
MLOC_10364	247980_at	AT5G56860
MLOC_10374	249089_at	AT5G44240
MLOC_10376	245911_at	AT5G19690
MLOC_10389	258884_at	AT3G10050
MLOC_10391	251267_at	AT3G62330
MLOC_10392	258990_at	AT3G08840
MLOC_10398	249487_at	AT5G39040
MLOC_10400	258900_at	AT3G05590
MLOC_10405	260590_at	AT1G53310
MLOC_10412	261057_at	AT1G01230
MLOC_10423	255041_at	AT4G09620
MLOC_10428	263763_at	AT2G21385
MLOC_10432	251179_at	AT3G63460
MLOC_10435	249219_at	AT5G42400
MLOC_10438	246506_at	AT5G16110
MLOC_10449	252453_at	AT3G47120
MLOC_10453	256970_at	AT3G21090
MLOC_10457	251801_at	AT3G55440
MLOC_10464	259499_at	AT1G15730
MLOC_10465	249525_at	AT5G38650
MLOC_10472	261483_at	AT1G14270
MLOC_10481	255784_at	AT1G19860
MLOC_10482	256661_at	AT3G11964
MLOC_10527	252378_at	AT3G47570
MLOC_10540	266511_at	AT2G47680
MLOC_10541	257860_at	AT3G13062
MLOC_10546	248549_at	AT5G50310
MLOC_10556	253417_at	AT4G32730
MLOC_10567	262754_at	AT1G16350
MLOC_10576	248940_at	AT5G45400
MLOC_10579	260238_at	AT1G74520
MLOC_10584	250402_at	AT5G10940
MLOC_10585	249677_at	AT5G35970
MLOC_10586	254904_at	AT4G11160
MLOC_10588	263973_at	AT2G42740
MLOC_10591	258536_at	AT3G06540
MLOC_10598	263600_at	AT2G16390
MLOC_10606	253272_at	AT4G34190
MLOC_10609	257172_at	AT3G23700
MLOC_10613	260929_at	AT1G02680
MLOC_10620	264805_at	AT1G08600
MLOC_10622	251541_at	AT3G58750
MLOC_10629	260926_at	AT1G21360
MLOC_10632	253703_at	AT4G29910
MLOC_10633	247581_at	AT5G61350
MLOC_10638	246728_at	AT5G28040
MLOC_1064	263155_at	AT1G54140
MLOC_10641	265815_at	AT2G17975
MLOC_10644	252431_at	AT3G47700
MLOC_10647	259155_at	AT3G10330
MLOC_10651	252723_at	AT3G43520
MLOC_10658	250752_at	AT5G05690
MLOC_10662	261248_at	AT1G20030
MLOC_10667	264099_at	AT1G79050
MLOC_10676	251536_at	AT3G58610
MLOC_1068	254725_at	AT4G13650
MLOC_10685	261356_at	AT1G79660
MLOC_10686	247670_at	AT5G60190
MLOC_10688	251816_at	AT3G55005
MLOC_10702	245284_at	AT4G14210
MLOC_10705	252034_at	AT3G52040
MLOC_10709	263599_at	AT2G01830
MLOC_10713	253952_at	AT4G26840
MLOC_10727	245137_at	AT2G45460
MLOC_10729	248718_at	AT5G47770
MLOC_10743	245713_at	AT5G04370
MLOC_10745	246965_at	AT5G24840
MLOC_10750	256409_at	AT1G66620
MLOC_10755	247404_at	AT5G62890
MLOC_10762	258665_at	AT3G08710
MLOC_10763	246422_at	AT5G17060
MLOC_10771	266028_at	AT2G06000
MLOC_10773	266021_at	AT2G05910
MLOC_10776	255070_at	AT4G09020
MLOC_10777	262746_at	AT1G28960
MLOC_10778	246792_at	AT5G27290
MLOC_10779	245390_at	AT4G17650
MLOC_10780	251285_at	AT3G61770
MLOC_10781	251047_at	AT5G02390
MLOC_10787	259866_at	AT1G76640
MLOC_10797	261693_at	AT1G08370
MLOC_1081	252131_at	AT3G50930
MLOC_10811	245156_at	AT5G12480
MLOC_10823	260064_at	AT1G73730
MLOC_1083	264792_at	AT1G08620
MLOC_10834	255811_at	AT4G10250
MLOC_10836	257703_at	AT3G12640
MLOC_10840	258079_at	AT3G25940
MLOC_10854	266857_at	AT2G26900
MLOC_10856	260730_at	AT1G48030
MLOC_10857	250482_at	AT5G10320
MLOC_10858	257661_at	AT3G13340
MLOC_10859	259815_at	AT1G49870
MLOC_10879	267180_at	AT2G37570
MLOC_10889	248508_at	AT5G50320
MLOC_10890	249028_at	AT5G44740
MLOC_10893	258183_at	AT3G21550
MLOC_10898	256074_at	AT1G18260
MLOC_10904	262402_at	AT1G49410
MLOC_10905	256252_at	AT3G11340
MLOC_10906	251824_at	AT3G55090
MLOC_1091	245797_at	AT1G45230
MLOC_10922	265676_at	AT2G32070
MLOC_10934	263513_at	AT2G12400
MLOC_10935	253304_at	AT4G33640
MLOC_10938	246482_at	AT5G15930
MLOC_10949	249872_at	AT5G23130
MLOC_10954	259043_at	AT3G03440
MLOC_10967	261008_at	AT1G26370
MLOC_10972	245065_at	AT2G39750
MLOC_10987	259932_at	AT1G34370
MLOC_10999	262662_at	AT1G13920
MLOC_11000	249445_at	AT5G39380
MLOC_11002	260069_at	AT1G73820
MLOC_11008	252268_at	AT3G49650
MLOC_11010	246408_at	AT1G57680
MLOC_11014	250719_at	AT5G06250
MLOC_11021	245108_at	AT2G41510
MLOC_11026	256157_at	AT1G13580
MLOC_11028	260740_at	AT1G15020
MLOC_11031	248547_at	AT5G50280
MLOC_11036	264925_at	AT1G60670
MLOC_11039	246115_at	AT5G20300
MLOC_11045	266501_at	AT2G06990
MLOC_11057	259816_at	AT1G49850
MLOC_11059	262607_at	AT1G13990
MLOC_11063	261805_at	AT1G30540
MLOC_11070	260353_at	AT1G69230
MLOC_11071	260261_at	AT1G68450
MLOC_11082	264205_at	AT1G22790
MLOC_11096	266657_at	AT2G25910
MLOC_11101	255934_at	AT1G12740
MLOC_11115	246119_at	AT5G20350
MLOC_11124	252207_at	AT3G50370
MLOC_11125	264101_at	AT1G79000
MLOC_11126	263662_at	AT1G04430
MLOC_11130	253146_at	AT4G35590
MLOC_11132	265778_at	AT2G07360
MLOC_11143	252072_at	AT3G51710
MLOC_11145	264044_at	AT2G22480
MLOC_11168	253093_at	AT4G37460
MLOC_11172	246772_at	AT5G27490
MLOC_11180	261403_at	AT1G79590
MLOC_11181	245702_at	AT5G04220
MLOC_11189	259848_at	AT1G72180
MLOC_11195	250588_at	AT5G07660
MLOC_11199	249144_at	AT5G43270
MLOC_11201	259638_at	AT1G52360
MLOC_11220	245569_at	AT4G14660
MLOC_11224	261503_at	AT1G71691
MLOC_11234	254576_at	AT4G19350
MLOC_11246	265276_at	AT2G28400
MLOC_11261	249378_at	AT5G40450
MLOC_11264	250532_at	AT5G08540
MLOC_11267	255378_at	AT4G03550
MLOC_11274	256484_at	AT1G31430
MLOC_11278	247786_at	AT5G58600
MLOC_11279	266182_at	AT2G02370
MLOC_1128	261492_at	AT1G14290
MLOC_11281	247624_at	AT5G60160
MLOC_1129	258488_at	AT3G02420
MLOC_11291	261744_at	AT1G08490
MLOC_11293	250785_at	AT5G05510
MLOC_11295	266971_at	AT2G39580
MLOC_11310	265542_at	AT2G28290
MLOC_11312	248128_at	AT5G54770
MLOC_11318	250085_at	AT5G17250
MLOC_11330	264974_at	AT1G27050
MLOC_11333	250297_at	AT5G11980
MLOC_11357	259191_at	AT3G01720
MLOC_11400	258166_at	AT3G21540
MLOC_11410	246541_at	AT5G15400
MLOC_11415	245685_at	AT5G22220
MLOC_11419	247872_at	AT5G57670
MLOC_11425	265386_at	AT2G20930
MLOC_11427	252086_at	AT3G52030
MLOC_11428	263589_at	AT2G25280
MLOC_11437	264778_at	AT1G08780
MLOC_11443	263448_at	AT2G31660
MLOC_11448	254197_at	AT4G24040
MLOC_11449	262694_at	AT1G62790
MLOC_11451	250601_at	AT5G07810
MLOC_11456	246755_at	AT5G27920
MLOC_11460	251078_at	AT5G01990
MLOC_11464	259661_at	AT1G55265
MLOC_11469	247647_at	AT5G60010
MLOC_11474	261423_at	AT1G18750
MLOC_11479	267036_at	AT2G38465
MLOC_11492	264689_at	AT1G09900
MLOC_11497	256715_at	AT2G34090
MLOC_11498	264059_at	AT2G31305
MLOC_115	252355_at	AT3G48250
MLOC_11508	264280_at	AT1G61820
MLOC_11531	257881_at	AT3G17180
MLOC_1154	267282_at	AT2G19390
MLOC_11546	246162_at	AT4G36400
MLOC_11550	256956_at	AT3G13410
MLOC_11562	263432_at	AT2G22230
MLOC_11563	250352_at	AT5G11490
MLOC_11565	249268_at	AT5G41685
MLOC_11568	258286_at	AT3G16060
MLOC_11569	252935_at	AT4G39150
MLOC_11572	264678_at	AT1G09760
MLOC_11586	267474_at	AT2G02740
MLOC_11590	253893_at	AT4G27390
MLOC_11595	252376_at	AT3G47930
MLOC_11599	261424_at	AT1G18700
MLOC_11611	249335_at	AT5G41010
MLOC_11615	246515_at	AT5G15710
MLOC_11620	246567_at	AT5G14950
MLOC_11621	266523_at	AT2G16950
MLOC_11629	246597_at	AT5G14760
MLOC_11645	247971_at	AT5G56730
MLOC_11650	263978_at	AT2G42680
MLOC_11661	265391_at	AT2G20810
MLOC_1167	259056_at	AT3G03420
MLOC_11677	265866_at	AT2G01710
MLOC_11678	255149_at	AT4G08150
MLOC_11692	245939_at	AT5G19760
MLOC_11693	264146_at	AT1G02205
MLOC_11701	254944_at	AT4G10930
MLOC_11705	261567_at	AT1G33055
MLOC_11707	250834_at	AT5G04560
MLOC_11708	259762_at	AT1G77600
MLOC_11714	258838_at	AT3G07140
MLOC_11717	253095_at	AT4G37510
MLOC_11727	263277_at	AT2G14110
MLOC_11729	254113_at	AT4G24900
MLOC_11731	267268_at	AT2G02570
MLOC_11735	264498_at	AT1G30825
MLOC_11738	254517_at	AT4G20310
MLOC_11743	259899_at	AT1G71210
MLOC_11747	257847_at	AT3G13020
MLOC_11752	258911_at	AT3G06470
MLOC_11755	267570_at	AT2G30800
MLOC_11760	266495_at	AT2G07050
MLOC_11761	250757_at	AT5G05980
MLOC_11769	256361_at	AT1G66520
MLOC_11770	252746_at	AT3G43190
MLOC_11772	246897_at	AT5G25560
MLOC_11773	260010_at	AT1G68020
MLOC_11777	257826_at	AT3G26730
MLOC_11783	248568_at	AT5G49760
MLOC_11785	245699_at	AT5G04250
MLOC_11787	246157_at	AT5G20080
MLOC_11796	257744_at	AT3G29230
MLOC_11798	247854_at	AT5G58200
MLOC_11805	260687_at	AT1G17530
MLOC_11806	261944_at	AT1G64650
MLOC_1181	250854_at	AT5G04710
MLOC_11813	252350_at	AT3G48190
MLOC_11828	250828_at	AT5G05250
MLOC_11838	246996_at	AT5G67420
MLOC_11841	258820_at	AT3G04600
MLOC_11850	248589_at	AT5G49510
MLOC_11861	249506_at	AT5G38880
MLOC_11865	259097_at	AT3G04830
MLOC_11868	250514_at	AT5G09550
MLOC_11872	249354_at	AT5G40480
MLOC_11873	259713_at	AT1G77610
MLOC_11874	257420_at	AT1G77250
MLOC_11875	266703_at	AT2G19880
MLOC_11877	254623_at	AT4G18480
MLOC_11882	263716_at	AT2G20580
MLOC_11883	256838_at	AT3G22950
MLOC_11884	248174_at	AT5G54600
MLOC_11885	248168_at	AT5G54570
MLOC_11890	258160_at	AT3G17820
MLOC_11893	256619_at	AT3G24460
MLOC_11900	263798_at	AT2G24640
MLOC_11912	254877_at	AT4G11640
MLOC_11918	246650_at	AT5G35160
MLOC_11928	261270_at	AT1G26630
MLOC_11932	256088_at	AT1G20810
MLOC_11938	260329_at	AT1G80370
MLOC_11940	253883_at	AT4G27660
MLOC_11941	255309_at	AT4G04920
MLOC_11947	254134_at	AT4G24830
MLOC_11952	260417_at	AT1G69770
MLOC_11954	264307_at	AT1G61900
MLOC_11961	259491_at	AT1G15820
MLOC_11963	255803_at	AT4G10170
MLOC_11964	265610_at	AT2G25430
MLOC_11968	245862_at	AT5G01010
MLOC_11969	263701_at	AT1G31160
MLOC_11974	267378_at	AT2G26200
MLOC_11979	260738_at	AT1G14990
MLOC_11981	257948_at	AT3G21740
MLOC_11983	260764_at	AT1G48950
MLOC_11986	266727_at	AT2G03150
MLOC_11990	259146_at	AT3G10370
MLOC_11991	267302_at	AT2G30100
MLOC_11994	254278_at	AT4G22740
MLOC_120	266532_at	AT2G16890
MLOC_12000	246849_at	AT5G26850
MLOC_12012	245368_at	AT4G15510
MLOC_12034	250357_at	AT5G11730
MLOC_12036	255890_at	AT1G17850
MLOC_12052	264972_at	AT1G67370
MLOC_12053	247238_at	AT5G64610
MLOC_12061	250867_at	AT5G03880
MLOC_12062	263121_at	AT1G78530
MLOC_12066	256910_at	AT3G24080
MLOC_12068	257983_at	AT3G20790
MLOC_12077	263296_at	AT2G38800
MLOC_12086	247350_at	AT5G63830
MLOC_12094	260617_at	AT1G53345
MLOC_12095	250335_at	AT5G11650
MLOC_12102	253443_at	AT4G32551
MLOC_12107	263773_at	AT2G21370
MLOC_12120	256017_at	AT1G19180
MLOC_12123	266583_at	AT2G46220
MLOC_12125	258802_at	AT3G04650
MLOC_12127	245704_at	AT5G04290
MLOC_12130	246257_at	AT4G36690
MLOC_12134	257686_at	AT3G12800
MLOC_12135	250326_at	AT5G12080
MLOC_12141	264463_at	AT1G10150
MLOC_12142	256727_at	AT3G52240
MLOC_12145	251710_at	AT3G56930
MLOC_12146	248387_at	AT5G51960
MLOC_12156	248413_at	AT5G51600
MLOC_12161	258628_at	AT3G02890
MLOC_12166	253645_at	AT4G29830
MLOC_12172	262047_at	AT1G80160
MLOC_12177	247077_at	AT5G66420
MLOC_12179	264970_at	AT1G67280
MLOC_12181	257122_at	AT3G20250
MLOC_12185	263118_at	AT1G03090
MLOC_12188	248180_at	AT5G54310
MLOC_12190	250244_at	AT5G13680
MLOC_12194	247310_at	AT5G63950
MLOC_12195	252360_at	AT3G48480
MLOC_1221	246976_s_at	AT5G24810
MLOC_12212	261290_at	AT1G36990
MLOC_12215	261112_at	AT1G75420
MLOC_12220	246033_at	AT5G08280
MLOC_12224	247303_at	AT5G63890
MLOC_12233	249911_at	AT5G22740
MLOC_12234	258870_at	AT3G03080
MLOC_12242	259031_at	AT3G09360
MLOC_12260	260129_at	AT1G36380
MLOC_12263	267136_at	AT2G23460
MLOC_12265	251389_at	AT3G60850
MLOC_12266	254715_at	AT4G13550
MLOC_12270	248442_at	AT5G51280
MLOC_12272	264150_at	AT1G02090
MLOC_12281	254097_at	AT4G25160
MLOC_12285	254182_at	AT4G23950
MLOC_12286	253388_at	AT4G32910
MLOC_12292	265308_at	AT2G20300
MLOC_12295	260339_at	AT1G69220
MLOC_12299	246117_at	AT5G20320
MLOC_123	253427_at	AT4G32390
MLOC_12301	266504_at	AT2G47820
MLOC_12315	249778_at	AT5G24165
MLOC_12321	253491_at	AT4G31770
MLOC_12325	246395_at	AT1G58170
MLOC_12333	247081_at	AT5G66130
MLOC_12335	260358_at	AT1G69340
MLOC_12347	264486_at	AT1G77180
MLOC_12349	254206_at	AT4G24180
MLOC_12350	247374_at	AT5G63190
MLOC_12352	261153_at	AT1G04850
MLOC_12353	245411_at	AT4G17240
MLOC_12359	264372_at	AT1G11840
MLOC_1236	264460_at	AT1G10170
MLOC_12367	266136_at	AT2G45060
MLOC_12376	246501_at	AT5G16280
MLOC_12388	251503_at	AT3G59140
MLOC_12403	258806_at	AT3G04020
MLOC_12407	253610_at	AT4G30200
MLOC_12418	261446_at	AT1G21170
MLOC_12419	263287_at	AT2G36145
MLOC_12420	250714_at	AT5G06140
MLOC_12432	251134_at	AT5G01270
MLOC_12436	261520_at	AT1G71820
MLOC_12442	260620_at	AT1G08070
MLOC_12443	251782_at	AT3G55260
MLOC_12447	262246_at	AT1G48410
MLOC_12452	251929_at	AT3G53920
MLOC_12466	253774_at	AT4G28530
MLOC_12475	265807_at	AT2G17990
MLOC_12477	247399_at	AT5G62960
MLOC_12482	255462_at	AT4G02940
MLOC_12491	249952_at	AT5G18950
MLOC_12494	245660_at	AT1G28240
MLOC_12495	245588_at	AT4G15030
MLOC_12498	249942_at	AT5G22300
MLOC_12507	262426_s_at	AT1G47640
MLOC_12513	250009_at	AT5G18440
MLOC_12516	250693_at	AT5G06600
MLOC_12524	254927_at	AT4G11400
MLOC_12529	247846_at	AT5G58100
MLOC_12535	253331_at	AT4G33490
MLOC_12546	263220_at	AT1G30610
MLOC_12549	245116_at	AT2G41620
MLOC_12553	254492_at	AT4G20260
MLOC_12555	252027_at	AT3G52850
MLOC_12576	246189_at	AT5G20910
MLOC_12581	253301_at	AT4G33720
MLOC_12582	263766_at	AT2G21440
MLOC_12605	253119_at	AT4G35980
MLOC_12611	256512_at	AT1G33265
MLOC_12615	252407_at	AT3G47520
MLOC_12616	256049_at	AT1G07010
MLOC_12619	246029_at	AT5G21090
MLOC_12627	266902_at	AT2G34580
MLOC_12628	251582_at	AT3G58580
MLOC_1264	259253_at	AT3G07640
MLOC_12641	245238_at	AT4G25570
MLOC_12655	261560_at	AT1G01710
MLOC_12678	247061_at	AT5G66780
MLOC_12680	254417_at	AT4G21470
MLOC_12681	266590_at	AT2G46240
MLOC_12684	245319_at	AT4G16146
MLOC_12685	259558_at	AT1G21230
MLOC_12687	248658_at	AT5G48600
MLOC_12688	264283_at	AT1G61850
MLOC_12689	256215_at	AT1G50900
MLOC_12710	249374_at	AT5G40580
MLOC_12711	261952_at	AT1G64430
MLOC_12712	251818_at	AT3G54860
MLOC_12715	261455_at	AT1G21070
MLOC_12718	260678_at	AT1G07970
MLOC_12725	251340_at	AT3G60830
MLOC_12729	256866_at	AT3G26380
MLOC_12731	249016_at	AT5G44750
MLOC_12732	250971_at	AT5G02810
MLOC_12736	259235_at	AT3G11600
MLOC_12747	262595_at	AT1G15360
MLOC_12748	261771_at	AT1G76150
MLOC_12759	266173_at	AT2G02410
MLOC_12760	267212_at	AT2G44060
MLOC_12761	250830_at	AT5G04910
MLOC_12765	254224_at	AT4G23650
MLOC_12784	258775_at	AT3G10850
MLOC_12790	259339_at	AT3G03900
MLOC_12803	251998_at	AT3G53090
MLOC_12806	264452_at	AT1G10270
MLOC_12810	260840_at	AT1G29050
MLOC_12815	262966_at	AT1G75760
MLOC_12819	265538_at	AT2G15860
MLOC_12820	255560_at	AT4G02030
MLOC_12821	267101_at	AT2G41480
MLOC_12822	253790_at	AT4G28660
MLOC_12826	259236_at	AT3G11530
MLOC_12827	255790_at	AT2G33560
MLOC_12838	255446_at	AT4G02750
MLOC_12843	245806_at	AT1G45474
MLOC_12844	266721_at	AT2G03220
MLOC_12847	258398_at	AT3G15360
MLOC_12849	254376_at	AT4G21790
MLOC_12859	255524_at	AT4G02330
MLOC_12878	265633_at	AT2G25490
MLOC_12888	267568_at	AT2G30780
MLOC_12890	260087_at	AT1G73200
MLOC_12896	256161_at	AT1G30090
MLOC_12897	250818_at	AT5G04930
MLOC_12900	256999_at	AT3G14200
MLOC_12901	247465_at	AT5G62190
MLOC_12902	260958_at	AT1G06060
MLOC_12915	247068_at	AT5G66800
MLOC_12923	250847_at	AT5G04480
MLOC_12924	263862_at	AT2G04550
MLOC_12925	263122_at	AT1G78510
MLOC_12936	251619_at	AT3G58050
MLOC_12937	259037_at	AT3G09350
MLOC_12939	261688_at	AT1G47380
MLOC_12941	263383_at	AT2G40120
MLOC_12947	249701_at	AT5G35460
MLOC_12954	261919_at	AT1G65980
MLOC_12955	263535_at	AT2G24970
MLOC_12963	248537_at	AT5G50100
MLOC_12964	256612_at	AT3G29280
MLOC_12965	247572_at	AT5G61220
MLOC_12978	258423_at	AT3G16730
MLOC_12982	258883_at	AT3G09970
MLOC_12984	262908_at	AT1G59900
MLOC_12988	266260_at	AT2G27600
MLOC_1299	255387_at	AT4G03630
MLOC_13006	245595_at	AT4G14170
MLOC_13009	261224_at	AT1G20160
MLOC_1301	267014_at	AT2G39170
MLOC_13014	249372_at	AT5G40760
MLOC_13023	254929_at	AT4G11440
MLOC_13027	259446_at	AT1G02410
MLOC_13032	261375_at	AT1G53160
MLOC_13033	267129_at	AT2G23380
MLOC_1304	265073_at	AT1G55480
MLOC_13042	251760_at	AT3G55605
MLOC_13043	267065_at	AT2G41080
MLOC_13045	258133_at	AT3G24500
MLOC_13048	245730_at	AT1G73470
MLOC_13050	251256_at	AT3G62300
MLOC_13051	249869_at	AT5G23050
MLOC_13052	257001_at	AT3G14080
MLOC_13053	259027_at	AT3G09280
MLOC_13056	251895_at	AT3G54420
MLOC_13066	251020_at	AT5G02270
MLOC_13076	251714_at	AT3G56370
MLOC_13082	262875_at	AT1G64970
MLOC_13086	263519_at	AT2G21580
MLOC_13095	257937_at	AT3G19810
MLOC_13102	256073_at	AT1G18100
MLOC_13104	264124_at	AT1G79360
MLOC_13106	251676_at	AT3G57320
MLOC_13110	259753_at	AT1G71050
MLOC_13112	252351_at	AT3G48210
MLOC_13124	255832_at	AT2G33360
MLOC_13138	263372_at	AT2G20450
MLOC_13139	255816_at	AT2G33470
MLOC_1314	247836_at	AT5G57860
MLOC_13141	262623_at	AT1G06470
MLOC_13158	251650_at	AT3G57360
MLOC_13165	261206_at	AT1G12800
MLOC_13169	264546_at	AT1G55805
MLOC_13175	247899_at	AT5G57345
MLOC_13176	255226_at	AT4G05420
MLOC_13179	248341_at	AT5G52220
MLOC_13186	259673_at	AT1G77800
MLOC_13209	264008_at	AT2G21120
MLOC_13212	246702_at	AT5G28050
MLOC_13213	251261_at	AT3G62110
MLOC_13217	266038_at	AT2G07680
MLOC_13239	264684_at	AT1G65590
MLOC_13246	264171_at	AT1G02100
MLOC_13255	253594_at	AT4G30820
MLOC_13256	262242_at	AT1G48360
MLOC_13267	263900_at	AT2G36290
MLOC_13269	245405_at	AT4G17150
MLOC_13277	245986_at	AT5G13160
MLOC_13289	259993_at	AT1G67960
MLOC_13295	253289_at	AT4G34320
MLOC_13301	259434_at	AT1G01490
MLOC_13303	259592_at	AT1G27950
MLOC_13307	252552_at	AT3G45900
MLOC_13310	248345_at	AT5G52290
MLOC_13316	264392_at	AT1G11900
MLOC_13339	248495_at	AT5G50780
MLOC_13341	250170_at	AT5G14260
MLOC_13342	252821_at	AT4G39860
MLOC_13345	261376_at	AT1G18660
MLOC_13347	262331_at	AT1G64050
MLOC_13364	255536_at	AT4G01575
MLOC_13365	247602_at	AT5G60900
MLOC_13383	267232_at	AT2G44190
MLOC_13385	246957_at	AT5G24670
MLOC_13390	251680_at	AT3G57060
MLOC_1340	252060_at	AT3G52430
MLOC_13401	251182_at	AT3G62600
MLOC_13402	259198_at	AT3G03610
MLOC_13408	262619_at	AT1G06550
MLOC_13411	260793_at	AT1G06190
MLOC_13417	267044_at	AT2G34357
MLOC_13427	259659_at	AT1G55170
MLOC_13440	264382_at	AT2G25110
MLOC_13446	250060_at	AT5G17690
MLOC_13448	259414_at	AT1G02420
MLOC_13453	262346_at	AT1G63980
MLOC_13456	258134_at	AT3G24530
MLOC_13459	262848_at	AT1G14685
MLOC_13471	262407_at	AT1G34630
MLOC_13473	261740_at	AT1G47740
MLOC_13481	259074_at	AT3G02130
MLOC_13484	258682_at	AT3G08720
MLOC_13495	246237_at	AT4G36390
MLOC_13505	247453_at	AT5G62440
MLOC_13522	257249_at	AT3G24180
MLOC_13523	247716_at	AT5G59350
MLOC_13532	259159_at	AT3G05420
MLOC_13546	246259_at	AT1G31830
MLOC_13565	246307_at	AT3G51800
MLOC_13573	248030_at	AT5G55760
MLOC_13604	248267_at	AT5G53460
MLOC_13610	260540_at	AT2G43500
MLOC_13615	266574_at	AT2G23890
MLOC_13624	266756_at	AT2G46950
MLOC_13628	262919_at	AT1G79380
MLOC_13633	251235_at	AT3G62860
MLOC_13639	251469_at	AT3G59530
MLOC_13642	257573_at	AT2G33990
MLOC_13651	264443_at	AT1G27385
MLOC_13654	267300_at	AT2G30140
MLOC_13673	256822_at	AT3G22190
MLOC_13677	265886_at	AT2G25620
MLOC_13679	257932_at	AT3G17040
MLOC_13682	265867_at	AT2G01620
MLOC_13690	248825_at	AT5G47030
MLOC_13691	246980_at	AT5G67530
MLOC_13692	248120_at	AT5G54540
MLOC_13704	265324_at	AT2G18250
MLOC_13707	250452_at	AT5G10630
MLOC_13716	252067_at	AT3G51370
MLOC_1373	249811_at	AT5G23760
MLOC_13732	253990_at	AT4G26160
MLOC_13740	263928_at	AT2G36330
MLOC_13742	250385_at	AT5G11520
MLOC_1375	246850_at	AT5G26860
MLOC_13753	259313_at	AT3G05090
MLOC_13761	248715_at	AT5G48290
MLOC_13772	255134_at	AT4G08330
MLOC_13779	246636_at	AT5G34850
MLOC_13785	246983_at	AT5G67200
MLOC_13787	250137_at	AT5G15390
MLOC_13798	249303_at	AT5G41460
MLOC_13807	264964_at	AT1G60460
MLOC_13808	248481_at	AT5G50930
MLOC_13809	265968_at	AT2G37410
MLOC_13816	255727_at	AT1G25510
MLOC_13818	256543_at	AT1G42480
MLOC_13819	252294_at	AT3G49010
MLOC_13821	254035_at	AT4G25970
MLOC_13828	249044_at	AT5G44370
MLOC_13831	254719_at	AT4G13600
MLOC_13836	262175_at	AT1G74880
MLOC_13839	249091_at	AT5G43860
MLOC_13840	254334_at	AT4G22760
MLOC_13849	247590_at	AT5G60720
MLOC_1385	249799_at	AT5G23670
MLOC_13859	250698_at	AT5G06810
MLOC_13884	259643_at	AT1G68890
MLOC_13885	254742_at	AT4G13430
MLOC_13886	263037_at	AT1G23230
MLOC_13895	260324_at	AT1G63970
MLOC_13906	257800_at	AT3G15900
MLOC_13908	251673_at	AT3G57240
MLOC_13910	254669_at	AT4G18370
MLOC_13912	248966_at	AT5G45360
MLOC_13913	250430_at	AT5G10460
MLOC_13916	250184_at	AT5G14240
MLOC_13920	250074_at	AT5G17310
MLOC_13922	267533_at	AT2G42070
MLOC_13927	255142_at	AT4G08390
MLOC_13929	264266_at	AT1G09160
MLOC_1393	249356_at	AT5G40520
MLOC_13931	257968_at	AT3G27550
MLOC_13939	258538_at	AT3G06950
MLOC_13941	262188_at	AT1G77810
MLOC_13946	247910_at	AT5G57410
MLOC_13948	261689_at	AT1G50140
MLOC_13960	257251_at	AT3G24160
MLOC_13991	265190_at	AT1G23780
MLOC_13995	262576_at	AT1G15280
MLOC_13998	258553_at	AT3G06960
MLOC_140	249553_at	AT5G38260
MLOC_14005	247809_at	AT5G58280
MLOC_14023	262891_at	AT1G79460
MLOC_14027	250368_at	AT5G11280
MLOC_14032	265226_at	AT2G28430
MLOC_14036	255825_at	AT2G40475
MLOC_14062	261353_at	AT1G79600
MLOC_14080	247253_at	AT5G64790
MLOC_14088	263976_at	AT2G42700
MLOC_14097	247232_at	AT5G64940
MLOC_14100	261267_at	AT1G26750
MLOC_14105	253448_at	AT4G32640
MLOC_14107	250318_at	AT5G12200
MLOC_14113	261489_at	AT1G14450
MLOC_14115	252414_at	AT3G47420
MLOC_14117	258836_at	AT3G07210
MLOC_14118	261569_at	AT1G01060
MLOC_14121	257025_at	AT3G19190
MLOC_14123	250041_at	AT5G18410
MLOC_14130	259647_at	AT1G55325
MLOC_14139	259564_at	AT1G20540
MLOC_14147	265310_at	AT2G20280
MLOC_14151	264013_at	AT2G21070
MLOC_14162	261347_at	AT1G79730
MLOC_14167	258222_at	AT3G15680
MLOC_14176	245948_at	AT5G19540
MLOC_14178	248027_at	AT5G55630
MLOC_14188	246548_at	AT5G14910
MLOC_1419	247877_at	AT5G57740
MLOC_14192	262335_at	AT1G63990
MLOC_14193	246090_at	AT5G20520
MLOC_14202	260898_at	AT1G29070
MLOC_14205	263810_at	AT2G04520
MLOC_14208	247278_at	AT5G64380
MLOC_14209	247170_at	AT5G65530
MLOC_14211	264591_at	AT2G17670
MLOC_14214	254357_at	AT4G22220
MLOC_14216	247000_at	AT5G67380
MLOC_14232	265765_at	AT2G48060
MLOC_14236	256649_at	AT3G13570
MLOC_14239	259014_at	AT3G07320
MLOC_14244	251783_at	AT3G55280
MLOC_14248	250504_at	AT5G09840
MLOC_14255	256569_at	AT3G19550
MLOC_14267	254476_at	AT4G20410
MLOC_14271	258892_at	AT3G05670
MLOC_14272	249313_at	AT5G41560
MLOC_14273	246885_at	AT5G26230
MLOC_14276	246860_at	AT5G25840
MLOC_14286	250199_at	AT5G14180
MLOC_14293	258727_at	AT3G11930
MLOC_14294	265732_at	AT2G01300
MLOC_14296	262570_at	AT1G15200
MLOC_14307	252602_at	AT3G45040
MLOC_14324	252169_at	AT3G50520
MLOC_14340	261659_at	AT1G50030
MLOC_14345	264662_at	AT1G09960
MLOC_14349	253782_at	AT4G28590
MLOC_14357	258604_at	AT3G02980
MLOC_14363	247054_at	AT5G66730
MLOC_14364	261088_at	AT1G07590
MLOC_14365	266370_at	AT2G41350
MLOC_14367	265717_at	AT2G03510
MLOC_14383	259000_at	AT3G01860
MLOC_14390	257357_at	AT2G41050
MLOC_14395	249926_at	AT5G19180
MLOC_14399	256854_at	AT3G15180
MLOC_14407	245314_at	AT4G16745
MLOC_14430	260098_at	AT1G73320
MLOC_14433	248097_at	AT5G55260
MLOC_14434	249782_at	AT5G24260
MLOC_14437	250407_at	AT5G10870
MLOC_1444	248583_at	AT5G49930
MLOC_14441	257019_at	AT3G19640
MLOC_14447	252079_at	AT3G51630
MLOC_14462	264118_at	AT1G79150
MLOC_14480	251307_at	AT3G61200
MLOC_14483	260519_at	AT1G51540
MLOC_14497	256936_at	AT3G22480
MLOC_14516	266539_at	AT2G35160
MLOC_14529	259059_at	AT3G07300
MLOC_14537	265874_at	AT2G01640
MLOC_14540	254192_at	AT4G23850
MLOC_14572	260899_at	AT1G21370
MLOC_14582	261695_at	AT1G08520
MLOC_14589	260428_at	AT1G72340
MLOC_14590	246442_at	AT5G17610
MLOC_14591	266505_at	AT2G47830
MLOC_14592	260526_at	AT2G47410
MLOC_14599	253995_at	AT4G26100
MLOC_14601	267185_at	AT2G43950
MLOC_14604	255428_at	AT4G03390
MLOC_14605	267290_at	AT2G23740
MLOC_14619	257981_at	AT3G20770
MLOC_14621	246304_at	AT3G51840
MLOC_14622	255479_at	AT4G02380
MLOC_14628	257987_at	AT3G20740
MLOC_14639	245208_at	AT5G12330
MLOC_14648	253873_at	AT4G27540
MLOC_14650	249871_at	AT5G23110
MLOC_14658	262821_at	AT1G11800
MLOC_14660	263461_at	AT2G31800
MLOC_14665	250645_at	AT5G06700
MLOC_14668	250332_at	AT5G11680
MLOC_14694	250349_at	AT5G12000
MLOC_14713	245380_at	AT4G17760
MLOC_14719	249127_at	AT5G43500
MLOC_14736	263429_at	AT2G22250
MLOC_14744	248326_at	AT5G52820
MLOC_14746	257164_at	AT3G24320
MLOC_14747	259903_at	AT1G74160
MLOC_14750	259933_at	AT1G34350
MLOC_14755	246749_at	AT5G27830
MLOC_14760	245043_at	AT2G26430
MLOC_14764	267600_at	AT2G33040
MLOC_14772	262224_at	AT1G74900
MLOC_14775	262784_at	AT1G10760
MLOC_14781	265307_at	AT2G20310
MLOC_14785	247605_at	AT5G60970
MLOC_14793	256415_at	AT3G11210
MLOC_14802	258483_at	AT3G02570
MLOC_14821	260882_at	AT1G29280
MLOC_14855	259470_at	AT1G19110
MLOC_14874	260621_at	AT1G08065
MLOC_14879	254498_at	AT4G20090
MLOC_14884	259570_at	AT1G20440
MLOC_14887	248958_at	AT5G45590
MLOC_14895	256297_at	AT1G69500
MLOC_14904	261896_at	AT1G80670
MLOC_14907	248884_at	AT5G46030
MLOC_1491	258052_at	AT3G16190
MLOC_14916	256263_at	AT3G12290
MLOC_14917	266898_at	AT2G45990
MLOC_14924	262272_at	AT1G42440
MLOC_1493	245313_at	AT4G15420
MLOC_14933	248315_at	AT5G52630
MLOC_14939	263681_at	AT1G26840
MLOC_14940	253810_at	AT4G28220
MLOC_14956	248563_at	AT5G49690
MLOC_14959	267293_at	AT2G23810
MLOC_1497	254141_at	AT4G24620
MLOC_14997	248586_at	AT5G49610
MLOC_15004	263861_at	AT2G04560
MLOC_15010	251807_at	AT3G55400
MLOC_15011	266009_at	AT2G37420
MLOC_15014	245726_at	AT1G73360
MLOC_15015	249907_at	AT5G22750
MLOC_15021	248155_at	AT5G54390
MLOC_15026	259321_at	AT3G01040
MLOC_15027	250604_at	AT5G07830
MLOC_15028	249196_at	AT5G42560
MLOC_15055	260574_at	AT2G47300
MLOC_15059	258066_at	AT3G25970
MLOC_1507	253688_at	AT4G29590
MLOC_15070	264944_at	AT1G76940
MLOC_15072	265130_at	AT1G30890
MLOC_15079	252254_at	AT3G49250
MLOC_15081	263882_at	AT2G21790
MLOC_15082	246619_at	AT5G36290
MLOC_1509	266436_at	AT2G43160
MLOC_15107	263637_at	AT2G11890
MLOC_15109	253921_at	AT4G26900
MLOC_15114	265057_at	AT1G52140
MLOC_15117	247896_at	AT5G57950
MLOC_15120	265900_at	AT2G25730
MLOC_15148	256043_at	AT1G07210
MLOC_15149	255453_at	AT4G02900
MLOC_15152	259919_at	AT1G72560
MLOC_15154	250739_at	AT5G05740
MLOC_15155	267353_at	AT2G40070
MLOC_15161	255544_at	AT4G01880
MLOC_15169	262207_at	AT1G74850
MLOC_1517	258316_at	AT3G22660
MLOC_15175	257838_at	AT3G25210
MLOC_15207	264649_at	AT1G09060
MLOC_15210	248149_at	AT5G54855
MLOC_15224	247566_at	AT5G61170
MLOC_15227	259193_at	AT3G01480
MLOC_15235	251852_at	AT3G54750
MLOC_15247	253336_at	AT4G33250
MLOC_15249	262066_at	AT1G79950
MLOC_15256	255785_at	AT1G19920
MLOC_15265	259718_at	AT1G61040
MLOC_15267	247852_at	AT5G58060
MLOC_15284	257719_at	AT3G18440
MLOC_15286	246150_at	AT5G19930
MLOC_15334	256663_at	AT3G12050
MLOC_15337	249308_at	AT5G41350
MLOC_15348	265283_at	AT2G20370
MLOC_15361	249691_at	AT5G36170
MLOC_15368	260817_at	AT1G06900
MLOC_15376	267592_at	AT2G39710
MLOC_15377	259016_at	AT3G07480
MLOC_15380	263466_at	AT2G31740
MLOC_15385	263787_at	AT2G46420
MLOC_15411	260700_at	AT1G32260
MLOC_15418	263171_at	AT1G54115
MLOC_15435	263460_at	AT2G31810
MLOC_15452	264688_at	AT1G09890
MLOC_15455	264677_at	AT1G09700
MLOC_15467	251599_at	AT3G57610
MLOC_15470	263054_at	AT2G04620
MLOC_15492	253562_at	AT4G31130
MLOC_15496	245936_at	AT5G19850
MLOC_15501	250496_at	AT5G09650
MLOC_15506	256421_at	AT1G33500
MLOC_15510	245428_at	AT4G17570
MLOC_1552	256038_at	AT1G19170
MLOC_15522	253963_at	AT4G26470
MLOC_15524	265800_at	AT2G35630
MLOC_15525	262762_at	AT1G10700
MLOC_1553	266080_at	AT2G37840
MLOC_15536	258843_at	AT3G04690
MLOC_15538	259277_at	AT3G01180
MLOC_15544	260162_at	AT1G79830
MLOC_15546	260959_at	AT1G06050
MLOC_15553	264946_at	AT1G77010
MLOC_15556	259743_at	AT1G71140
MLOC_15562	262264_at	AT1G42470
MLOC_15563	265358_at	AT2G16710
MLOC_1557	254459_at	AT4G21200
MLOC_15570	266633_at	AT2G35540
MLOC_15577	266384_at	AT2G14660
MLOC_15586	248770_at	AT5G47740
MLOC_15595	260668_at	AT1G19530
MLOC_15597	266001_at	AT2G24150
MLOC_15606	265650_at	AT2G27460
MLOC_15608	247332_at	AT5G63440
MLOC_15621	266704_at	AT2G19940
MLOC_15629	261728_at	AT1G76160
MLOC_15632	250200_at	AT5G14130
MLOC_15641	258772_at	AT3G10860
MLOC_15650	257955_at	AT3G21810
MLOC_1566	260629_at	AT1G62330
MLOC_15661	262064_at	AT1G56070
MLOC_15664	260049_at	AT1G29940
MLOC_15672	267086_at	AT2G32630
MLOC_15674	245364_at	AT4G15790
MLOC_15683	256173_at	AT1G51730
MLOC_15686	264795_at	AT1G08680
MLOC_15703	266323_at	AT2G46700
MLOC_15704	266984_at	AT2G39570
MLOC_15705	264408_at	AT1G10240
MLOC_15707	260704_at	AT1G32470
MLOC_15720	251474_at	AT3G59630
MLOC_15735	253973_at	AT4G26555
MLOC_15738	254261_at	AT4G23460
MLOC_15743	254018_at	AT4G26180
MLOC_15752	267529_at	AT2G45490
MLOC_15764	266468_at	AT2G47960
MLOC_15776	249199_at	AT5G42520
MLOC_15777	254137_at	AT4G24930
MLOC_15778	246055_at	AT5G08380
MLOC_15779	254341_at	AT4G22130
MLOC_15805	250280_at	AT5G13230
MLOC_15830	266582_at	AT2G46090
MLOC_15831	250552_at	AT5G07890
MLOC_15832	247571_at	AT5G61210
MLOC_15839	249481_at	AT5G38900
MLOC_15844	258081_at	AT3G26085
MLOC_15847	253390_at	AT4G32750
MLOC_15853	249936_at	AT5G22450
MLOC_15858	260578_at	AT2G47350
MLOC_1587	246036_at	AT5G08370
MLOC_15895	253210_at	AT4G34840
MLOC_15898	253479_at	AT4G32360
MLOC_15907	246003_at	AT5G20720
MLOC_15928	251247_at	AT3G62140
MLOC_15935	249828_at	AT5G23250
MLOC_15936	260696_at	AT1G32520
MLOC_15937	266620_at	AT2G35450
MLOC_15938	251147_at	AT3G63480
MLOC_15948	257177_at	AT3G23490
MLOC_15949	257234_at	AT3G14880
MLOC_15950	264866_at	AT1G24140
MLOC_15952	262078_at	AT1G59520
MLOC_15954	267608_at	AT2G26770
MLOC_15962	245175_at	AT2G47470
MLOC_15968	247977_at	AT5G56850
MLOC_15972	251935_at	AT3G54090
MLOC_15973	266100_at	AT2G37980
MLOC_15977	259153_at	AT3G10250
MLOC_16005	255418_at	AT4G03200
MLOC_16007	250662_at	AT5G07010
MLOC_16037	256985_at	AT3G13540
MLOC_16059	254065_at	AT4G25420
MLOC_1607	257273_at	AT3G28030
MLOC_16075	247881_at	AT5G57700
MLOC_16076	255823_at	AT2G40470
MLOC_16093	260839_at	AT1G43690
MLOC_16094	260967_at	AT1G12230
MLOC_16097	245101_at	AT2G40890
MLOC_16118	259874_at	AT1G76660
MLOC_16125	259826_at	AT1G29340
MLOC_16126	249336_at	AT5G41070
MLOC_16127	258196_at	AT3G13980
MLOC_16149	258755_at	AT3G11945
MLOC_16151	255451_at	AT4G02860
MLOC_16157	251917_at	AT3G53970
MLOC_16173	250273_at	AT5G13010
MLOC_16176	263320_at	AT2G47180
MLOC_16185	258860_at	AT3G02050
MLOC_16202	261418_at	AT1G07830
MLOC_16203	246581_at	AT1G31760
MLOC_16205	250075_at	AT5G17670
MLOC_16210	248398_at	AT5G51970
MLOC_16226	262377_at	AT1G73110
MLOC_16227	246879_at	AT5G26110
MLOC_16233	256921_at	AT3G18940
MLOC_16249	262029_at	AT1G35680
MLOC_16266	259761_at	AT1G77590
MLOC_16275	259020_at	AT3G07470
MLOC_16279	267543_at	AT2G32730
MLOC_16280	249360_at	AT5G40530
MLOC_16296	263130_at	AT1G78650
MLOC_16305	266698_at	AT2G19830
MLOC_16333	267304_at	AT2G30080
MLOC_16344	255339_at	AT4G04480
MLOC_16349	252908_at	AT4G39670
MLOC_1635	254760_at	AT4G13200
MLOC_16358	260423_at	AT1G72470
MLOC_16360	254358_at	AT4G22310
MLOC_16379	264708_at	AT1G09740
MLOC_16392	259023_at	AT3G07510
MLOC_16398	261580_at	AT1G01110
MLOC_16402	261323_at	AT1G44760
MLOC_16420	253481_at	AT4G31990
MLOC_16422	247558_at	AT5G61060
MLOC_16423	248553_at	AT5G50170
MLOC_16429	247023_at	AT5G67060
MLOC_16437	252905_at	AT4G39720
MLOC_16448	250122_at	AT5G16520
MLOC_16464	248451_at	AT5G51180
MLOC_16478	259960_at	AT1G53710
MLOC_16498	261304_at	AT1G48440
MLOC_16499	261109_at	AT1G75450
MLOC_16500	261524_at	AT1G14300
MLOC_16516	248295_at	AT5G53070
MLOC_16521	265966_at	AT2G37220
MLOC_16534	251296_at	AT3G62010
MLOC_16537	248811_at	AT5G47310
MLOC_16543	257192_at	AT3G13200
MLOC_16544	250206_at	AT5G14040
MLOC_16553	250406_at	AT5G10810
MLOC_16572	261388_at	AT1G05385
MLOC_16577	265522_at	AT2G06210
MLOC_16579	251278_at	AT3G61780
MLOC_16588	258846_at	AT3G03070
MLOC_16590	248767_at	AT5G47710
MLOC_16591	262530_at	AT1G17240
MLOC_16602	249612_at	AT5G37290
MLOC_16607	255088_at	AT4G09350
MLOC_16609	248460_at	AT5G50915
MLOC_16636	250115_at	AT5G16420
MLOC_16643	259270_at	AT3G01280
MLOC_16652	259334_at	AT3G03790
MLOC_16653	256862_at	AT3G23940
MLOC_16658	249426_at	AT5G39840
MLOC_16676	258609_at	AT3G02910
MLOC_16677	265222_at	AT2G01970
MLOC_16682	263729_at	AT1G60080
MLOC_16684	261354_at	AT1G79690
MLOC_16693	253815_at	AT4G28250
MLOC_16701	253008_at	AT4G38210
MLOC_16711	253982_at	AT4G26570
MLOC_16719	265265_at	AT2G42900
MLOC_16732	266923_at	AT2G45980
MLOC_16734	256216_at	AT1G56340
MLOC_16752	253035_at	AT4G38240
MLOC_16762	260725_at	AT1G48170
MLOC_16769	257056_at	AT3G15350
MLOC_16775	248628_at	AT5G48960
MLOC_16792	251920_at	AT3G53900
MLOC_16794	251034_at	AT5G02040
MLOC_16800	265044_at	AT1G03950
MLOC_16803	266642_at	AT2G35410
MLOC_16824	251406_at	AT3G60260
MLOC_16827	256179_at	AT1G51710
MLOC_16828	246245_at	AT4G36440
MLOC_16842	264674_at	AT1G09815
MLOC_16849	246434_at	AT5G17520
MLOC_16862	254822_at	AT4G12570
MLOC_16905	254797_at	AT4G13030
MLOC_16906	260572_at	AT2G43760
MLOC_16914	266650_at	AT2G25800
MLOC_16918	263749_at	AT2G21520
MLOC_16929	263678_at	AT1G04420
MLOC_16937	256959_at	AT3G13440
MLOC_16939	256734_at	AT3G29390
MLOC_16944	255304_at	AT4G04850
MLOC_16963	259981_at	AT1G76450
MLOC_16969	261257_at	AT1G05910
MLOC_16980	249230_at	AT5G42070
MLOC_16981	260326_at	AT1G63910
MLOC_16989	247057_at	AT5G66770
MLOC_16992	245684_at	AT5G22000
MLOC_17002	248151_at	AT5G54270
MLOC_1701	246899_at	AT5G25590
MLOC_17011	252243_at	AT3G50120
MLOC_17012	250228_at	AT5G13840
MLOC_17018	248664_at	AT5G48580
MLOC_17022	259851_at	AT1G72250
MLOC_17026	260211_at	AT1G74440
MLOC_17045	246160_at	AT5G21040
MLOC_17049	265949_at	AT2G18540
MLOC_1705	262173_at	AT1G74920
MLOC_17056	247371_at	AT5G63110
MLOC_17068	247233_at	AT5G64970
MLOC_17089	253162_at	AT4G35630
MLOC_17094	262499_at	AT1G21770
MLOC_17102	263618_at	AT2G04660
MLOC_17110	246998_at	AT5G67370
MLOC_17120	264047_at	AT2G22410
MLOC_17133	249629_at	AT5G37590
MLOC_17145	262375_at	AT1G73100
MLOC_17150	267213_at	AT2G44120
MLOC_17167	250558_at	AT5G07990
MLOC_17178	246864_at	AT5G25900
MLOC_17194	251867_at	AT3G54480
MLOC_17197	264504_at	AT1G09430
MLOC_172	258622_at	AT3G02720
MLOC_17202	259205_at	AT3G09030
MLOC_17211	256374_at	AT1G66730
MLOC_17233	267433_at	AT2G26350
MLOC_17236	251806_at	AT3G55370
MLOC_17247	253109_at	AT4G35920
MLOC_17300	258546_at	AT3G07060
MLOC_17308	255066_at	AT4G08980
MLOC_17314	252075_at	AT3G51730
MLOC_17320	257813_at	AT3G25100
MLOC_17321	258312_at	AT3G16170
MLOC_17327	257459_at	AT1G24040
MLOC_17331	255821_at	AT2G40570
MLOC_17346	247424_at	AT5G62850
MLOC_17358	264523_at	AT1G10030
MLOC_17360	259732_at	AT1G77470
MLOC_17364	261933_at	AT1G22410
MLOC_17370	267535_at	AT2G41940
MLOC_17372	247062_at	AT5G66810
MLOC_17377	253757_at	AT4G28950
MLOC_17389	262986_at	AT1G23390
MLOC_174	250306_at	AT5G12170
MLOC_17402	259012_at	AT3G07360
MLOC_17405	254120_at	AT4G24570
MLOC_17409	260726_at	AT1G48160
MLOC_17428	267591_at	AT2G39705
MLOC_17450	267093_at	AT2G38170
MLOC_17452	261795_at	AT1G16010
MLOC_17457	248933_at	AT5G46070
MLOC_17465	245057_at	AT2G26490
MLOC_17470	261733_at	AT1G47830
MLOC_17473	245574_at	AT4G14750
MLOC_17477	262109_at	AT1G02730
MLOC_17486	258007_at	AT3G19420
MLOC_17508	254688_at	AT4G13830
MLOC_17509	266668_at	AT2G29760
MLOC_17517	256597_at	AT3G28500
MLOC_17525	250025_at	AT5G18290
MLOC_17556	261867_at	AT1G50575
MLOC_17558	266840_at	AT2G26160
MLOC_17563	267128_at	AT2G23620
MLOC_17573	252855_at	AT4G39660
MLOC_17585	251399_at	AT3G60590
MLOC_17586	247222_at	AT5G64840
MLOC_17602	263172_at	AT1G54170
MLOC_17603	261302_at	AT1G48580
MLOC_17604	259098_at	AT3G04790
MLOC_17612	261566_at	AT1G33230
MLOC_17627	250590_at	AT5G07710
MLOC_17646	265727_at	AT2G32000
MLOC_17670	260532_at	AT2G47330
MLOC_17680	266303_at	AT2G27060
MLOC_17690	261815_at	AT1G08320
MLOC_17719	251357_at	AT3G61110
MLOC_1772	265457_at	AT2G46550
MLOC_17726	245165_at	AT2G33180
MLOC_17735	248669_at	AT5G48730
MLOC_17736	254658_at	AT4G18230
MLOC_17760	266165_at	AT2G28190
MLOC_17769	265518_at	AT2G06040
MLOC_17774	264836_at	AT1G03610
MLOC_17775	255047_at	AT4G09670
MLOC_17792	245639_at	AT1G25260
MLOC_17803	261975_at	AT1G64640
MLOC_17814	252592_at	AT3G45640
MLOC_17816	252093_at	AT3G51500
MLOC_17819	263548_at	AT2G21660
MLOC_17820	257309_at	AT3G28150
MLOC_17823	261170_at	AT1G04910
MLOC_17825	248301_at	AT5G53150
MLOC_17833	247818_at	AT5G58370
MLOC_17842	248133_at	AT5G54850
MLOC_17846	252229_at	AT3G49890
MLOC_17847	255894_at	AT1G17980
MLOC_17850	253756_at	AT4G28980
MLOC_17870	253361_at	AT4G33100
MLOC_17894	267060_at	AT2G32580
MLOC_17902	253386_at	AT4G33030
MLOC_17903	252327_at	AT3G48740
MLOC_17904	250289_at	AT5G13190
MLOC_17919	245562_at	AT4G15520
MLOC_17928	259618_at	AT1G48000
MLOC_17932	258829_at	AT3G07100
MLOC_17939	249036_at	AT5G44200
MLOC_17956	251656_at	AT3G57170
MLOC_17983	259674_at	AT1G77700
MLOC_17990	265990_at	AT2G24280
MLOC_17998	248721_at	AT5G47780
MLOC_18025	264020_at	AT2G21160
MLOC_18028	248838_at	AT5G46800
MLOC_18035	247261_at	AT5G64460
MLOC_18039	246508_at	AT5G16150
MLOC_18050	248140_at	AT5G54980
MLOC_18053	261710_at	AT1G32730
MLOC_18056	260964_at	AT1G45050
MLOC_18065	250814_at	AT5G05080
MLOC_18066	253694_at	AT4G29735
MLOC_18076	256106_at	AT1G16870
MLOC_18081	262609_at	AT1G13930
MLOC_18090	251378_at	AT3G60660
MLOC_18092	264350_at	AT1G11870
MLOC_18103	249229_at	AT5G42090
MLOC_18120	262948_at	AT1G75560
MLOC_1813	246708_at	AT5G28150
MLOC_18132	248901_at	AT5G46410
MLOC_18134	251094_at	AT5G01350
MLOC_18137	252541_at	AT3G45750
MLOC_18151	256807_at	AT3G20970
MLOC_18160	261169_at	AT1G04920
MLOC_18166	265823_at	AT2G35760
MLOC_18178	260686_at	AT1G17620
MLOC_18182	251873_at	AT3G54230
MLOC_18185	249178_at	AT5G42890
MLOC_18193	247187_at	AT5G65490
MLOC_18196	258951_at	AT3G01380
MLOC_18202	247787_at	AT5G58640
MLOC_18222	257031_at	AT3G19280
MLOC_18223	247703_at	AT5G59560
MLOC_18224	250843_at	AT5G04430
MLOC_18233	258588_s_at	AT3G04120
MLOC_18267	249698_at	AT5G35520
MLOC_18278	250897_at	AT5G03430
MLOC_18281	261381_at	AT1G05460
MLOC_18286	257236_at	AT3G15095
MLOC_18291	264211_at	AT1G22770
MLOC_18305	250267_at	AT5G12930
MLOC_18308	266716_at	AT2G46820
MLOC_18309	261208_at	AT1G12930
MLOC_18312	263242_at	AT2G31400
MLOC_18321	253437_at	AT4G32460
MLOC_18322	259473_at	AT1G19025
MLOC_18326	257880_at	AT3G16910
MLOC_18354	256015_at	AT1G19150
MLOC_18360	245931_at	AT5G09280
MLOC_18369	263856_at	AT2G04410
MLOC_18371	261957_at	AT1G64660
MLOC_18399	256894_at	AT3G21870
MLOC_18401	247468_at	AT5G62000
MLOC_18415	245977_at	AT5G13110
MLOC_18469	254648_at	AT4G18550
MLOC_18470	250257_at	AT5G13770
MLOC_18474	265305_at	AT2G20340
MLOC_18476	256400_at	AT3G06140
MLOC_18493	246062_at	AT5G19330
MLOC_18499	247925_at	AT5G57560
MLOC_18515	254335_at	AT4G22260
MLOC_18520	262622_at	AT1G06510
MLOC_18521	254651_at	AT4G18160
MLOC_18522	245136_at	AT2G45210
MLOC_18525	261081_at	AT1G07350
MLOC_18529	258366_at	AT3G14230
MLOC_18553	261948_at	AT1G64680
MLOC_18559	262006_at	AT1G64570
MLOC_18570	249816_at	AT5G23880
MLOC_18586	256354_at	AT1G54870
MLOC_18610	246371_at	AT1G51940
MLOC_18632	264788_at	AT2G17880
MLOC_18634	247207_at	AT5G65000
MLOC_18648	247931_at	AT5G57040
MLOC_18650	245357_at	AT4G17560
MLOC_18677	263695_at	AT1G31220
MLOC_18686	250975_at	AT5G03050
MLOC_18714	252492_at	AT3G46740
MLOC_18718	251231_at	AT3G62760
MLOC_18719	247300_at	AT5G63910
MLOC_18723	248198_at	AT5G54200
MLOC_18736	256776_at	AT3G13772
MLOC_18751	260244_at	AT1G74320
MLOC_18776	250531_at	AT5G08650
MLOC_18785	256892_at	AT3G19000
MLOC_18790	257218_at	AT3G15000
MLOC_18821	265343_at	AT2G22570
MLOC_18827	251538_at	AT3G58660
MLOC_18850	247958_at	AT5G57070
MLOC_18851	258568_at	AT3G04470
MLOC_18901	254600_at	AT4G19010
MLOC_18903	247879_at	AT5G57770
MLOC_18904	267061_at	AT2G32480
MLOC_18906	247425_at	AT5G62550
MLOC_18909	252042_at	AT3G51990
MLOC_18929	250300_at	AT5G11890
MLOC_18959	255018_at	AT4G10090
MLOC_18963	254055_at	AT4G25330
MLOC_18966	260638_at	AT1G62390
MLOC_19	247380_at	AT5G63380
MLOC_19005	259479_at	AT1G19020
MLOC_19022	248997_at	AT5G45300
MLOC_19025	246785_at	AT5G27380
MLOC_19056	245673_at	AT1G56690
MLOC_19066	266359_at	AT2G32260
MLOC_19079	260323_at	AT1G63780
MLOC_191	249873_at	AT5G23140
MLOC_19100	246762_at	AT5G27620
MLOC_19104	265373_at	AT2G06510
MLOC_19111	248511_at	AT5G50375
MLOC_19129	257116_at	AT3G20020
MLOC_19136	247593_at	AT5G60790
MLOC_19150	259226_at	AT3G07700
MLOC_19155	255797_at	AT2G33630
MLOC_19166	245522_at	AT4G15890
MLOC_19181	252275_at	AT3G49600
MLOC_19185	248919_at	AT5G45920
MLOC_19192	259067_at	AT3G07550
MLOC_19195	253231_at	AT4G34450
MLOC_19198	266438_at	AT2G43180
MLOC_19210	261674_at	AT1G18270
MLOC_19228	248882_at	AT5G46210
MLOC_19231	265460_at	AT2G46600
MLOC_19234	262540_at	AT1G34260
MLOC_19246	256117_at	AT1G16840
MLOC_19262	257277_at	AT3G14470
MLOC_19267	250728_at	AT5G06440
MLOC_19286	260548_at	AT2G43360
MLOC_19293	263958_at	AT2G36240
MLOC_19301	263756_at	AT2G21270
MLOC_19302	248041_at	AT5G55940
MLOC_19320	261055_at	AT1G01300
MLOC_19326	261193_at	AT1G32920
MLOC_19374	261132_at	AT1G19800
MLOC_19378	246312_at	AT1G31930
MLOC_19387	245742_at	AT1G44170
MLOC_19390	246428_at	AT5G17410
MLOC_19422	262859_at	AT1G64790
MLOC_19455	258943_at	AT3G10400
MLOC_19462	255770_at	AT1G18560
MLOC_19463	255227_at	AT4G05440
MLOC_19478	266413_at	AT2G38740
MLOC_19482	258224_at	AT3G15670
MLOC_19488	260943_at	AT1G45145
MLOC_19489	254010_at	AT4G26240
MLOC_19501	262637_at	AT1G06640
MLOC_19525	246148_at	AT5G19960
MLOC_19546	258637_at	AT3G07880
MLOC_19548	263224_at	AT1G30580
MLOC_19557	267027_at	AT2G38330
MLOC_19559	250770_at	AT5G05390
MLOC_1956	261177_at	AT1G04770
MLOC_19573	251490_at	AT3G59490
MLOC_19596	267435_at	AT2G33800
MLOC_19597	254853_at	AT4G12080
MLOC_19609	245268_at	AT4G16570
MLOC_19647	245330_at	AT4G14930
MLOC_19649	255412_at	AT4G02980
MLOC_19655	266049_at	AT2G40780
MLOC_19670	260837_at	AT1G43670
MLOC_19700	249146_at	AT5G43310
MLOC_19705	251989_at	AT3G53110
MLOC_19711	250028_at	AT5G18130
MLOC_19714	248737_at	AT5G48120
MLOC_19719	262357_at	AT1G73040
MLOC_19725	267247_at	AT2G30170
MLOC_19759	250933_at	AT5G03170
MLOC_19772	248107_at	AT5G55190
MLOC_19779	266679_at	AT2G03270
MLOC_19793	253523_at	AT4G31340
MLOC_1980	247847_at	AT5G58110
MLOC_19803	247002_at	AT5G67320
MLOC_19804	255573_at	AT4G01400
MLOC_19814	263128_at	AT1G78600
MLOC_19817	251980_at	AT3G53270
MLOC_1982	246012_at	AT5G10650
MLOC_19846	251823_at	AT3G55080
MLOC_19862	250765_at	AT5G05930
MLOC_19864	261178_at	AT1G04760
MLOC_19876	261205_at	AT1G12790
MLOC_19896	264430_at	AT1G61680
MLOC_19898	246908_at	AT5G25610
MLOC_19899	259126_at	AT3G02280
MLOC_19902	247968_at	AT5G56670
MLOC_19924	252713_at	AT3G43810
MLOC_19934	259078_at	AT3G05040
MLOC_19937	264927_at	AT1G60490
MLOC_19942	247322_at	AT5G64090
MLOC_19948	250692_at	AT5G06560
MLOC_19949	261629_at	AT1G49980
MLOC_19956	255279_at	AT4G04950
MLOC_1996	259542_at	AT1G20575
MLOC_19965	261843_at	AT1G16180
MLOC_19966	263533_at	AT2G24820
MLOC_1997	264585_at	AT1G05180
MLOC_19974	248355_at	AT5G52340
MLOC_19988	262744_at	AT1G28680
MLOC_20006	253520_at	AT4G31410
MLOC_20016	257956_at	AT3G25400
MLOC_20033	266697_at	AT2G19770
MLOC_20045	247376_at	AT5G63310
MLOC_20047	251967_at	AT3G53390
MLOC_20051	266239_at	AT2G29530
MLOC_20060	251379_at	AT3G60680
MLOC_20070	250234_at	AT5G13420
MLOC_20076	253283_at	AT4G34090
MLOC_20078	262288_at	AT1G70760
MLOC_20083	247608_at	AT5G60990
MLOC_20085	255081_at	AT4G09140
MLOC_20089	250718_at	AT5G06240
MLOC_20118	246196_at	AT4G37090
MLOC_20130	259141_at	AT3G10220
MLOC_20146	248591_at	AT5G49650
MLOC_20163	267080_at	AT2G41190
MLOC_20184	247446_at	AT5G62650
MLOC_20185	266598_at	AT2G46110
MLOC_20190	251396_at	AT3G60750
MLOC_20200	249201_at	AT5G42370
MLOC_20210	247044_at	AT5G66850
MLOC_20229	264154_at	AT1G65430
MLOC_20249	259551_at	AT1G21190
MLOC_20270	253369_at	AT4G33210
MLOC_20288	248242_at	AT5G53580
MLOC_20318	261254_at	AT1G05805
MLOC_20326	253263_at	AT4G34000
MLOC_20354	245894_at	AT5G09310
MLOC_20362	245940_at	AT5G19630
MLOC_20377	248927_at	AT5G45900
MLOC_20381	264321_at	AT1G04200
MLOC_20397	257064_at	AT3G18260
MLOC_20418	267116_at	AT2G32560
MLOC_20424	262777_at	AT1G13030
MLOC_20443	251690_at	AT3G56510
MLOC_20456	264478_at	AT1G77270
MLOC_20462	249788_at	AT5G24330
MLOC_20487	251814_at	AT3G54890
MLOC_2050	262230_at	AT1G68560
MLOC_20533	254438_at	AT4G20980
MLOC_20537	259137_at	AT3G10300
MLOC_20566	256440_at	AT3G10970
MLOC_20589	259359_at	AT1G13460
MLOC_20591	254086_at	AT4G24820
MLOC_20597	267152_at	AT2G31040
MLOC_20668	248223_at	AT5G53620
MLOC_20680	263425_at	AT2G31530
MLOC_20684	255716_at	AT4G00330
MLOC_20690	257816_at	AT3G25140
MLOC_20697	261019_at	AT1G26470
MLOC_20698	259348_at	AT3G03770
MLOC_20732	256711_at	AT3G30390
MLOC_20738	257897_at	AT3G18030
MLOC_20746	251171_at	AT3G63220
MLOC_20749	251263_at	AT3G62190
MLOC_2075	247494_at	AT5G61790
MLOC_20756	246770_at	AT5G27460
MLOC_20759	250929_at	AT5G03290
MLOC_20770	251573_at	AT3G58140
MLOC_20784	260274_at	AT1G80460
MLOC_20798	249421_at	AT5G39830
MLOC_20807	260868_at	AT1G43860
MLOC_20816	247556_at	AT5G61040
MLOC_20817	248932_at	AT5G46050
MLOC_20818	249324_at	AT5G40810
MLOC_20830	257018_at	AT3G19630
MLOC_20838	252981_at	AT4G38260
MLOC_20852	250301_at	AT5G11970
MLOC_20854	248550_at	AT5G50210
MLOC_20865	257127_at	AT3G20070
MLOC_20868	245937_at	AT5G19750
MLOC_20885	249078_at	AT5G44070
MLOC_20891	257750_at	AT3G18800
MLOC_20895	259091_at	AT3G04890
MLOC_20901	264562_at	AT1G55760
MLOC_20904	258175_at	AT3G21640
MLOC_20913	256322_at	AT1G54990
MLOC_20951	259791_at	AT1G29700
MLOC_20955	246278_at	AT4G37190
MLOC_20961	248693_at	AT5G48330
MLOC_20962	258475_at	AT3G02660
MLOC_20963	265183_at	AT1G23750
MLOC_20986	261853_at	AT1G50660
MLOC_20991	266351_at	AT2G01490
MLOC_20994	247907_at	AT5G57460
MLOC_21002	260999_at	AT1G26580
MLOC_21004	254049_at	AT4G25740
MLOC_21009	254379_at	AT4G21820
MLOC_21017	251111_at	AT5G01310
MLOC_21039	259060_at	AT3G07400
MLOC_21043	245772_at	AT1G30300
MLOC_21045	258389_at	AT3G15390
MLOC_21053	253578_at	AT4G30340
MLOC_21069	246143_at	AT5G19980
MLOC_21099	246309_at	AT3G51790
MLOC_21103	264644_at	AT1G08960
MLOC_21149	246159_at	AT5G20935
MLOC_21153	267250_at	AT2G23060
MLOC_21169	259880_at	AT1G76730
MLOC_21175	250340_at	AT5G11840
MLOC_21176	247415_at	AT5G63060
MLOC_2119	256579_at	AT3G28720
MLOC_21191	246028_at	AT5G21170
MLOC_212	259804_at	AT1G72160
MLOC_21200	262252_at	AT1G53820
MLOC_21204	246621_at	AT5G36230
MLOC_21220	257219_at	AT3G14930
MLOC_21222	255480_at	AT4G02485
MLOC_21238	255901_at	AT1G17890
MLOC_21253	247489_at	AT5G61830
MLOC_21268	251117_at	AT3G63390
MLOC_21276	266334_at	AT2G32380
MLOC_21279	246265_at	AT1G31860
MLOC_21284	255603_at	AT4G01040
MLOC_21291	261982_at	AT1G33780
MLOC_21322	248221_at	AT5G53530
MLOC_2136	255864_at	AT2G30320
MLOC_21360	255064_at	AT4G08950
MLOC_21379	247401_at	AT5G62790
MLOC_21397	248529_at	AT5G50000
MLOC_21409	251788_at	AT3G55420
MLOC_21417	267186_at	AT2G44090
MLOC_2142	254463_at	AT4G20280
MLOC_2144	252386_at	AT3G47840
MLOC_21451	260328_at	AT1G80360
MLOC_21456	266122_at	AT2G02090
MLOC_21457	255465_at	AT4G02990
MLOC_21459	249954_at	AT5G18920
MLOC_21463	249989_at	AT5G18525
MLOC_21488	259868_at	AT1G76760
MLOC_21490	265913_at	AT2G25625
MLOC_21503	263943_at	AT2G35800
MLOC_21535	253360_at	AT4G33090
MLOC_21543	248816_at	AT5G47010
MLOC_21549	265394_at	AT2G20725
MLOC_21558	249193_at	AT5G42480
MLOC_21561	265191_at	AT1G05120
MLOC_21567	265092_at	AT1G03910
MLOC_21573	257794_at	AT3G27050
MLOC_21595	249808_at	AT5G23890
MLOC_21596	249291_at	AT5G41210
MLOC_21619	262539_at	AT1G17200
MLOC_21639	265772_at	AT2G48010
MLOC_21663	266306_at	AT2G26970
MLOC_21680	257831_at	AT3G26710
MLOC_21697	246169_at	AT5G32470
MLOC_2170	246325_at	AT1G16540
MLOC_21700	252099_at	AT3G51250
MLOC_21708	256679_at	AT3G52300
MLOC_21728	252031_at	AT3G52140
MLOC_21732	254892_at	AT4G11800
MLOC_21737	266254_at	AT2G27810
MLOC_2174	267501_at	AT2G45540
MLOC_21751	261558_at	AT1G01770
MLOC_2180	259378_at	AT3G16310
MLOC_21803	265070_at	AT1G55510
MLOC_21829	262725_at	AT1G43580
MLOC_21832	256868_at	AT3G26400
MLOC_21877	253552_at	AT4G30890
MLOC_21885	248642_at	AT5G49120
MLOC_21909	267617_at	AT2G26670
MLOC_21933	249208_at	AT5G42650
MLOC_21938	248970_at	AT5G45380
MLOC_21941	259344_at	AT3G03710
MLOC_21944	262860_at	AT1G64810
MLOC_21961	266095_at	AT2G38050
MLOC_21982	247625_at	AT5G60200
MLOC_22013	259626_at	AT1G42990
MLOC_22026	251729_at	AT3G56310
MLOC_22069	254082_at	AT4G25720
MLOC_22085	256821_at	AT3G22180
MLOC_22104	262610_at	AT1G14140
MLOC_22105	266405_at	AT2G38580
MLOC_22108	245127_at	AT2G47600
MLOC_22124	252993_at	AT4G38540
MLOC_22142	259092_at	AT3G04870
MLOC_22145	253264_at	AT4G33950
MLOC_22146	262946_at	AT1G79390
MLOC_22165	262877_at	AT1G64850
MLOC_22171	251403_at	AT3G60300
MLOC_22178	261458_at	AT1G21080
MLOC_22183	253001_at	AT4G38490
MLOC_22197	260165_at	AT1G79850
MLOC_22198	253420_at	AT4G32260
MLOC_22201	250401_at	AT5G10780
MLOC_22247	258998_at	AT3G01820
MLOC_22255	256363_at	AT1G66510
MLOC_22256	254527_at	AT4G19610
MLOC_22262	257961_at	AT3G19780
MLOC_22285	266255_at	AT2G27610
MLOC_22287	252048_at	AT3G52500
MLOC_22316	261348_at	AT1G79810
MLOC_22334	265286_at	AT2G20360
MLOC_22342	260307_at	AT1G70620
MLOC_22363	260083_at	AT1G63220
MLOC_22377	261190_at	AT1G32990
MLOC_22404	255421_at	AT4G03260
MLOC_22417	256677_at	AT3G52190
MLOC_22441	264024_at	AT2G21180
MLOC_22458	260343_at	AT1G69200
MLOC_22471	258239_at	AT3G27690
MLOC_22489	261742_at	AT1G08390
MLOC_22505	257828_at	AT3G26670
MLOC_22512	264185_at	AT1G54780
MLOC_22516	266356_at	AT2G32300
MLOC_22532	263436_at	AT2G28690
MLOC_2258	247673_at	AT5G60230
MLOC_22626	245884_at	AT5G09300
MLOC_22649	253391_at	AT4G32590
MLOC_22660	246882_at	AT5G26180
MLOC_22683	256200_at	AT1G58210
MLOC_22698	247921_at	AT5G57660
MLOC_22700	249442_at	AT5G39590
MLOC_22773	253424_at	AT4G32330
MLOC_22782	260702_at	AT1G32250
MLOC_22833	251183_at	AT3G62630
MLOC_22921	248612_at	AT5G49530
MLOC_2294	256832_at	AT3G22880
MLOC_22984	253880_at	AT4G27590
MLOC_23024	248476_at	AT5G50890
MLOC_23033	251518_at	AT3G59390
MLOC_23074	259389_at	AT1G06320
MLOC_2310	266297_at	AT2G29570
MLOC_23103	258225_at	AT3G15630
MLOC_23117	258014_at	AT3G19330
MLOC_23129	260605_at	AT2G43780
MLOC_23179	246019_at	AT5G10690
MLOC_23200	260258_at	AT1G74270
MLOC_23250	245186_at	AT1G67710
MLOC_23254	253858_at	AT4G27600
MLOC_23329	266848_at	AT2G25950
MLOC_2337	260978_at	AT1G53540
MLOC_2346	252002_at	AT3G52760
MLOC_23473	263374_at	AT2G20560
MLOC_23501	264846_at	AT2G17850
MLOC_23553	258021_at	AT3G19380
MLOC_23596	248891_at	AT5G46280
MLOC_23649	266801_at	AT2G22870
MLOC_23656	258478_at	AT3G02710
MLOC_23699	260822_at	AT1G06790
MLOC_23712	249513_at	AT5G38460
MLOC_23723	253555_at	AT4G31080
MLOC_238	257918_at	AT3G23230
MLOC_23803	266138_at	AT2G28060
MLOC_23826	260252_at	AT1G74240
MLOC_23899	247487_at	AT5G62150
MLOC_23972	261469_at	AT1G28340
MLOC_24024	265374_at	AT2G06520
MLOC_24056	258761_at	AT3G10760
MLOC_24112	267140_at	AT2G38250
MLOC_24147	250029_at	AT5G18200
MLOC_24191	262249_at	AT1G48380
MLOC_24208	263980_at	AT2G42770
MLOC_24219	265627_at	AT2G27285
MLOC_24252	262553_at	AT1G31360
MLOC_24253	265873_at	AT2G01630
MLOC_24260	259543_at	AT1G20580
MLOC_24334	251594_at	AT3G57630
MLOC_24342	256264_at	AT3G12210
MLOC_24358	258284_at	AT3G16080
MLOC_24388	252330_at	AT3G48770
MLOC_24404	260857_at	AT1G21880
MLOC_24495	251812_at	AT3G54970
MLOC_2453	261557_at	AT1G63640
MLOC_24530	257053_at	AT3G15210
MLOC_24542	248300_at	AT5G53000
MLOC_24543	247149_at	AT5G65660
MLOC_24548	254690_at	AT4G17830
MLOC_24657	256284_at	AT3G12530
MLOC_24690	263095_at	AT2G16040
MLOC_2470	257967_at	AT3G19910
MLOC_24707	250511_at	AT5G09960
MLOC_24740	250570_at	AT5G08170
MLOC_24797	264192_at	AT1G54710
MLOC_2480	254267_at	AT4G22930
MLOC_2484	259275_at	AT3G01060
MLOC_24846	259980_at	AT1G76520
MLOC_24886	246735_at	AT5G27670
MLOC_2490	249829_at	AT5G23290
MLOC_2499	254697_at	AT4G17970
MLOC_25012	249133_at	AT5G43130
MLOC_2513	253759_at	AT4G29010
MLOC_2515	247650_at	AT5G59960
MLOC_25152	247391_at	AT5G63540
MLOC_25162	266018_at	AT2G18710
MLOC_25246	247155_at	AT5G65750
MLOC_25271	255131_at	AT4G08280
MLOC_25299	246780_at	AT5G27470
MLOC_2531	245528_at	AT4G15530
MLOC_25343	261665_at	AT1G18310
MLOC_25403	246027_at	AT5G21060
MLOC_25409	258638_at	AT3G07950
MLOC_25425	263200_at	AT1G05600
MLOC_25433	264473_at	AT1G67180
MLOC_25577	246433_at	AT5G17510
MLOC_25582	254368_at	AT4G21710
MLOC_25601	249416_at	AT5G39570
MLOC_25602	246631_at	AT1G50740
MLOC_25678	248545_at	AT5G50260
MLOC_25686	256328_at	AT3G02360
MLOC_25787	260753_at	AT1G49230
MLOC_25879	257908_at	AT3G25410
MLOC_25886	257237_at	AT3G14890
MLOC_259	247174_at	AT5G65250
MLOC_26106	254615_at	AT4G19210
MLOC_26110	264122_at	AT1G02130
MLOC_26190	245849_at	AT5G13520
MLOC_26199	259342_at	AT3G03890
MLOC_26274	264965_at	AT1G60560
MLOC_26318	248463_at	AT5G51130
MLOC_26320	248099_at	AT5G55300
MLOC_26339	251877_at	AT3G54300
MLOC_26340	251557_at	AT3G58730
MLOC_26365	247015_at	AT5G66960
MLOC_26389	261003_at	AT1G26500
MLOC_26394	263170_at	AT1G03000
MLOC_26407	261549_at	AT1G63470
MLOC_2643	266168_at	AT2G38870
MLOC_26433	267406_at	AT2G34780
MLOC_26534	255807_at	AT4G10270
MLOC_2655	248698_at	AT5G48380
MLOC_26628	249938_at	AT5G22330
MLOC_26643	259934_at	AT1G71340
MLOC_26659	248401_at	AT5G52110
MLOC_26677	248269_at	AT5G53470
MLOC_26683	254126_at	AT4G24770
MLOC_2675	248975_at	AT5G45040
MLOC_26770	244950_at	ATMG00160
MLOC_26807	252157_at	AT3G50430
MLOC_2683	266794_at	AT2G02980
MLOC_27086	258663_at	AT3G08670
MLOC_27126	258323_at	AT3G22750
MLOC_27159	250846_at	AT5G04590
MLOC_2724	262513_at	AT1G34270
MLOC_2725	250842_at	AT5G04490
MLOC_27476	247400_at	AT5G62840
MLOC_275	247258_at	AT5G64816
MLOC_27531	251416_at	AT3G60400
MLOC_27537	255979_at	AT1G33980
MLOC_27662	260377_at	AT1G73930
MLOC_27676	250454_at	AT5G09830
MLOC_27721	267030_at	AT2G38440
MLOC_27727	250826_at	AT5G05220
MLOC_2793	248346_at	AT5G52210
MLOC_27932	249247_at	AT5G42310
MLOC_27966	266699_at	AT2G19730
MLOC_27993	265088_at	AT1G03750
MLOC_280	249282_at	AT5G41760
MLOC_28080	247355_at	AT5G63670
MLOC_28103	262189_at	AT1G78010
MLOC_2815	255263_at	AT4G05160
MLOC_28183	258055_at	AT3G16250
MLOC_28201	247545_at	AT5G61530
MLOC_28316	254216_at	AT4G23710
MLOC_28318	248042_at	AT5G55960
MLOC_2842	260133_at	AT1G66340
MLOC_28437	256261_at	AT3G12160
MLOC_28454	253396_at	AT4G32720
MLOC_28459	261258_at	AT1G26640
MLOC_28495	247801_at	AT5G58560
MLOC_286	261509_at	AT1G71740
MLOC_28796	246906_at	AT5G25475
MLOC_28824	259249_at	AT3G07790
MLOC_28895	258469_at	AT3G06050
MLOC_29062	262262_at	AT1G70780
MLOC_29110	264309_at	AT1G62020
MLOC_29119	250343_at	AT5G11900
MLOC_29137	246847_at	AT5G26820
MLOC_29166	260945_at	AT1G05950
MLOC_292	250541_at	AT5G09520
MLOC_2924	245332_at	AT4G15940
MLOC_2930	252647_at	AT3G44620
MLOC_29311	250147_at	AT5G14600
MLOC_29381	254612_at	AT4G19100
MLOC_29420	261517_at	AT1G71780
MLOC_29589	264724_at	AT1G22920
MLOC_2967	259408_at	AT3G25800
MLOC_2970	261734_at	AT1G47790
MLOC_29808	245705_at	AT5G04390
MLOC_29822	254579_at	AT4G19400
MLOC_29841	247851_at	AT5G58070
MLOC_29862	245494_at	AT4G16390
MLOC_29874	250895_at	AT5G03850
MLOC_29897	248760_at	AT5G47570
MLOC_29935	264864_at	AT1G24310
MLOC_29945	261651_at	AT1G27760
MLOC_29951	252055_at	AT3G52580
MLOC_29974	256123_at	AT1G18190
MLOC_30041	250649_at	AT5G06690
MLOC_30085	260441_at	AT1G68260
MLOC_3021	255539_at	AT4G01710
MLOC_30215	251036_at	AT5G02160
MLOC_30232	261584_at	AT1G01040
MLOC_3045	257104_at	AT3G25040
MLOC_3046	260665_at	AT1G19360
MLOC_30473	245743_at	AT1G51080
MLOC_3053	248551_at	AT5G50200
MLOC_30530	264220_at	AT1G60430
MLOC_3055	251659_at	AT3G57090
MLOC_30568	255468_at	AT4G03020
MLOC_30606	247598_at	AT5G60870
MLOC_30704	251689_at	AT3G56500
MLOC_30711	254993_at	AT4G10730
MLOC_30712	259304_at	AT3G05210
MLOC_30724	262237_at	AT1G48320
MLOC_30788	247867_at	AT5G57630
MLOC_30789	253612_at	AT4G30310
MLOC_30800	247621_at	AT5G60340
MLOC_30839	258592_at	AT3G04130
MLOC_30847	251206_at	AT3G63090
MLOC_3087	255838_at	AT2G33490
MLOC_3091	253942_at	AT4G27010
MLOC_3095	266820_at	AT2G44940
MLOC_3103	249592_at	AT5G37890
MLOC_3107	258041_at	AT3G21175
MLOC_31098	262963_at	AT1G54220
MLOC_3113	260336_at	AT1G73990
MLOC_3114	257853_at	AT3G12960
MLOC_3122	252990_at	AT4G38440
MLOC_31474	258123_at	AT3G18040
MLOC_3156	252132_at	AT3G50790
MLOC_31575	251898_at	AT3G54340
MLOC_3173	253453_at	AT4G31860
MLOC_31759	253752_at	AT4G28910
MLOC_31807	266355_at	AT2G01400
MLOC_31948	261155_at	AT1G04960
MLOC_31949	249724_at	AT5G35450
MLOC_31991	257499_at	AT1G63850
MLOC_32084	250218_at	AT5G14170
MLOC_32111	251309_at	AT3G61220
MLOC_3216	251596_at	AT3G57650
MLOC_32200	251463_at	AT3G59800
MLOC_32225	259800_at	AT1G72175
MLOC_32229	250296_at	AT5G12020
MLOC_32341	253399_at	AT4G32850
MLOC_3237	266800_at	AT2G22880
MLOC_32443	245763_at	AT1G27850
MLOC_32485	247171_at	AT5G65540
MLOC_32589	255500_at	AT4G02390
MLOC_32607	247082_at	AT5G66030
MLOC_32698	265393_at	AT2G20830
MLOC_32710	252832_at	AT4G39910
MLOC_32712	256093_at	AT1G20823
MLOC_32718	251528_at	AT3G58600
MLOC_3272	263483_at	AT2G04030
MLOC_32790	245492_at	AT4G16340
MLOC_32812	259704_at	AT1G77680
MLOC_32814	262200_at	AT2G01070
MLOC_32910	265985_at	AT2G24220
MLOC_32914	251860_at	AT3G54660
MLOC_32920	264849_at	AT2G17360
MLOC_32946	251185_at	AT3G62870
MLOC_32958	251137_at	AT5G01300
MLOC_32988	261122_at	AT1G75330
MLOC_33002	253730_at	AT4G29480
MLOC_33053	266322_at	AT2G46690
MLOC_33094	258669_at	AT3G08800
MLOC_331	263829_at	AT2G40435
MLOC_33189	261050_at	AT1G01260
MLOC_33219	266743_at	AT2G02990
MLOC_33223	250889_at	AT5G04500
MLOC_3324	245776_at	AT1G30260
MLOC_33267	251669_at	AT3G57180
MLOC_33273	264366_at	AT1G03250
MLOC_3334	262150_at	AT1G52520
MLOC_3335	264629_at	AT1G65540
MLOC_33350	261671_at	AT1G18340
MLOC_33401	256148_at	AT1G55090
MLOC_33416	246443_at	AT5G17620
MLOC_33420	262938_at	AT1G79540
MLOC_33439	257964_at	AT3G19850
MLOC_33441	262707_at	AT1G16290
MLOC_33508	260834_at	AT1G06730
MLOC_33522	245493_at	AT4G16380
MLOC_33688	259500_at	AT1G15740
MLOC_33768	267057_at	AT2G32500
MLOC_33774	260232_at	AT1G74640
MLOC_33777	250461_at	AT5G10010
MLOC_33781	257758_at	AT3G22980
MLOC_33783	257984_at	AT3G20800
MLOC_33796	264848_at	AT2G17350
MLOC_33821	261753_at	AT1G76340
MLOC_33856	260176_at	AT1G71950
MLOC_33861	265344_at	AT2G22660
MLOC_33876	250560_at	AT5G08020
MLOC_33974	253107_at	AT4G35880
MLOC_34004	257694_at	AT3G12860
MLOC_34008	262505_at	AT1G21680
MLOC_34019	254560_at	AT4G19110
MLOC_34029	256076_at	AT1G18060
MLOC_34067	260331_at	AT1G80270
MLOC_34078	247287_at	AT5G64230
MLOC_34107	257923_at	AT3G23160
MLOC_34109	248584_at	AT5G49960
MLOC_3412	266471_at	AT2G31060
MLOC_34159	245304_at	AT4G15630
MLOC_3417	259420_at	AT1G13900
MLOC_34200	262308_at	AT1G71010
MLOC_34230	263351_at	AT2G22120
MLOC_34233	261523_at	AT1G71860
MLOC_34262	266372_at	AT2G41310
MLOC_34282	256723_at	AT2G34160
MLOC_34287	258756_at	AT3G11960
MLOC_34307	256764_at	AT3G29310
MLOC_34318	260294_at	AT1G63660
MLOC_34336	262519_at	AT1G17160
MLOC_34350	267376_at	AT2G26330
MLOC_34364	267079_at	AT2G41200
MLOC_34369	247649_at	AT5G60030
MLOC_34374	256000_at	AT1G29880
MLOC_34376	264685_at	AT1G65610
[truncated: 6,238 more rows]
