# Supplementary material for: Generalist and Specialist Mite Herbivores Induce Similar Defense Responses in Maize and Barley but Differ in Susceptibility to Benzoxazinoids
Source: Front Plant Sci. 2018 Aug 21;9:1222. doi: 10.3389/fpls.2018.01222 (PMC6110934; doi:10.3389/fpls.2018.01222)
Supplement: Supplementary file 8 [file Data_Sheet_3.xlsx]

## Sheet: Data Sheet 3
Data Sheet 3: Differential expression analysis for barley responses to spider mites and wounding at 2 and 24 hours (DESeq2 output, comparisons of treatments to controls as indicated).
		O. pratensis (2 hr)		O. pratensis (24 hr)		T. urticae (2 hr)		T. urticae (24 hr)		Wounding (2 hr)		Wounding (24 hr)
Barley Gene ID	Base Mean	Log2 Fold Change	Adjusted P-value	Log2 Fold Change	Adjusted P-value	Log2 Fold Change	Adjusted P-value	Log2 Fold Change	Adjusted P-value	Log2 Fold Change	Adjusted P-value	Log2 Fold Change	Adjusted P-value
EPlHVUG00000000006	3.55951	0.0175761	1	1.07257	0.123398	-0.310557	0.969494	0.42424	0.594212	0.595488	0.424583	0.139011	0.91803
EPlHVUG00000000011	42.3493	0.186659	0.927129	0.834455	0.00719964	0.282549	0.883044	1.02236	0.00103256	2.51329	3.52941e-19	-0.0172113	0.986135
EPlHVUG00000000037	14.7623	0.628555	0.643393	1.9176	9.21612e-06	0.738494	0.605453	2.02584	4.07226e-06	1.886	1.21586e-05	0.711617	0.25676
EPlHVUG00000000040	0.627783	-0.0269975	NA	0.458967	0.604731	0.111713	NA	0.732942	NA	0.425509	0.628899	-0.00133067	1
EPlHVUG00000000041	0.10937	-0.00604007	NA	-0.0296849	NA	0.0169104	NA	-0.0221868	NA	0.000329293	NA	0.0413882	NA
EPlHVUG00000000042	0.904422	0.037523	NA	-0.330059	0.722461	-0.0526906	NA	-0.541592	NA	0.180567	0.850518	0.513101	0.68325
EPlHVUG00000000058	0.0451828	0	NA	0	NA	0	NA	0	NA	0.0440067	NA	0.0413882	NA
EPlHVUG00000000062	0.064557	0	NA	0	NA	0	NA	0.108845	NA	0	NA	0	NA
EPlHVUG00000000071	7.3568	-0.166135	0.972667	0.651961	0.23106	0.134728	0.990874	0.201608	0.750567	0.111596	0.865281	-0.661847	0.39178
EPlHVUG00000000074	0.1014	0	NA	0	NA	0	NA	0.152523	NA	0	NA	0	NA
EPlHVUG00000000078	2.54649	-0.179346	0.981932	0.0721172	0.941058	0.063282	1	0.0360187	0.968054	0.945761	0.155745	0.690642	0.463488
EPlHVUG00000000080	4.82897	0.0340523	1	0.711184	0.23191	-0.388203	0.941245	0.543701	0.392055	1.02247	0.0672161	-0.219512	0.838019
EPlHVUG00000000085	2.17131	-0.594896	0.849064	-0.697859	0.354075	-0.00391252	1	-0.781376	0.306876	0.579562	0.413129	-1.2031	0.186746
EPlHVUG00000000088	0.638784	0.739173	NA	-0.103808	0.906353	0.852711	NA	0.0776646	NA	-0.143022	0.858871	0.147428	0.907211
EPlHVUG00000000123	0.174987	0	NA	0.0576699	0.908747	0	NA	0.152523	NA	0	NA	0.0413882	NA
EPlHVUG00000000128	11.1875	-0.419698	0.847476	0.909434	0.0383281	-0.551279	0.800134	0.476773	0.333824	1.23488	0.00320442	-0.00887514	0.996932
EPlHVUG00000000131	1.01605	0.513657	NA	0.086579	0.932316	0.926685	NA	0.154535	0.862943	-0.313836	0.711163	0.897532	0.386146
EPlHVUG00000000144	1.1777	-0.043901	NA	-0.112372	0.914805	-0.806776	NA	0.379342	0.670472	-1.50045	0.0533208	-0.456325	0.722803
EPlHVUG00000000159	0.269544	-0.097268	NA	-0.224672	0.705743	-0.136492	NA	-0.210482	NA	-0.0828424	0.895526	-0.0919259	NA
EPlHVUG00000000163	18.5309	0.0321147	1	-2.02229	8.1112e-06	0.376646	0.862926	-0.8739	0.0536662	-2.33777	2.81725e-07	-0.209768	0.770663
EPlHVUG00000000174	0.181685	0.0813148	NA	0	1	0	NA	0.108845	NA	0.0876842	NA	0	NA
EPlHVUG00000000179	0.59895	1.07074	NA	0.471336	0.556634	0.469061	NA	0.656958	NA	0.86216	0.25077	0	NA
EPlHVUG00000000182	0.0526167	-0.00604007	NA	-0.0296849	NA	0.0169104	NA	-0.0221868	NA	0.000329293	NA	-0.0459667	NA
EPlHVUG00000000186	1.14969	0.752777	NA	0.698201	0.412196	0.722984	NA	0.769006	0.367324	0.442306	0.618634	1.17611	0.250517
EPlHVUG00000000192	0.232255	-0.0680654	NA	-0.0406399	0.947925	-0.0366451	NA	0.0892178	NA	-0.0593454	NA	-0.122727	NA
EPlHVUG00000000194	1.09123	-0.900299	NA	0.641854	0.443827	-1.04666	NA	0.210118	0.822164	-0.0782581	0.941233	-1.1912	0.242939
EPlHVUG00000000195	5.38678	-0.535268	0.864343	-0.614154	0.403281	-0.52723	0.895949	-0.523281	0.488236	-0.827956	0.241356	-0.372646	0.738174
EPlHVUG00000000198	0.142565	0	NA	0	NA	0.104265	NA	0.065168	NA	0.0440067	NA	0.0413882	NA
EPlHVUG00000000220	2.2866	-0.196744	0.975793	-1.36396	0.058557	0.294939	0.969136	0.26314	0.737407	-0.18775	0.817177	-0.231265	0.851129
EPlHVUG00000000226	0.0576725	0	NA	0	NA	0	NA	0	NA	0.0876842	NA	0	NA
EPlHVUG00000000235	1.61377	-0.242612	0.971355	-0.698645	0.411124	-0.538109	0.919079	-0.130967	0.892193	-0.445071	0.614984	-0.707391	0.545202
EPlHVUG00000000238	1.93683	0.491272	0.907952	1.7813	0.0170906	0.706456	0.8517	1.82314	0.0166938	0.960228	0.229984	0.640235	0.587329
EPlHVUG00000000245	0.0475609	-0.0497175	NA	-0.0733624	NA	-0.026767	NA	-0.0658643	NA	-0.0870256	NA	-0.0896441	NA
EPlHVUG00000000267	2.55249	-0.827614	0.755608	-1.20568	0.130898	-1.11981	0.614323	0.269823	0.771713	-0.412512	0.644983	-0.817345	0.469231
EPlHVUG00000000271	0.525707	-0.117692	NA	-0.373794	0.635273	-0.0271037	NA	0.0895124	NA	-0.412047	0.591399	-0.431162	NA
EPlHVUG00000000275	0.537696	0.0612694	NA	0.15622	0.864965	-0.220801	NA	-0.00562216	NA	0.468571	0.556519	-0.48599	NA
EPlHVUG00000000279	0.397669	-0.0248068	NA	0.616187	0.424088	0.0788955	NA	0.478247	NA	0.32619	0.690145	0.206967	NA
EPlHVUG00000000283	0.120205	0	NA	0	NA	0	NA	0.065168	NA	0	NA	0.128743	NA
EPlHVUG00000000316	0.0683781	0	NA	0.0576699	NA	0	NA	0.065168	NA	0	NA	0	NA
EPlHVUG00000000318	0.373834	-0.133994	NA	-0.0795599	0.920536	0.0470523	NA	0.379911	NA	0.0139267	0.995684	-0.239425	NA
EPlHVUG00000000328	0.163055	-0.00604007	NA	0.0139925	0.983281	0.0169104	NA	0.0214906	NA	0.0440067	NA	-0.0459667	NA
EPlHVUG00000000331	9.08353	1.07854	0.27853	2.20408	6.39469e-06	0.474965	0.88804	1.72003	0.000892946	2.35399	1.06933e-06	0.408502	0.641915
EPlHVUG00000000339	3.08031	1.38041	0.309888	2.1756	0.00164248	0.784177	0.806167	2.10203	0.00307261	1.3221	0.0705852	0.701449	0.522152
EPlHVUG00000000340	7.85224	-0.0219656	1	-1.09765	0.0177761	-0.00983813	1	-0.948908	0.0466918	-0.709015	0.11515	-0.777	0.168169
EPlHVUG00000000348	11.1617	-0.0752073	0.993034	0.603271	0.162072	-0.271219	0.950025	0.24123	0.629382	1.43793	0.000160219	-0.410278	0.536063
EPlHVUG00000000353	0.126559	0.0376374	NA	-0.0296849	NA	0.0605879	NA	-0.0221868	NA	-0.0433481	NA	-0.0459667	NA
EPlHVUG00000000356	0.133679	0.124992	NA	0	NA	0.104265	NA	0	NA	0	NA	0	NA
EPlHVUG00000000390	0.265623	-0.011609	NA	0.0268935	0.972872	0.116449	NA	0.125252	NA	0.0869565	0.890623	-0.00439993	NA
EPlHVUG00000000398	0.0558691	-0.00604007	NA	-0.0296849	NA	0.0169104	NA	-0.0221868	NA	-0.0433481	NA	-0.00228925	NA
EPlHVUG00000000400	0.0634965	0	NA	0	NA	0	NA	0	NA	0.0876842	NA	0	NA
EPlHVUG00000000402	0.101831	0	NA	0.101347	NA	0	NA	0	NA	0.0440067	NA	0	NA
EPlHVUG00000000405	2.76973	0.247353	0.967463	1.93505	0.00492723	0.251479	0.981824	1.68661	0.0185651	0.418604	0.615389	0.926707	0.351064
EPlHVUG00000000436	0.587651	0.188314	NA	1.37482	0.0627043	0.301722	NA	0.312876	NA	-0.205694	0.813464	0.184559	NA
EPlHVUG00000000443	0.35333	-0.00779624	NA	-0.185924	0.795294	0.168495	NA	-0.050519	NA	0.0153276	0.994115	-0.115019	NA
EPlHVUG00000000468	0.104378	0	NA	0.0576699	NA	0	NA	0	NA	0.131362	NA	0	NA
EPlHVUG00000000476	19.8618	0.163097	0.951733	-1.00604	0.0106049	-0.263517	0.929068	-0.664725	0.104424	0.395645	0.308748	-0.334142	0.55759
EPlHVUG00000000484	4.00056	0.347023	0.931965	0.776569	0.247089	0.432293	0.932872	0.850979	0.210799	1.09501	0.0838903	-0.512775	0.625981
EPlHVUG00000000488	0.0862185	-0.00604007	NA	0.0139925	NA	0.0169104	NA	0.0214906	NA	-0.0433481	NA	-0.0459667	NA
EPlHVUG00000000491	0.770361	0.277998	NA	-0.118554	0.910338	0.156332	NA	0.322675	NA	0.340314	0.709271	0.132601	0.931467
EPlHVUG00000000493	0.738917	-0.569519	NA	-0.283458	0.763553	0.235018	NA	-0.0492248	NA	-0.535262	0.531508	-0.597355	0.617105
EPlHVUG00000000494	0.237493	-0.0497175	NA	-0.0733624	0.881957	0.0605879	NA	-0.0221868	NA	-0.0870256	NA	-0.0459667	NA
EPlHVUG00000000495	3.00788	-0.140217	0.987879	-0.68082	0.371639	-0.0780851	1	-0.548093	0.487087	-0.978632	0.180997	-0.161104	0.903695
EPlHVUG00000000496	0.408208	-0.279006	NA	0.0670154	0.940722	-0.057569	NA	-0.187508	NA	-0.396972	0.57677	0.204736	NA
EPlHVUG00000000502	0.428417	-0.434697	NA	-0.329194	0.70597	-0.0913172	NA	-0.292813	NA	-0.00487905	1	0.321329	NA
EPlHVUG00000000509	3.43841	-0.798563	0.723589	0.16584	0.848416	-0.035219	1	-0.473987	0.544991	1.58603	0.0103324	0.487666	0.63468
EPlHVUG00000000523	0.342727	0.43096	NA	0	1	0.359496	NA	0.674731	NA	0	1	0.287326	NA
EPlHVUG00000000525	0.926365	0.0136379	NA	1.5598	0.0444919	0.162772	NA	0.421999	0.639332	0.880728	0.284731	0.238848	0.868892
EPlHVUG00000000536	1.90215	0.179683	0.983913	1.48602	0.0448966	0.354118	0.965378	1.22365	0.115839	0.611334	0.458545	0.611293	0.597816
EPlHVUG00000000555	0.0956224	-0.00604007	NA	0.0139925	NA	0.0169104	NA	0.0214906	NA	-0.0433481	NA	-0.0459667	NA
EPlHVUG00000000557	3.95331	0.618876	0.837617	1.80483	0.00586062	1.16024	0.501821	1.87772	0.00491977	2.08157	0.00114508	1.05362	0.240523
EPlHVUG00000000559	0.342153	0.270376	NA	0.594685	0.38161	0	NA	0.216687	NA	0.501906	0.466793	0.142895	NA
EPlHVUG00000000566	0.0564887	0	NA	0	NA	0	NA	0.065168	NA	0	NA	0.0413882	NA
EPlHVUG00000000573	7.3787	0.635413	0.804593	2.47803	3.48325e-05	1.45734	0.187661	2.08568	0.000821729	1.88019	0.00219752	0.854271	0.33846
EPlHVUG00000000576	2.91486	-0.086874	0.995595	0.953657	0.165237	-0.555326	0.897285	0.576917	0.442627	0.0644645	0.946335	-0.177764	0.891307
EPlHVUG00000000584	0.276835	-0.132091	NA	-0.111432	0.816336	-0.108422	NA	0.0314329	NA	-0.169643	0.70059	-0.172567	NA
EPlHVUG00000000585	0.0475609	-0.0497175	NA	-0.0733624	NA	-0.026767	NA	-0.0658643	NA	-0.0870256	NA	-0.0896441	NA
EPlHVUG00000000587	0.34344	-0.143852	NA	-0.0923574	0.904734	-0.0848567	NA	0.151468	NA	0.170655	0.804385	-0.127001	NA
EPlHVUG00000000592	6.61085	-0.127436	0.987786	1.15296	0.0533385	-0.157128	0.990874	0.657229	0.317979	1.2741	0.0298229	-0.122944	0.918149
EPlHVUG00000000597	1.11894	-0.49128	NA	-0.2323	0.810859	-0.323753	NA	-0.194952	0.835543	0.733839	0.359459	-0.570569	0.638217
EPlHVUG00000000607	2.46118	-0.677463	0.817559	-0.991922	0.19718	-0.677642	0.846866	0.711747	0.386671	-0.772681	0.329429	-0.42056	0.735622
EPlHVUG00000000624	0.348932	0.125791	NA	0.0892132	0.882643	0.161295	NA	0.100813	NA	0.347764	0.488891	0	NA
EPlHVUG00000000631	1.32103	0.00316086	NA	0.630148	0.460198	-0.532072	NA	0.0295264	0.977278	0.398869	0.653184	-0.502765	0.690286
EPlHVUG00000000636	0.394363	0.262052	NA	0.168379	0.832894	0.0558998	NA	0.341562	NA	0.27894	0.700615	0.00491249	NA
EPlHVUG00000000644	2.36846	0.413221	0.929088	-0.229226	0.814797	0.590591	0.895949	-0.171903	0.856348	2.37004	0.000772433	1.62781	0.0687058
EPlHVUG00000000648	1.96057	0.598993	0.857191	1.14946	0.112479	0.6929	0.842069	0.258429	0.768588	0.169464	0.850509	0.238684	0.859243
EPlHVUG00000000656	1.2096	-0.297383	NA	-0.148585	0.884561	-0.364094	NA	-0.468012	0.596624	0.43092	0.617101	-0.0273469	0.991391
EPlHVUG00000000658	0.0549672	0	NA	0	NA	0	NA	0.065168	NA	0	NA	0.0413882	NA
EPlHVUG00000000659	0.067709	0	NA	0	NA	0	NA	0.108845	NA	0	NA	0	NA
EPlHVUG00000000661	1.07248	-0.570579	NA	-0.531832	0.5473	-0.16531	NA	-0.2353	0.801627	-0.422045	0.635415	0.0211219	0.993987
EPlHVUG00000000668	2.62642	-0.454591	0.909802	0.280264	0.742213	-0.870946	0.754006	-0.152596	0.861893	0.179506	0.834156	-1.47248	0.104073
EPlHVUG00000000670	1.28988	0.777921	NA	0.563658	0.520982	0.202103	NA	0.567961	0.5179	1.02709	0.204702	-0.442263	0.733549
EPlHVUG00000000681	0.251554	-0.119822	NA	-0.153095	0.776467	-0.0875259	NA	-0.204006	NA	-0.172317	NA	-0.237469	NA
EPlHVUG00000000703	0.157145	0	NA	0.0576699	NA	0	NA	0	NA	0.0876842	NA	0.0850656	NA
EPlHVUG00000000708	4.30449	-0.164042	0.977882	-0.577338	0.382863	0.282862	0.965378	-0.0219719	0.977999	-0.442094	0.50319	-0.0409204	0.978441
EPlHVUG00000000709	3.62141	-0.265785	NA	-0.805735	NA	-0.984526	NA	0.929509	NA	-0.672492	NA	-0.237182	NA
EPlHVUG00000000721	3.03195	0.0429693	1	-0.458978	0.586858	0.49642	0.922796	-0.102977	0.910671	0.0794843	0.935728	-1.14171	0.242939
EPlHVUG00000000725	0.15754	0.0960675	NA	0	1	0	NA	0	NA	0.103592	NA	0.100499	NA
EPlHVUG00000000727	0.365514	0.259713	NA	-0.0933287	0.911287	-0.084048	NA	0.0694384	NA	0.0135186	0.996921	-0.13695	NA
EPlHVUG00000000745	0.577856	-0.0766119	NA	-0.133191	NA	-0.0973388	NA	0.170365	NA	-0.106706	NA	-0.0328385	NA
EPlHVUG00000000746	1.76364	-0.102346	0.994561	0.0644817	0.954894	0.611669	0.889919	-0.89801	0.28437	-0.217603	0.818243	-0.213204	0.885228
EPlHVUG00000000763	0.823193	0.446523	NA	-0.797909	0.334801	-0.233064	NA	-0.756795	NA	0.0428028	0.974933	-0.893169	0.417286
EPlHVUG00000000764	0.493904	-0.353996	NA	-0.606951	0.403015	-0.267053	NA	0.0173502	NA	-0.235675	0.768461	-0.341418	NA
EPlHVUG00000000768	2.82894	0.283455	0.956609	-0.0412269	0.969352	-0.996473	0.673639	0.635743	0.403234	-1.14781	0.120596	-0.0157711	0.995925
EPlHVUG00000000773	32.6745	0.364191	0.756211	-0.752422	0.03574	0.0250558	1	-0.579477	0.121032	1.09379	0.000586127	-0.17939	0.756348
EPlHVUG00000000776	11.2649	-0.667354	0.756716	-2.66019	2.53005e-05	-0.397095	0.935249	-2.50818	0.000101283	-1.46801	0.0194859	-0.704665	0.430936
EPlHVUG00000000779	33.7072	0.193279	0.927839	-0.514905	0.166867	0.0161935	1	-0.418976	0.281844	0.319451	0.392028	0.438704	0.356966
EPlHVUG00000000797	29.7835	-0.075096	0.98321	-0.709373	0.0208906	-0.132353	0.970908	-0.170203	0.622219	0.66838	0.0155471	-0.341109	0.415613
EPlHVUG00000000803	0.611382	0.397216	NA	1.10063	0.146061	0	NA	0.901541	NA	0.920822	0.232525	0.57671	NA
EPlHVUG00000000811	0.291534	0	NA	0.452212	0.470046	0	NA	0.27682	NA	0.325049	0.61274	0.101989	NA
EPlHVUG00000000816	1.18969	0.263355	NA	1.42827	0.0670093	1.0481	NA	0.935062	0.263419	0.415044	0.642658	0.00744974	1
EPlHVUG00000000834	0.176448	-0.00752574	NA	-0.0369865	0.950727	0.0210699	NA	0.135618	NA	0.000410289	NA	-0.0572731	NA
EPlHVUG00000000839	0.533139	0.258223	NA	-0.359072	0.68667	0.145253	NA	-0.569097	NA	0.457274	0.59681	-0.469009	NA
EPlHVUG00000000851	0.121513	0	NA	0.101347	NA	0.104265	NA	0	NA	0	NA	0	NA
EPlHVUG00000000870	0.0827217	0	NA	0	NA	0	NA	0	NA	0.131362	NA	0	NA
EPlHVUG00000000885	0.449935	0.179932	NA	-0.137113	0.884119	0.493707	NA	0.103891	NA	0.508628	0.521057	0.506862	NA
EPlHVUG00000000889	5.98861	-0.300906	0.925921	-1.29559	0.0211518	-0.154889	0.986165	-0.204089	0.74186	-0.0984915	0.87675	0.149938	0.871946
EPlHVUG00000000892	4.58188	-0.0275396	1	0.899576	0.170908	-0.377168	0.953322	1.07744	0.101607	1.56002	0.0102888	0.00544286	1
EPlHVUG00000000895	0.427797	0.314124	NA	0.0653116	0.94612	-0.103272	NA	-0.254261	NA	0.0280216	0.983801	0.240903	NA
EPlHVUG00000000896	0.103981	0	NA	0	NA	0	NA	0	NA	0.131362	NA	0	NA
EPlHVUG00000000901	0.978291	-0.128082	NA	-0.72401	0.375681	-0.957155	NA	-0.558842	0.510793	-1.21444	0.113041	0.197814	0.891579
EPlHVUG00000000906	0.142088	-0.0560646	NA	-0.0334746	NA	-0.0301842	NA	-0.0250193	NA	-0.0981356	NA	-0.051835	NA
EPlHVUG00000000909	0.0627827	0	NA	0	NA	0	NA	0	NA	0.0876842	NA	0	NA
EPlHVUG00000000911	0.0724813	0.0376374	NA	-0.0296849	NA	0.0169104	NA	-0.0221868	NA	-0.0433481	NA	-0.0459667	NA
EPlHVUG00000000917	1.40458	0.598563	0.872344	0.813623	0.329107	-0.0714261	1	0.160787	0.867306	1.07159	0.182905	0.844903	0.44964
EPlHVUG00000000918	20.0692	-0.775999	0.6761	-0.513459	0.466489	-0.688272	0.795727	0.45761	0.519397	0.709887	0.285186	-0.684389	0.454532
EPlHVUG00000000934	4.58958	1.00804	0.489733	1.94709	0.000899925	0.591206	0.870101	1.51703	0.0156811	2.87119	2.00839e-07	0.120902	0.926665
EPlHVUG00000000949	0.219474	-0.00604007	NA	-0.0733624	0.881957	-0.026767	NA	-0.0658643	NA	-0.0870256	NA	0.085766	NA
EPlHVUG00000000960	3.02837	0.0629209	0.999508	-1.56113	0.0391839	-0.171483	0.991977	-1.6346	0.0341073	-0.856985	0.27839	-0.263626	0.84609
EPlHVUG00000000971	16.9592	0.376007	0.814842	1.09104	0.0029129	0.330969	0.89243	0.803346	0.0411288	1.50295	1.76305e-05	0.258487	0.681833
EPlHVUG00000001001	1.67223	0.810528	0.75205	1.07333	0.163986	0.0694882	1	1.00138	0.209394	0.482733	0.570007	0.255586	0.855129
EPlHVUG00000001008	1.51878	0.250808	0.967348	-0.0183342	0.992416	0.03569	1	-0.120712	0.897319	1.27268	0.0770657	-0.171486	0.905374
EPlHVUG00000001013	0.261056	0.115849	NA	0.144389	0.791961	0.148546	NA	0	NA	0.188131	NA	0	NA
EPlHVUG00000001017	3.88835	-0.338668	0.940237	1.30966	0.0466682	0.776081	0.773869	0.381623	0.627087	0.930061	0.173484	-0.110702	0.935517
EPlHVUG00000001025	0.495789	0.356883	NA	0.882336	0.157513	0	NA	0	NA	0.517865	0.431542	0	NA
EPlHVUG00000001043	0.0453774	0	NA	0	NA	0	NA	0	NA	0	NA	0.0850656	NA
EPlHVUG00000001053	5.0766	0.575803	0.847219	2.39938	6.71833e-05	0.59561	0.868843	1.55226	0.0169455	1.06469	0.108175	1.16911	0.154099
EPlHVUG00000001056	1.76695	-0.998415	0.620785	0.772219	0.322121	-0.832915	0.788561	0.845403	0.283169	1.32819	0.0643975	0.329269	0.796565
EPlHVUG00000001061	0.130154	0.0376374	NA	-0.0296849	NA	0.0169104	NA	-0.0221868	NA	0.0440067	NA	-0.0459667	NA
EPlHVUG00000001062	0.401934	-0.0244065	NA	0.250552	0.769825	0.272369	NA	0.294121	NA	0.619109	0.41758	0.215848	NA
EPlHVUG00000001064	0.486379	0.193746	NA	-0.369299	0.666714	-0.134795	NA	0.0823459	NA	-0.429288	0.604565	-0.46442	NA
EPlHVUG00000001065	0.149414	-0.0497175	NA	-0.0733624	NA	-0.026767	NA	0.0214906	NA	-0.0870256	NA	-0.0896441	NA
EPlHVUG00000001067	0.0682867	0	NA	0.0576699	NA	0	NA	0	NA	0.0440067	NA	0	NA
EPlHVUG00000001073	0.0735596	0	NA	0	NA	0	NA	0	NA	0.0440067	NA	0.0850656	NA
EPlHVUG00000001076	1.29104	0.48084	NA	-0.289797	0.76176	-0.181355	NA	-0.0127602	0.990968	-0.14848	0.879257	0.263667	0.855129
EPlHVUG00000001081	4.03839	0.777819	0.594113	0.846563	0.138696	0.670898	0.77784	0.67267	0.27121	-0.762989	0.240957	-0.281397	0.781764
EPlHVUG00000001083	0.386098	-0.033667	NA	0.291935	0.696683	0.0425562	NA	0.46526	NA	0.281898	0.701685	-0.0109403	NA
EPlHVUG00000001085	0.277459	0.249566	NA	-0.0439223	0.945886	0.0250209	NA	0.0317978	NA	-0.0641386	0.91108	-0.00338722	NA
EPlHVUG00000001087	2.76839	-0.207053	0.978201	3.36608	9.82877e-07	-0.0494087	1	1.76087	0.0192552	-0.778999	0.348695	-0.282635	0.840882
EPlHVUG00000001092	14.5081	-0.531007	0.782954	1.7036	0.000116343	0.533604	0.799734	1.5938	0.00047376	1.44514	0.0012436	-0.304712	0.711704
EPlHVUG00000001095	46.1571	0.724501	0.115981	1.24185	6.23431e-06	0.517028	0.50675	1.43132	2.49267e-07	1.93974	1.70603e-13	0.441272	0.263856
EPlHVUG00000001099	1.41777	0	1	1.73006	0.0239824	1.08715	0.62872	2.02736	0.00867891	0.892586	0.27404	0.972661	0.365327
EPlHVUG00000001101	7.25022	-0.274281	0.939584	0.828298	0.115254	-0.634132	0.803418	0.286477	0.643964	1.42126	0.00342642	0.295512	0.73503
EPlHVUG00000001107	20.6403	-0.0389696	0.995214	0.661663	0.0140101	-0.726218	0.273996	0.533161	0.0630248	0.00283127	1	0.0339941	0.954758
EPlHVUG00000001124	0.229714	0.236897	NA	-0.0416927	0.947339	0.0237508	NA	-0.0311615	NA	-0.0608827	NA	-0.00321527	NA
EPlHVUG00000001132	111.358	0.0388445	0.999179	-2.3299	3.16052e-10	-0.135277	0.979024	-1.54231	4.43274e-05	-2.05029	2.56156e-08	-0.27617	0.647563
EPlHVUG00000001135	1.50012	0.383196	0.936005	-0.364084	0.69104	0.0530802	1	-0.753517	0.373441	0.997352	0.19897	0.479795	0.696382
EPlHVUG00000001138	0.868642	0.256246	NA	-0.127855	0.901744	1.27367	NA	0.1536	NA	0.61538	0.469889	0.395023	0.762877
EPlHVUG00000001152	0.0693205	0	NA	0	NA	0	NA	0	NA	0.0876842	NA	0	NA
EPlHVUG00000001155	0.261529	0	NA	0.230901	0.590573	0	NA	0	NA	0.135264	NA	0.0432302	NA
EPlHVUG00000001158	0.311955	0.0981166	NA	-0.186362	0.792092	-0.0669439	NA	-0.0552055	NA	0.0855782	0.90639	0.00363317	NA
EPlHVUG00000001159	3.70121	-0.700435	0.805045	0.894382	0.232776	-0.991896	0.687917	0.878563	0.253285	-0.777462	0.320232	-0.218326	0.871644
EPlHVUG00000001172	0.083344	0	NA	0	NA	0	NA	0.065168	NA	0	NA	0.0850656	NA
EPlHVUG00000001177	0.684347	0.634418	NA	-0.115836	0.901318	0.280168	NA	-0.253716	NA	0.321631	0.694645	0.444989	0.698834
EPlHVUG00000001178	8.11911	-0.115803	0.983797	-1.74254	0.00090358	-1.20018	0.209602	-1.15275	0.0286899	0.180486	0.743092	0.128706	0.883451
EPlHVUG00000001189	0.977536	0.9876	NA	1.74752	0.0222875	0	NA	1.16649	0.149539	1.33628	0.0878214	0.884055	0.420533
EPlHVUG00000001192	0.121648	-0.0497175	NA	0.0139925	NA	-0.026767	NA	-0.0658643	NA	-0.0870256	NA	-0.0896441	NA
EPlHVUG00000001200	1.63733	2.47202	0.0100307	1.57398	0.0418939	2.63751	0.00482734	1.30028	0.107291	0	1	0	1
EPlHVUG00000001203	0.278163	-0.00921412	NA	-0.0827569	0.921602	-0.0736812	NA	0.0764147	NA	-0.123055	0.872136	0.00899021	NA
EPlHVUG00000001208	0.101376	0	NA	0.101347	NA	0	NA	0	NA	0	NA	0.0413882	NA
EPlHVUG00000001209	0.102233	0	NA	0.0576699	NA	0	NA	0.108845	NA	0	NA	0	NA
EPlHVUG00000001230	0.0721993	0	NA	0.101347	NA	0	NA	0	NA	0	NA	0	NA
EPlHVUG00000001240	16.6885	-0.323116	0.848894	0.82956	0.0113439	-0.531917	0.709389	0.398098	0.288162	1.05145	0.000819165	-0.104701	0.872511
EPlHVUG00000001257	0.656881	0.708523	NA	0.0504578	0.962258	0.0491171	NA	0.398927	NA	-0.223907	0.799447	-0.0500338	0.979487
EPlHVUG00000001261	0.594978	0.472046	NA	-0.176185	0.858642	0.108491	NA	0.736359	NA	-0.26382	0.77031	0.409374	NA
EPlHVUG00000001268	0.623417	-0.0612228	NA	0.259856	0.767905	0.258058	NA	0.072554	NA	1.24324	0.0939585	0.351718	0.774215
EPlHVUG00000001276	93.2877	0.00288345	1	-2.49157	2.29122e-14	-0.076657	0.991785	-1.68662	2.49556e-07	-3.48274	1.36214e-24	-0.587569	0.160664
EPlHVUG00000001280	21.5281	0.813474	0.293488	1.7336	5.26552e-06	0.622386	0.637401	1.88007	1.11238e-06	1.53484	6.27381e-05	0.549345	0.33616
EPlHVUG00000001287	2.04281	0.541375	0.885553	0.706412	0.394369	0.218088	0.986165	0.698011	0.407572	0.101402	0.918976	0.19818	0.891071
EPlHVUG00000001294	0.996053	0.0222781	NA	0.482398	0.587341	0.530155	NA	0.0823277	0.933511	-0.00268185	1	0.551348	0.655306
EPlHVUG00000001296	1.2644	0.307304	NA	1.45687	0.0568245	0.170965	NA	2.00035	0.00786729	0.417537	0.638128	0.231642	0.872511
EPlHVUG00000001309	44.756	-0.333077	0.544827	-0.020442	0.947096	-0.0848183	0.977048	-0.230744	0.334774	1.14301	1.70972e-10	-0.0663865	0.863173
EPlHVUG00000001313	0.116613	-0.0497175	NA	-0.11704	NA	-0.0704444	NA	-0.109542	NA	-0.130703	NA	-0.133322	NA
EPlHVUG00000001317	0.0567536	0	NA	0	NA	0	NA	0	NA	0	NA	0.0850656	NA
EPlHVUG00000001329	0.13969	0	NA	0.145025	NA	0	NA	0	NA	0.0440067	NA	0	NA
EPlHVUG00000001340	0.338299	-0.264841	NA	-0.199127	0.799676	-0.189555	NA	-0.0312519	NA	0.268713	0.715483	-0.395815	NA
EPlHVUG00000001363	0.0855555	-0.00604007	NA	-0.0296849	NA	0.0605879	NA	-0.0221868	NA	-0.0433481	NA	-0.0459667	NA
EPlHVUG00000001367	0.17229	-0.0497175	NA	-0.11704	0.802517	-0.026767	NA	-0.109542	NA	-0.130703	NA	-0.133322	NA
EPlHVUG00000001372	0.0691449	-0.00604007	NA	-0.0296849	NA	0.0169104	NA	0.0214906	NA	-0.0433481	NA	-0.0459667	NA
EPlHVUG00000001376	10.6596	0.701353	0.570131	-0.324879	0.587341	0.057505	1	-0.33556	0.576017	0.950799	0.0517367	0.678331	0.308169
EPlHVUG00000001390	3.64896	-0.812093	0.708674	1.57019	0.00854663	-0.153998	0.992943	1.17107	0.0675099	1.05503	0.091875	0.300288	0.783956
EPlHVUG00000001400	2.96875	0.728553	0.767816	1.18256	0.086902	0.692131	0.832578	0.707289	0.354106	1.97746	0.00198258	0.213087	0.870574
EPlHVUG00000001407	0.125956	-0.00604007	NA	-0.0296849	NA	0.0605879	NA	-0.0221868	NA	0.000329293	NA	-0.0459667	NA
EPlHVUG00000001411	2.82677	1.15671	0.500131	2.84781	3.80868e-05	1.56263	0.255752	2.29873	0.00150048	1.4909	0.0450524	1.00297	0.330057
EPlHVUG00000001435	0.494926	0.00596791	NA	-0.107243	NA	0.045351	NA	0.466754	NA	-0.0455453	NA	-0.128606	NA
EPlHVUG00000001437	0.732772	0.373225	NA	1.10795	0.142887	0	NA	1.17007	NA	0.820785	0.291824	0.703285	0.519053
EPlHVUG00000001442	12.7834	0.256508	0.922087	-0.814139	0.0846992	-0.469083	0.827693	-0.467596	0.349288	0.755919	0.0763595	0.0931064	0.911572
EPlHVUG00000001444	2.44768	0.689818	0.769155	-1.00648	0.170369	-0.696851	0.83069	-1.25607	0.0922067	-0.298473	0.708629	-0.352971	0.759584
EPlHVUG00000001450	2.29917	-0.48731	NA	-0.662724	NA	-0.502471	NA	1.20763	NA	-0.430352	NA	-0.443232	NA
EPlHVUG00000001463	4.31387	-1.32625	0.398669	-1.83093	0.0171695	-1.30387	0.474081	0.461725	0.605982	-0.773657	0.354693	-0.857842	0.442325
EPlHVUG00000001508	0.217911	-0.0112516	NA	-0.136661	0.829635	0.0315011	NA	-0.122693	NA	0.000613415	NA	-0.166991	NA
EPlHVUG00000001512	0.0635366	0	NA	0.101347	NA	0	NA	0	NA	0	NA	0	NA
EPlHVUG00000001526	0.0865087	0	NA	0	NA	0	NA	0	NA	0.131362	NA	0	NA
EPlHVUG00000001531	0.129687	0	NA	0	NA	0	NA	0.152523	NA	0	NA	0.0413882	NA
EPlHVUG00000001532	0.862205	-0.0539939	NA	0.998515	0.219131	0.392374	NA	0.13828	NA	0.589027	0.493912	0.721844	0.535106
EPlHVUG00000001538	0.503877	0.372898	NA	0.414355	0.620099	0.0574451	NA	0.296325	NA	0.554988	0.488891	0.338344	NA
EPlHVUG00000001540	1.29388	-0.478919	NA	-0.574348	NA	-0.575566	NA	1.05483	NA	-0.861657	NA	-0.661673	NA
EPlHVUG00000001546	0.280225	-0.0760448	NA	-0.122351	0.852849	-0.116636	NA	-0.193204	NA	-0.145431	0.812725	0.0763071	NA
EPlHVUG00000001556	3.93609	-1.09963	0.427265	0.783987	0.192937	-0.233519	0.97645	0.0678603	0.929762	-0.0798278	0.918411	-0.139065	0.904895
EPlHVUG00000001562	0.0837553	-0.00604007	NA	0.0139925	NA	0.0169104	NA	-0.0221868	NA	0.000329293	NA	-0.0459667	NA
EPlHVUG00000001566	42.236	0.0971005	0.96374	0.46727	0.0728414	0.372227	0.676807	0.357154	0.199832	1.78863	1.48207e-15	-0.191044	0.651577
EPlHVUG00000001573	14.7628	0.459831	0.739059	-0.50123	0.278369	-0.0810108	0.998476	-0.167486	0.741919	0.550719	0.191053	0.362814	0.556533
EPlHVUG00000001588	2.25248	0.561201	0.875524	2.06461	0.00238924	-0.137709	0.998476	1.60448	0.0260312	0.406125	0.629071	0.73397	0.488626
EPlHVUG00000001591	2.21791	-0.44018	0.920682	0.88976	0.236121	-0.726268	0.833773	0.772284	0.324463	0.941442	0.203508	-0.453045	0.710407
EPlHVUG00000001601	1.22496	0	NA	1.16698	0.143674	1.59159	NA	1.27666	0.11436	1.78889	0.0193894	1.56651	0.101736
EPlHVUG00000001608	0.564042	-0.300633	NA	-0.0732045	0.933457	-0.0925009	NA	-0.206965	NA	-0.278394	0.70175	-0.546249	NA
EPlHVUG00000001610	0.0925922	0	NA	0.0576699	NA	0	NA	0.065168	NA	0	NA	0.0413882	NA
EPlHVUG00000001624	2.36881	-0.539677	0.88469	-0.516447	0.546375	-0.621035	0.883044	-0.00589587	0.996778	-0.607415	0.461843	-0.313534	0.812875
EPlHVUG00000001627	0.267774	-0.0148323	NA	-0.0895245	0.914805	-0.0803069	NA	-0.203812	NA	0.2602	0.718629	-0.141704	NA
EPlHVUG00000001632	14.0475	0.727798	0.4655	2.09413	8.71798e-08	0.330982	0.925616	1.59799	0.000120589	1.78014	7.1218e-06	0.811918	0.138524
EPlHVUG00000001635	0.105761	0.0813148	NA	0	NA	0	NA	0	NA	0.0876842	NA	0	NA
EPlHVUG00000001637	0.31262	0.134869	NA	-0.0824723	0.923231	-0.0730521	NA	-0.0582657	NA	0.119675	0.877479	-0.131557	NA
EPlHVUG00000001638	0.205298	0.0501932	NA	0.0769087	0.892942	0.0808001	NA	-0.0295884	NA	-0.0578092	NA	-0.0613013	NA
EPlHVUG00000001646	0.060272	-0.0497175	NA	-0.0733624	NA	-0.026767	NA	-0.0658643	NA	-0.0870256	NA	-0.0896441	NA
EPlHVUG00000001656	0.471326	-0.3476	NA	-0.679646	0.386971	-0.018978	NA	-0.217342	NA	-0.30406	0.721825	-0.0663435	NA
EPlHVUG00000001668	51.1082	0.219096	0.911311	0.348268	0.352096	0.0458408	0.999262	0.230995	0.561142	0.474702	0.184636	-0.312074	0.556967
EPlHVUG00000001685	1.19839	-0.653635	NA	-0.521198	0.555083	-0.696618	NA	-0.714551	0.40241	-0.59509	0.487577	-0.74093	0.520975
EPlHVUG00000001686	1.0677	-0.275562	NA	-0.410726	0.651619	-0.298952	NA	-0.721118	0.396651	-0.519952	0.550571	-0.5553	0.653222
EPlHVUG00000001688	10.9436	0.0489767	0.999179	-0.871018	0.111659	-0.367738	0.923967	-0.221332	0.71908	0.697913	0.179119	-0.862283	0.210141
EPlHVUG00000001697	0.186295	0	NA	0	1	0	NA	0	NA	0.312882	NA	0	NA
EPlHVUG00000001698	9.27029	-0.393615	0.868268	1.12407	0.00843663	0.1861	0.97449	0.811014	0.0782077	0.343787	0.488891	-0.0177621	0.990216
EPlHVUG00000001718	0.0988332	0.0813148	NA	0	NA	0	NA	0	NA	0.0876842	NA	0	NA
EPlHVUG00000001726	0.266293	-0.216867	NA	-0.389099	0.544401	-0.269893	NA	-0.146435	NA	-0.424053	0.498119	-0.319012	NA
EPlHVUG00000001728	0.495364	-0.183448	NA	-0.102268	0.912642	0.0983796	NA	0.114974	NA	0.954025	0.189247	-0.347469	NA
EPlHVUG00000001742	4.27738	-1.11661	0.45986	1.49362	0.0121216	0.283028	0.969406	0.748058	0.265916	0.437468	0.530044	-0.0886488	0.946709
EPlHVUG00000001749	15.2363	0.261493	0.920682	-0.517958	0.293156	-0.0926626	0.998042	-0.370045	0.473681	2.89048	5.17546e-16	-0.46399	0.476878
EPlHVUG00000001755	0.149697	0.0813148	NA	0	NA	0.104265	NA	0	NA	0.0440067	NA	0	NA
EPlHVUG00000001764	0.136676	-0.00604007	NA	-0.0296849	NA	0.0605879	NA	0.0214906	NA	0.000329293	NA	-0.0459667	NA
EPlHVUG00000001767	0.454736	0.171811	NA	0.092498	0.919421	-0.0771486	NA	0.111754	NA	0.534119	0.47116	-0.313547	NA
EPlHVUG00000001768	0.205137	-0.0646807	NA	0.0750265	0.894248	-0.0348229	NA	-0.0288643	NA	-0.0563944	NA	-0.116624	NA
EPlHVUG00000001772	0.0833578	0.124992	NA	0	NA	0	NA	0	NA	0	NA	0	NA
EPlHVUG00000010001	38.6833	0.025708	1	-0.682529	0.1446	-0.0486054	1	-0.464499	0.348297	-0.0360136	0.956716	-0.724921	0.220494
EPlHVUG00000010002	22.979	-0.00566331	1	-0.674582	0.0357477	-0.0996574	0.985247	-0.382342	0.262138	-0.294156	0.372601	-0.417801	0.319708
EPlHVUG00000010003	661.744	-0.0445806	0.983268	-0.723255	3.52623e-05	0.00574847	1	-0.389533	0.0359215	-0.0157689	0.952024	-0.376179	0.0930154
EPlHVUG00000010004	30.47	-1.10469	NA	-1.85806	NA	-1.80748	NA	-0.1024	NA	-1.05449	NA	-1.7384	NA
EPlHVUG00000010005	1.69699	-0.54816	0.879017	0.192667	0.832894	-0.905603	0.741266	0.112392	0.899343	0.612255	0.413616	-0.276231	0.830677
EPlHVUG00000010006	163.485	0.0504582	0.992706	-0.711038	0.0144912	0.028127	1	-0.512296	0.0934795	0.0914341	0.794629	-0.347781	0.400011
EPlHVUG00000010007	437.737	-0.272321	0.872741	-1.19369	0.000505776	-0.281231	0.889507	-0.757879	0.0361293	0.444707	0.23088	-0.868187	0.0390936
EPlHVUG00000010008	12.3742	-0.0300783	1	-0.482418	0.303737	-0.0647787	0.999262	-0.881895	0.0610453	0.446949	0.309602	-0.776807	0.167971
EPlHVUG00000010009	27.714	-0.0966031	0.980531	-0.897706	0.0169204	-0.142794	0.97449	-0.238694	0.571711	0.126713	0.768176	-0.327454	0.552394
EPlHVUG00000010010	1.71632	-0.0808307	0.997636	-0.974069	0.198001	-0.315512	0.968988	-0.564479	0.483094	-0.662049	0.389233	-0.988825	0.311932
EPlHVUG00000010011	23.4802	-0.0808779	0.992384	-0.872031	0.0643123	-0.444038	0.842099	0.0197899	0.973865	-0.0355717	0.958038	-0.0106428	0.995337
EPlHVUG00000010012	1341.94	0.0215975	0.999508	-0.313249	0.262658	0.0748086	0.986165	-0.0974563	0.757437	-0.204336	0.484642	-0.453047	0.184262
EPlHVUG00000010013	9.20876	-0.000873317	1	-0.894137	0.0847347	-0.130091	0.98927	0.145126	0.801852	0.431764	0.390301	-0.219808	0.790938
EPlHVUG00000010014	12.0478	0.0931466	0.9879	-0.350772	0.504189	-0.0834729	0.999092	-0.245602	0.651565	0.83037	0.0592048	-0.137913	0.870698
EPlHVUG00000010015	17.804	-0.169689	0.947118	-1.04352	0.00605449	-0.369093	0.840222	-0.442798	0.270074	0.175155	0.66588	-0.0985344	0.883121
EPlHVUG00000010016	187.842	-0.205643	0.843077	-1.37419	3.06455e-09	-0.222665	0.85068	-0.66421	0.00592351	0.355594	0.145408	-0.845422	0.00133293
EPlHVUG00000010017	3505.34	0.0642689	0.983797	-1.03838	6.55163e-05	-0.110081	0.972437	-0.552648	0.0465045	0.219786	0.461588	-0.710573	0.0248238
EPlHVUG00000010018	37.713	-0.00407509	1	-1.06058	0.0184998	-0.798212	0.445254	0.162269	0.759137	-0.0709651	0.900272	-0.286323	0.692995
EPlHVUG00000010019	54.0542	-0.00642428	1	-0.540967	0.0807217	-0.0117353	1	-0.0462386	0.902006	0.605476	0.0375644	-0.0507381	0.930995
EPlHVUG00000010020	1151.88	0.122726	0.931013	-0.928078	3.03139e-05	-0.0663939	0.986165	-0.417756	0.082356	0.158433	0.54243	-0.522707	0.06277
EPlHVUG00000010021	6848.25	0.0362061	0.99301	-0.928954	5.15281e-06	-0.145031	0.923787	-0.525177	0.0147215	0.117931	0.63099	-0.543776	0.0304152
EPlHVUG00000010022	4426.94	0.184466	0.910029	-0.52902	0.0755857	0.00307837	1	-0.359836	0.255094	-0.063747	0.862126	-0.351907	0.397234
EPlHVUG00000010023	30.2887	-0.00223367	1	-0.691046	0.0388276	0.0110885	1	-0.194998	0.603462	0.396502	0.224487	-0.400602	0.375018
EPlHVUG00000010024	100.195	-0.115784	0.971355	-0.837084	0.0230291	-0.0304075	1	-0.245285	0.558559	0.029635	0.956537	-0.597143	0.214582
EPlHVUG00000010025	30.3428	-0.00596828	1	-0.45898	0.190066	-0.460161	0.701198	-0.610275	0.0849933	-0.158818	0.677206	-0.125087	0.832962
EPlHVUG00000010026	2800.14	-0.0391121	0.993568	-0.892857	0.000178595	-0.1405	0.948497	-0.57667	0.0213247	0.198321	0.466731	-0.656286	0.0227243
EPlHVUG00000010027	228.831	0.0704326	0.983268	-0.973062	0.000486563	-0.0056274	1	-0.493207	0.0992886	0.164349	0.613732	-0.637877	0.0670733
EPlHVUG00000010028	1766.65	0.0617454	0.960597	-0.896043	5.30859e-09	-0.000615765	1	-0.479639	0.0029433	0.113872	0.529311	-0.499202	0.0061413
EPlHVUG00000010029	432.815	-0.157377	0.933952	-1.03794	0.000493606	-0.277886	0.854999	-0.414326	0.206374	0.0671843	0.860689	-0.741759	0.0428889
EPlHVUG00000010030	1167.73	0.002293	1	-0.930488	1.15368e-05	-0.0733461	0.982309	-0.549486	0.0139272	0.0958788	0.712081	-0.633311	0.0124086
EPlHVUG00000010031	36424.1	0.00258087	1	-0.457988	1.22482e-05	-0.0229647	0.996382	-0.402846	0.00017863	0.0142758	0.920861	-0.224011	0.0989448
EPlHVUG00000010032	18.5937	0.295974	0.887886	-0.397774	0.399666	0.172715	0.972733	0.0947669	0.856631	0.0642334	0.905132	-0.451771	0.46677
EPlHVUG00000010033	17.4754	-0.600203	0.704535	-0.963232	0.0655123	-0.110341	0.995472	-0.714378	0.192138	-0.0312024	0.96979	-0.606816	0.39882
EPlHVUG00000010034	31.6008	-0.0409106	0.997048	-0.678023	0.0580891	-0.409134	0.782702	-0.424998	0.263419	0.220864	0.564466	-0.611134	0.172347
EPlHVUG00000010035	158.013	0.0797694	0.993568	-0.310541	0.614243	-0.156019	0.986112	-0.133217	0.837572	-0.145658	0.821808	-0.820701	0.241775
EPlHVUG00000010036	41.9578	0.0065045	1	-1.15782	0.0133467	-0.46788	0.824168	-0.729846	0.140556	0.0310276	0.966543	-0.645574	0.309978
EPlHVUG00000010037	143.151	0.0822555	0.961534	-1.10897	4.1243e-07	0.0114629	1	-0.521542	0.0230975	0.158723	0.519333	-0.404477	0.154635
EPlHVUG00000010039	426.458	0.030212	0.999235	-0.996518	0.00277854	-0.133815	0.973274	-0.570023	0.109511	0.221084	0.565411	-0.713063	0.0896711
EPlHVUG00000010040	1980.58	-0.000495812	1	-0.971956	1.97284e-07	-0.0129958	1	-0.5203	0.00831985	0.104738	0.643756	-0.500654	0.0303236
EPlHVUG00000010041	623.877	-0.0490165	0.985938	-0.741959	0.00120066	-0.0573343	0.990874	-0.352147	0.156795	-0.0114874	0.979189	-0.468657	0.109823
EPlHVUG00000010042	45.6752	-0.298362	0.776997	-0.76663	0.00850207	-0.139876	0.965378	-0.0066626	0.986568	0.234292	0.4457	-0.656605	0.0611711
EPlHVUG00000010043	49297.8	-0.150371	0.937682	-0.975914	0.00083526	-0.274279	0.852161	-0.604865	0.0505353	0.145111	0.679844	-0.786454	0.0258158
EPlHVUG00000010044	5450.95	-0.035386	0.993568	-0.958445	1.2248e-05	-0.168988	0.90681	-0.550303	0.0174641	0.152967	0.553896	-0.55227	0.0433894
EPlHVUG00000010045	138.981	-0.00614945	1	-0.678445	0.103178	-0.130473	0.98365	-0.29995	0.513939	-0.0971153	0.846237	-0.730861	0.159129
EPlHVUG00000010046	143.719	0.113941	0.954412	-1.09508	3.79007e-05	-0.173634	0.935249	-0.473846	0.0966481	0.0287499	0.938661	-0.611611	0.0645785
EPlHVUG00000010047	232.818	-0.0816146	0.980884	-1.09393	0.000360712	-0.138031	0.968988	-0.701083	0.0295395	0.222467	0.526547	-0.815551	0.0277709
EPlHVUG00000010048	0.117502	0.0813148	NA	0	NA	0	NA	0.065168	NA	0.0440067	NA	0	NA
EPlHVUG00000010049	298.328	0.0416806	0.993568	-0.524542	0.0577048	0.0294577	1	-0.297	0.3195	-0.280708	0.33759	-0.283752	0.4756
EPlHVUG00000010050	15.8023	-0.0528673	1	-0.0314036	0.979189	-0.00240062	1	0.362608	0.657426	-0.0708774	0.942091	-1.1676	0.20527
EPlHVUG00000010051	121.754	0.0991851	0.989405	-0.988294	0.0603877	-0.317417	0.940289	-0.501801	0.381915	-0.157939	0.802347	-0.50035	0.518269
EPlHVUG00000010052	109.726	0.0344078	1	-0.707542	0.350392	-0.170912	0.990576	-0.416719	0.606387	0.0749317	0.93833	-0.38911	0.74134
EPlHVUG00000010053	9.05496	0.0650389	0.994036	-1.31442	0.00607317	-0.0308042	1	-0.261607	0.609489	0.444205	0.313215	-0.975355	0.0829355
EPlHVUG00000010054	39.4991	-0.267418	0.875738	-0.920381	0.00953123	0.0002937	1	-0.401289	0.296166	0.394222	0.277042	-0.337842	0.514158
EPlHVUG00000010055	0.218288	-0.00604007	NA	-0.0296849	0.955633	0.0605879	NA	-0.0221868	NA	0.0876842	NA	-0.00228925	NA
EPlHVUG00000010056	42.5717	0.16215	0.937745	-0.897885	0.00660314	-0.0547802	0.999262	-0.269701	0.46295	0.359368	0.286271	-0.266935	0.592542
EPlHVUG00000010057	35.854	-0.266173	0.861934	-1.02567	0.0020051	-0.0409225	0.999262	-0.179477	0.637181	0.0716449	0.85738	-0.445948	0.315891
EPlHVUG00000010058	32.5918	-0.241319	0.900569	-0.442179	0.252323	-0.257397	0.922397	-0.521067	0.183679	0.299592	0.440779	-0.424449	0.409129
EPlHVUG00000010059	95.4627	-0.237805	0.859566	-1.02388	0.00037076	-0.334592	0.781965	-0.304152	0.342799	-0.0236433	0.956123	-0.592703	0.102481
EPlHVUG00000010060	20.0623	0.00685275	1	-0.64048	0.139594	0.264265	0.934125	-0.176963	0.716838	-0.0793817	0.875998	-0.4251	0.477675
EPlHVUG00000010061	28.6386	-0.301015	0.768174	-1.13631	0.000103894	-0.185625	0.936888	-0.800686	0.0072427	0.0250651	0.948448	-0.384712	0.310879
EPlHVUG00000010062	13.2173	0.326354	0.859176	-0.863017	0.0486142	0.316214	0.899028	0.310127	0.485497	0.675116	0.0790423	-0.0314216	0.974544
EPlHVUG00000010063	8.3504	-0.519994	0.808715	-0.406977	0.498522	0.594777	0.77784	-0.308453	0.618459	0.731126	0.159301	-0.0780535	0.941523
EPlHVUG00000010064	425.671	-0.085014	0.953076	-0.649409	0.000880176	-0.00989996	1	-0.384923	0.0632514	0.111654	0.625638	-0.379623	0.1321
EPlHVUG00000010065	1098.58	-0.0485061	0.993568	-0.957961	0.00169638	-0.145655	0.965378	-0.42038	0.209185	0.000989039	1	-0.710229	0.0613568
EPlHVUG00000010066	1846.47	-0.0614983	0.99301	-1.19911	0.000723696	-0.216315	0.944889	-0.681725	0.0715991	0.435116	0.261125	-0.924174	0.0323493
EPlHVUG00000010067	6.82608	-1.1788	0.178072	-0.832058	0.103346	-0.691069	0.695484	-0.54297	0.311739	-0.180768	0.746735	-0.795084	0.212729
EPlHVUG00000010068	1.30119	0.339503	NA	-0.358878	0.699065	-0.261068	NA	-0.803707	0.341949	0.740871	0.369661	0.126338	0.93492
EPlHVUG00000010069	5403.92	0.0512412	0.983268	-0.694549	0.000619457	0.0912179	0.968988	-0.362766	0.0964425	-0.105547	0.664119	-0.23296	0.439144
EPlHVUG00000010070	783.983	-0.0289209	0.983797	-0.73233	2.39807e-10	0.0379199	0.985247	-0.368314	0.00237861	0.00340902	0.992956	-0.325761	0.0204738
EPlHVUG00000010071	230.074	-0.0655309	0.98118	-1.02604	2.96428e-05	0.076449	0.985912	-0.535856	0.039525	0.261338	0.332019	-0.60912	0.0441265
EPlHVUG00000010072	211.068	-0.0220649	1	-0.851169	0.0132975	-0.210035	0.941443	-0.616756	0.0874595	0.282958	0.456364	-0.771562	0.0674573
EPlHVUG00000010073	37.211	-0.0140356	1	-0.89338	0.00194129	0.0698442	0.990874	-0.0939559	0.780857	0.134625	0.671104	-0.415906	0.267508
EPlHVUG00000010074	2752.8	-0.145159	0.931013	-1.17433	6.82404e-06	-0.0495528	0.998476	-0.740735	0.00674361	0.521826	0.0583867	-0.659901	0.0427823
EPlHVUG00000010075	151.115	0.189219	0.948203	-0.882846	0.0379214	-0.21804	0.958527	-0.523143	0.251535	0.0174851	0.984265	-0.480019	0.428234
EPlHVUG00000010076	10.0617	-0.622767	0.644814	-1.24898	0.0110182	-0.700498	0.65418	-0.818737	0.107848	-0.301615	0.567261	-0.629249	0.333139
EPlHVUG00000010077	99.1814	-1.35347	NA	-2.6039	NA	-1.86327	NA	0.0368465	NA	-1.34163	NA	-1.82678	NA
EPlHVUG00000010078	0.144542	0.0813148	NA	0	NA	0	NA	0.152523	NA	0	NA	0	NA
EPlHVUG00000010080	0.067709	0	NA	0	NA	0	NA	0.108845	NA	0	NA	0	NA
EPlHVUG00000010081	0.863012	-0.804998	NA	-0.568207	0.51587	-0.927801	NA	-0.547282	NA	-0.88282	0.282992	-0.742629	0.52129
EPlHVUG00000010082	2.62748	-0.0901949	0.99428	-0.593708	0.424583	0.14429	0.995775	-1.20889	0.0979375	0.667282	0.319605	-0.469656	0.657167
EPlHVUG00000010083	1.91958	0.283361	0.959893	-0.281118	0.755815	0.504482	0.922397	0.24476	0.778584	-0.333768	0.697153	0.272297	0.83497
EPlHVUG00000010084	133.574	-0.64876	0.602621	-1.61586	0.000564665	-0.394015	0.883044	-0.634524	0.218293	-0.0664447	0.915495	-1.05934	0.0716646
EPlHVUG00000010085	2.52852	0.0412642	1	-0.791745	0.316587	-0.198943	0.987271	-0.295235	0.73363	-0.157554	0.86175	-0.539331	0.64188
EPlHVUG00000010086	0.760847	-0.538759	NA	-0.174412	0.863791	-0.130398	NA	-0.631591	NA	-0.249802	0.789678	0.443096	0.733508
EPlHVUG00000010087	465.45	-0.522588	0.525883	-1.57828	2.94019e-06	-0.339583	0.833773	-0.597235	0.104705	-0.347114	0.360766	-0.82584	0.0512651
EPlHVUG00000010088	3.36029	0.306094	0.938043	-1.22253	0.068779	-0.560843	0.875193	0.0475523	0.953151	0.0228641	0.986774	-0.745277	0.40788
EPlHVUG00000010089	0.897533	0.517752	NA	-0.108041	0.91771	0.620481	NA	0.887083	NA	0.0476837	0.969759	0.829317	0.457375
EPlHVUG00000010090	283694	-0.326023	0.895727	-1.05831	0.0293384	-0.525187	0.795036	-0.593087	0.258781	0.211103	0.712249	-1.08076	0.0683294
EPlHVUG00000010091	12.3737	-0.479055	0.859772	-1.38998	0.0205058	-0.671859	0.784351	-0.0276494	0.971767	-0.230953	0.73881	-0.604898	0.48153
EPlHVUG00000010093	34.3184	-0.026186	1	-1.10834	0.00654558	-0.108697	0.988107	-0.419257	0.34653	-0.198101	0.670642	-0.634903	0.233877
EPlHVUG00000010094	59.3779	-0.355233	0.876528	-1.32517	0.0046195	-0.496084	0.806254	-0.277288	0.610915	-0.418584	0.415824	-0.98917	0.0908368
EPlHVUG00000010095	11.0889	0.419463	0.811167	-1.87362	0.000231227	0.464183	0.817426	-0.956665	0.0564537	0.363466	0.44956	-0.280638	0.705637
EPlHVUG00000010096	260.038	-0.548392	0.536672	-1.48149	4.03268e-05	-0.199062	0.954783	-0.543655	0.170383	-0.343368	0.398121	-0.886887	0.0478642
EPlHVUG00000010097	0.501232	-0.719937	NA	-0.635401	0.396866	0.108784	NA	-0.787635	NA	-0.682688	0.356147	-0.712364	NA
EPlHVUG00000010098	0.123948	0	NA	0	NA	0	NA	0.152523	NA	0.0440067	NA	0	NA
EPlHVUG00000010099	71.9799	0.152742	0.891244	-1.18971	1.30455e-07	0.0520212	0.992497	-0.544706	0.018278	-0.227781	0.334422	-0.262143	0.400793
EPlHVUG00000010100	0.114711	0.124992	NA	0	NA	0	NA	0	NA	0	NA	0.0413882	NA
EPlHVUG00000010101	3.42053	-0.428981	0.910029	-1.30479	0.0638047	-0.52179	0.902253	-0.0297306	0.973351	-0.165802	0.838773	-0.0850336	0.950486
EPlHVUG00000010102	4.2117	0.127605	0.989537	-0.863994	0.231865	0.0614841	1	-0.5014	0.514925	0.565613	0.428741	-0.0683948	0.963104
EPlHVUG00000010103	2.54465	-0.344738	0.933972	-0.706727	0.328716	-1.1703	0.501756	-0.876358	0.231112	-0.195639	0.804726	-0.658042	0.502253
EPlHVUG00000010104	3.99267	-0.115335	0.989537	-1.27711	0.0466854	-0.155395	0.99015	-0.605615	0.372075	-0.191882	0.788746	-0.696194	0.4214
EPlHVUG00000010105	0.390873	-0.269266	NA	-0.330521	0.616825	-0.20981	NA	-0.0845962	NA	0.232706	0.73178	-0.177099	NA
EPlHVUG00000010106	2.45629	0.392398	0.93388	-1.03713	0.194109	0.00279093	1	0.222322	0.808475	0.600836	0.466581	-0.88519	0.415418
EPlHVUG00000010107	1.02475	0.950278	NA	-0.161319	0.875637	1.72353	NA	0.176544	0.853944	-0.281661	0.760766	0.575566	0.641202
EPlHVUG00000010108	652.104	-0.129839	0.970569	-0.665837	0.107686	-0.418633	0.807275	-0.498046	0.252771	0.256531	0.575592	-0.826956	0.0988152
EPlHVUG00000010109	8.7376	-0.337541	0.896153	0.777837	0.092634	0.266346	0.953816	0.129775	0.82366	0.251954	0.634927	-0.415981	0.571703
EPlHVUG00000010110	15.9164	-0.38171	0.854202	-1.0365	0.0261661	-0.581941	0.736851	-0.803466	0.0973254	-0.375529	0.449072	-0.924002	0.106171
EPlHVUG00000010111	189641	-0.317965	0.923498	-0.976543	0.0821875	-0.527017	0.836481	-0.591663	0.326776	0.276721	0.666027	-1.13363	0.0974998
EPlHVUG00000010112	5.282	0.934718	0.44694	-0.391677	0.573043	0.561014	0.842069	-0.416537	0.54801	-0.769481	0.230047	-0.131998	0.907956
MLOC_1000	0.832442	0.220007	NA	-0.104669	0.920081	0.129824	NA	-0.00601499	NA	0.762905	0.354261	-0.189383	0.895894
MLOC_10001	343.477	-0.1652	0.609302	-1.24564	2.96894e-25	-0.0377544	0.985801	-0.821268	1.1121e-11	-0.827802	1.64346e-12	-0.171293	0.298617
MLOC_10003	27.294	-0.268754	0.769668	-1.66355	5.21418e-09	-0.231042	0.874665	-0.680603	0.010786	-0.41406	0.102622	0.194702	0.591945
MLOC_10007	224.693	0.0809412	0.883011	0.276973	0.00834535	-0.0822117	0.919819	0.0754737	0.543714	0.166228	0.127253	0.144581	0.317014
MLOC_10012	0.196369	0	NA	0.190803	0.705844	0.137177	NA	0	NA	0	NA	0.0544526	NA
MLOC_10013	2.31251	-0.375934	0.935424	0.610903	0.43622	-0.40263	0.953852	0.779439	0.312419	-0.228701	0.794495	1.27126	0.147443
MLOC_10019	51.0816	-0.197471	0.872741	0.515489	0.0304898	-0.293068	0.793527	-0.0197067	0.951437	0.475983	0.0454863	0.432072	0.151159
MLOC_10020	940.015	0.0256129	0.98499	0.413888	0.00012632	0.0160365	0.999262	0.165426	0.166389	0.743029	1.46508e-12	0.0323893	0.878474
MLOC_10022	1297.2	0.0846267	0.825778	-0.226208	0.015004	0.0193885	0.99666	-0.0700117	0.509558	0.0118433	0.923036	0.0518492	0.74095
MLOC_10023	400.049	-0.0334637	0.985286	-0.175945	0.268674	-0.0887186	0.946313	-0.0634696	0.720633	-0.560329	0.000111879	-0.140889	0.527682
MLOC_10026	510.745	-0.0920444	0.925148	2.02962	2.87342e-44	-0.159684	0.829441	0.47209	0.00290015	-0.898878	6.23525e-09	-0.30741	0.127946
MLOC_10027	1579.91	-0.018442	0.984402	0.159794	0.0451479	-0.0984036	0.742318	0.0805475	0.357399	0.518126	2.67198e-12	-0.122816	0.242662
MLOC_10028	967.717	-0.190499	0.855035	-1.10394	5.38438e-07	0.057379	0.990293	-0.350954	0.149873	-0.0218555	0.946475	-0.166439	0.651409
MLOC_1003	227.354	0.19257	0.679109	-1.0677	8.61367e-12	0.0269827	0.999262	-0.395761	0.0151557	0.101219	0.568775	0.207135	0.336198
MLOC_10030	957.421	0.09155	0.792886	-0.367356	4.49087e-05	-0.0608669	0.934125	-0.236783	0.0122095	-0.0114883	0.925138	0.148134	0.220935
MLOC_10031	48.6932	-0.13338	0.929513	-0.506752	0.0414576	0.333232	0.669644	-0.255731	0.337223	1.8163	3.76714e-21	0.930297	3.45464e-05
MLOC_10032	1520.62	-0.0710001	0.88469	-0.375142	7.98033e-05	-0.0990297	0.823656	-0.305912	0.00185382	0.565137	9.44724e-10	-0.154839	0.23209
MLOC_10033	373.898	0.00884602	0.999314	0.0293336	0.814226	-0.00367036	1	-0.00796959	0.950658	0.325132	0.000429527	0.0493672	0.763123
MLOC_10039	1250.19	0.023071	0.984402	-0.172254	0.0945969	0.0480109	0.965378	-0.15711	0.140385	-0.563544	4.26842e-09	-0.0593921	0.723917
MLOC_10040	324.238	0.0448626	0.966007	0.247818	0.0555677	-0.0843422	0.936213	0.352286	0.00608631	-0.13818	0.316693	-0.200261	0.240904
MLOC_10041	282.865	0.0473633	0.96169	0.0915001	0.528024	0.0346569	0.988645	0.251723	0.0551873	0.264249	0.0362367	-0.00227887	0.997336
MLOC_10042	354.606	-0.147974	0.665184	-0.201741	0.0935762	-0.0223156	0.998408	-0.173167	0.167192	-0.226496	0.0550072	0.0291603	0.895202
MLOC_10043	401.521	0.0704456	0.924592	0.656567	5.57919e-09	0.125801	0.8212	0.474812	5.39394e-05	0.523944	4.0602e-06	-0.0496582	0.818977
MLOC_10046	293.89	-0.222927	0.547825	1.17552	5.34915e-18	-0.0212044	0.999262	0.685124	1.6294e-06	0.683339	9.44741e-07	0.0857506	0.730239
MLOC_10049	983.308	-0.047348	0.977473	0.221895	0.21717	-0.0941945	0.953269	-0.266583	0.141385	-0.917616	2.09633e-08	0.399214	0.051988
MLOC_10050	21.5071	-0.390677	0.880287	-2.29146	3.28165e-05	-0.240525	0.967174	-1.77198	0.00143448	-0.204111	0.740881	1.90718	0.000475827
MLOC_10051	2683.28	0.283476	0.0208026	0.791716	1.02696e-19	0.302364	0.0116551	0.43036	2.14522e-06	1.69576	2.9351e-87	0.0850643	0.547902
MLOC_10053	0.24593	-0.119818	NA	-0.0704802	0.927608	-0.0632937	NA	0.0555587	NA	-0.211703	NA	0.184206	NA
MLOC_10055	547.038	0.0140439	0.99428	-0.321765	0.00128771	0.0949126	0.852858	-0.320817	0.00176242	-0.227928	0.0245591	-0.176754	0.175829
MLOC_10056	1500.64	0.0218887	0.993034	-0.771716	5.40303e-10	-0.0734702	0.95027	-0.555243	1.49474e-05	-0.299726	0.0214904	-0.326942	0.0348818
MLOC_10058	800.229	0.162242	0.373557	0.0336322	0.766233	0.0366407	0.973893	0.0562863	0.594603	0.786275	4.93995e-21	-0.227359	0.0359263
MLOC_10064	0.656775	-0.274417	NA	-0.62965	0.439552	0.510193	NA	-0.120437	NA	0.237278	0.793808	-0.228929	0.868911
MLOC_10066	397.612	0.0205809	0.991475	0.605521	3.08155e-09	0.0277172	0.990874	0.460141	1.51052e-05	-0.508523	2.14934e-06	0.334504	0.00599139
MLOC_10067	51.4272	-0.548086	0.234539	-0.444561	0.0887838	0.00750277	1	0.162713	0.568821	-0.411534	0.11196	-0.175778	0.658931
MLOC_10070	3851.45	-0.0720919	0.950888	0.234778	0.172038	0.158569	0.835423	0.661562	4.19203e-05	1.20875	6.71364e-15	0.318217	0.125569
MLOC_10074	0.155179	0.0813148	NA	0.0139925	NA	0.0169104	NA	-0.0221868	NA	-0.0433481	NA	-0.0459667	NA
MLOC_10075	191.467	-0.00744679	1	0.706401	0.000814133	0.268333	0.74749	0.664654	0.00217348	0.879161	2.29751e-05	0.158626	0.649632
MLOC_10076	695.046	-0.0347562	0.984402	-1.64718	1.16808e-29	-0.123707	0.885569	-0.75159	3.83715e-07	1.0392	1.40551e-13	-0.0967284	0.695155
MLOC_10078	912.332	-0.00327499	1	-0.223096	0.0157993	-0.00287525	1	-0.29481	0.00152495	0.217387	0.0171434	-0.169497	0.149943
MLOC_10080	162.23	0.741933	0.64478	8.35355	2.68109e-82	1.23336	0.221179	6.49429	3.94512e-49	1.34933	0.00965962	1.87626	0.000740036
MLOC_10084	594.063	-0.0265822	0.974521	-0.64474	1.0899e-13	-0.241439	0.0844702	-0.440868	7.47452e-07	0.282068	0.00100505	-0.185467	0.0932606
MLOC_10090	260.128	-0.150065	0.784237	-0.122609	0.456605	-0.186764	0.741841	0.22816	0.140499	-0.0301653	0.869784	0.13713	0.529825
MLOC_10092	77.7133	0.141283	0.851038	0.257209	0.119331	0.222419	0.71502	0.292534	0.0817637	-0.374704	0.0244456	-0.0947197	0.727019
MLOC_10095	620.312	-0.0183974	0.990157	0.522059	6.23139e-09	-0.00397444	1	0.139117	0.174954	0.358325	8.87396e-05	0.165524	0.177628
MLOC_10096	11.5199	-1.05374	0.293488	-0.67114	0.228235	-0.519704	0.836481	-0.568492	0.3263	-0.0179169	0.988712	-0.924507	0.174862
MLOC_10099	643.493	0.0166805	0.99301	-0.360402	0.000143206	-0.0818552	0.883594	-0.357353	0.000237378	-0.117727	0.250521	-0.157701	0.214251
MLOC_10100	54.271	-0.299718	0.820365	0.0920826	0.822397	-0.342141	0.813832	0.741131	0.0204384	-1.22622	0.000135727	-0.426931	0.33616
MLOC_10101	244.549	0.0767862	0.929088	-0.0844813	0.60301	0.00283448	1	-0.0593034	0.721896	0.34874	0.00968515	-0.109097	0.614557
MLOC_10103	1551.57	0.0914935	0.607263	0.213092	0.00113587	0.0224601	0.98365	0.175542	0.00993118	0.735785	8.86649e-33	0.0139398	0.915866
MLOC_10109	240.778	-0.0174542	0.994036	0.110501	0.369249	0.0674765	0.950025	-0.0478581	0.726796	0.408105	0.000121555	-0.14587	0.354084
MLOC_10110	78.9165	-0.148	0.93453	-1.68582	5.69431e-09	0.184849	0.934125	-1.27386	1.42646e-05	-0.215233	0.500773	-0.125816	0.80369
MLOC_10111	600.288	0.566703	0.369961	0.189384	0.61206	0.180981	0.950025	0.299348	0.399819	2.81293	3.7704e-21	1.59388	1.22447e-06
MLOC_10115	46.3517	-0.120784	0.93388	-0.245384	0.31488	-0.63742	0.101374	-0.194464	0.446797	-1.37242	5.64064e-09	0.358077	0.202533
MLOC_10116	0.168546	0.0996989	NA	0	1	0	NA	0.0799016	NA	0.161061	NA	0	NA
MLOC_10117	6.03459	0.411003	0.879017	1.38289	0.00503793	0.811605	0.601165	0.576578	0.322154	0.467034	0.414566	0.471668	0.551675
MLOC_10119	20.7201	0.128818	0.952452	-0.683265	0.0316508	0.252553	0.884283	-0.0728486	0.844389	-0.0725333	0.839578	0.266019	0.528496
MLOC_10126	156.58	-0.198029	0.669073	1.03936	3.09471e-14	0.190799	0.753836	0.662326	4.85061e-06	0.396366	0.00665389	0.297415	0.109127
MLOC_1013	1.64612	0	1	2.17579	0.00385072	0	1	1.86166	0.0169043	2.35684	0.0016292	1.07321	0.308627
MLOC_10131	1814.32	0.0215608	0.995771	-0.29856	0.0991208	-0.120589	0.923915	-0.367954	0.0425697	-0.124501	0.530044	-0.00448236	0.994656
MLOC_10133	0.977418	1.00818	NA	1.74781	0.0225533	0.387211	NA	1.22786	0.131077	-0.0345094	0.982077	0.470458	0.71515
MLOC_10137	1.32101	-0.628648	NA	0.0616965	0.955689	0.0991361	NA	0.973238	0.235202	-0.875948	0.286715	0.512035	0.679098
MLOC_10139	12.3554	0.145357	0.971355	-0.105747	0.861315	-0.533918	0.797588	0.551958	0.253817	-0.583975	0.234591	-0.0340916	0.976601
MLOC_10140	16.8031	0.576246	0.534121	-1.71961	0.000196587	0.302381	0.908531	0.054443	0.914612	-0.379451	0.385584	1.92672	1.35153e-07
MLOC_10144	948.861	-0.0593919	0.935888	-0.186247	0.121963	-0.0644099	0.953269	-0.35454	0.00246089	-0.661461	2.97411e-09	-0.109379	0.532198
MLOC_10145	317.795	-0.114327	0.675309	-0.288928	0.00126868	-0.0847175	0.865615	-0.361724	8.15828e-05	-0.432249	7.69243e-07	-0.259244	0.0120894
MLOC_10146	24.3048	-0.389742	0.769668	0.48931	0.179973	-0.155228	0.972437	-0.0287235	0.951462	0.0529372	0.907682	0.672712	0.119494
MLOC_10147	824.794	0.0852683	0.779039	0.375867	1.5798e-06	0.014818	0.999262	0.309042	0.000141907	1.23501	1.42524e-62	0.175752	0.0810352
MLOC_10149	0.392134	-0.196121	NA	0.0598936	0.950175	-0.274256	NA	-0.0921784	NA	-0.346494	0.648397	-0.191197	NA
MLOC_10153	631.711	0.284192	0.0636666	1.45693	8.14837e-53	0.241142	0.20005	0.591213	5.3041e-09	1.18105	5.12442e-35	0.281562	0.0211096
MLOC_10154	1795.14	0.0150683	0.973397	0.322434	2.66041e-12	0.0347875	0.92564	0.134568	0.0068488	-0.15587	0.00123005	0.158818	0.00349203
MLOC_10155	1875.21	-0.0615194	0.962516	-2.32908	1.40896e-47	-0.122892	0.91254	-1.32265	5.11262e-16	-0.220129	0.218215	0.174651	0.484312
MLOC_10156	149.68	-0.0224847	0.994184	0.480301	0.00127118	0.0622236	0.97449	0.497087	0.00112006	-0.101352	0.566827	-0.0275946	0.928762
MLOC_10159	0.537343	-0.27316	NA	0.465319	0.598554	0.121665	NA	-0.368843	NA	-0.226961	0.805309	-0.520918	NA
MLOC_10160	43.6195	0.150924	0.925921	-0.432998	0.122215	-0.0305182	1	-0.208555	0.494452	-0.216769	0.458945	-0.217945	0.595036
MLOC_10167	4.27597	-0.846562	0.652769	-0.421072	0.572119	0.452197	0.917192	-0.187493	0.811609	-0.936078	0.169935	0.0246374	0.990216
MLOC_10168	1.8481	0.369247	0.93904	1.29197	0.0837998	0.153201	0.997538	1.26873	0.0983108	-0.18552	0.842538	-0.249586	0.859272
MLOC_10169	996.698	0.0429476	0.939573	-0.507864	1.36254e-09	-0.0460028	0.958866	-0.369547	1.93065e-05	0.0935312	0.314041	-0.144859	0.202801
MLOC_10170	240.313	-0.0291342	0.985286	-0.927886	1.53596e-12	-0.0925054	0.926451	-0.773923	7.83207e-09	-0.49166	0.000157168	-0.261768	0.116896
MLOC_10171	608.124	0.109397	0.82234	0.613306	3.7284e-08	0.101378	0.879458	0.316555	0.00787817	0.995617	6.68666e-20	0.1961	0.202587
MLOC_10174	69.343	0.277228	0.804432	0.158529	0.640716	0.276537	0.843129	0.338233	0.279018	0.416974	0.158618	-0.274682	0.528133
MLOC_10180	0.74058	0	NA	0.604134	0.115153	0	NA	0	NA	0	1	0	1
MLOC_10182	300.896	0.0994725	0.894896	0.401764	0.00405786	0.00691724	1	0.31636	0.0307178	-0.20525	0.172185	0.48754	0.00178125
MLOC_10183	441.638	-0.221802	0.935888	-2.64864	2.20685e-10	-0.368713	0.876268	-2.34505	3.78855e-08	-3.3264	1.52016e-15	-0.307633	0.662818
MLOC_10184	723.509	0.0367736	0.983675	-1.49842	8.78225e-25	0.00125283	1	-0.761676	3.4217e-07	-1.318	1.06614e-19	-0.367002	0.0447659
MLOC_10186	410.046	-0.0451747	0.977089	-0.0405776	0.848567	0.0592444	0.977905	-0.00378846	0.986568	-0.683306	1.38214e-05	-0.0297514	0.926047
MLOC_10195	60.5095	-0.0291667	0.99621	0.787836	0.000321252	0.140994	0.948733	0.851138	0.000135335	0.108376	0.690209	-0.113628	0.777275
MLOC_10199	1470.85	-0.043885	0.929513	-0.530869	5.42265e-12	-0.0655957	0.889196	-0.344751	1.49257e-05	-0.280926	0.000339233	-0.303924	0.000525082
MLOC_10200	5361.35	-0.0125734	0.994036	-0.463316	1.02282e-08	-0.0702702	0.883044	-0.422858	3.2001e-07	-0.407629	5.49451e-07	-0.0632656	0.641395
MLOC_10201	273.852	-0.147856	0.74084	-0.871292	1.43957e-11	-0.0603359	0.967515	-0.708268	8.06407e-08	-0.959617	6.64054e-14	-0.1303	0.50388
MLOC_10203	658.439	-0.0677415	0.962771	-0.886048	8.80439e-07	-0.17318	0.8517	-0.290252	0.143799	0.498396	0.00668672	-0.390101	0.0928265
MLOC_10204	4540.64	-0.0285987	0.976133	-0.583879	8.35902e-10	-0.033049	0.982974	-0.494667	3.89686e-07	-0.421503	1.23494e-05	-0.0965486	0.519875
MLOC_10206	70.8397	0.06379	0.972667	-0.189532	0.410503	0.0740783	0.981465	0.231037	0.301981	-0.649964	0.00177637	0.137402	0.675159
MLOC_10207	573.022	-0.0863612	0.769668	0.313473	4.43245e-05	-0.047707	0.950571	-0.0575514	0.538084	0.535643	4.45118e-13	-0.156775	0.1224
MLOC_10208	334.192	-0.10327	0.93388	-1.34327	3.17921e-12	0.200958	0.822291	-0.725995	0.000266367	-0.835406	1.55158e-05	0.0713135	0.845759
MLOC_1021	44.0898	-0.417247	0.437752	-1.71747	2.43678e-10	-0.454238	0.469831	-1.03315	6.99221e-05	1.49033	2.85414e-13	0.0565612	0.898643
MLOC_10214	68.6138	-0.357306	0.368673	0.287305	0.124281	-0.230512	0.786054	0.123737	0.56049	0.726696	1.32289e-05	0.372796	0.0881784
MLOC_10218	1152.11	0.0952176	0.92395	2.58036	3.71766e-66	0.17793	0.797588	1.51285	7.61278e-23	0.975696	2.4922e-10	0.60332	0.000676616
MLOC_10219	2915.09	-0.277542	0.743717	-1.62883	1.11178e-11	-0.364963	0.624064	-1.37951	1.91399e-08	-1.23602	3.46245e-07	-0.47903	0.136109
MLOC_10223	3.59598	-0.224266	0.971355	0.60582	0.4249	0.377052	0.954084	-0.583541	0.466305	0.331168	0.680584	0.167389	0.900121
MLOC_10224	44.4625	0.417196	0.650847	2.74906	8.93186e-24	0.0420928	0.999616	2.02074	1.4674e-12	-0.0865842	0.830114	1.14841	0.000479768
MLOC_10226	7666.89	0.100367	0.572256	-0.321649	2.68964e-06	0.025357	0.979116	-0.10402	0.171936	-0.0942017	0.209641	-0.0322301	0.797335
MLOC_10228	1314.36	0.0754731	0.840084	0.402676	8.94598e-07	0.0359281	0.972437	0.0402164	0.69389	0.412528	4.49989e-07	0.126417	0.274959
MLOC_10229	551.591	-0.0491393	0.949553	-0.361125	0.000811695	-0.092411	0.883594	-0.0817367	0.513991	-0.0240466	0.860478	-0.0463471	0.811393
MLOC_10230	5699.62	0.0696214	0.811167	0.290643	4.50617e-05	-0.00111569	1	0.0600662	0.472234	1.04411	2.21077e-52	-0.328854	2.62297e-05
MLOC_10234	1795.6	0.0785524	0.861042	1.00476	4.69337e-29	0.123287	0.724351	0.310498	0.00125785	0.476271	2.28371e-07	0.0530088	0.746714
MLOC_10242	172.645	0.300725	0.344706	-0.140434	0.44649	0.589982	0.00325791	0.0948575	0.620105	1.25239	1.26963e-17	0.214309	0.335315
MLOC_10243	5.63518	0.559023	0.880005	2.55705	0.000195596	0.25829	0.981824	3.14496	4.65732e-06	3.06971	5.19772e-06	3.16573	1.70029e-05
MLOC_10247	67.8461	-0.19802	0.831951	-1.62506	1.16434e-12	0.0446373	0.998042	-0.942532	3.00729e-05	-0.889035	3.96501e-05	-0.34035	0.237174
MLOC_10260	506.513	0.0452661	0.954587	-0.0465839	0.72065	0.0186204	0.999262	0.0279751	0.832857	0.817491	6.99861e-17	-0.0142476	0.949052
MLOC_10261	21.8778	0.639418	0.629317	-1.25279	0.0220222	0.148395	0.986165	-1.02365	0.0689371	3.51282	1.35308e-16	0.639184	0.331569
MLOC_10262	2311.85	-0.134411	0.831951	-0.527411	0.000326431	-0.381415	0.0971388	-0.745259	4.17725e-07	0.278101	0.0701889	-0.0580294	0.833545
MLOC_10264	98.5337	2.62563	2.59312e-06	6.77507	1.05899e-47	2.60116	4.81922e-06	5.50281	4.1128e-31	2.53614	2.89081e-07	2.11494	0.00015878
MLOC_10265	1.31	-0.786974	NA	-0.275421	0.77113	0.418177	NA	-0.485845	0.581568	-0.721782	0.384831	-0.740972	0.516371
MLOC_10268	398.83	0.0371032	0.985286	0.394284	0.0216795	-0.0422287	0.991081	0.575023	0.000741289	-0.0475675	0.822413	-0.0836591	0.778336
MLOC_10269	1049.99	0.0810127	0.80501	0.883345	1.82605e-30	0.111052	0.713193	0.509406	2.0933e-10	-0.204736	0.0144582	0.122132	0.277794
MLOC_10271	857.652	0.0156326	0.999017	-1.19369	3.12801e-17	-0.0133248	1	-0.648493	8.88673e-06	-0.392662	0.00739532	-0.253287	0.188619
MLOC_10272	16412.3	-0.2129	0.700363	0.240434	0.208253	-0.157562	0.868843	-0.268883	0.163324	-1.15773	1.72854e-11	-0.0998262	0.74573
MLOC_10278	642.186	-0.0683799	0.819177	0.0245388	0.786172	-0.00740057	1	-0.085859	0.279874	0.378798	1.25217e-08	-0.119001	0.203278
MLOC_10279	1975.09	0.00807277	0.999314	-1.0928	5.72068e-36	-0.0267513	0.986165	-0.68022	2.01689e-14	-1.11699	9.00796e-38	-0.257798	0.0155708
MLOC_10280	1548.36	-0.286015	0.124594	-1.66845	7.29611e-49	-0.193248	0.529887	-1.35843	1.99481e-32	-1.19538	4.03693e-26	-0.339425	0.0140411
MLOC_10282	3139.79	-0.262557	0.699973	-1.04508	1.04649e-06	-0.0130714	1	-1.12412	2.32642e-07	-0.657273	0.00276124	-0.245715	0.448975
MLOC_10286	0.382478	0	NA	0.733739	0.18921	0	NA	0.344157	NA	0	1	0	NA
MLOC_10290	0.337405	-0.118142	NA	-0.169567	0.798053	-0.0682269	NA	-0.0582656	NA	-0.196593	0.754164	0.458747	NA
MLOC_10292	540.61	-0.410345	0.698874	-3.25356	2.02332e-22	-0.733156	0.245769	-2.29532	1.21155e-11	-0.406176	0.274761	0.645748	0.145862
MLOC_10300	0.504636	-0.630391	NA	-0.700101	0.273743	-0.0476553	NA	-0.677995	NA	-0.731512	0.25077	-0.385711	NA
MLOC_10301	4.98528	-0.768239	0.629484	-1.43764	0.0164571	-0.452758	0.899028	-0.552305	0.383686	-0.87909	0.137318	0.0256498	0.988006
MLOC_10304	541.45	0.11747	0.640485	-0.0428537	0.693235	0.106545	0.776736	-0.225915	0.0152593	0.788786	3.53758e-22	-0.098279	0.448616
MLOC_10305	509.204	0.0276876	0.9857	0.198485	0.138302	0.147362	0.784976	0.094989	0.520578	0.10586	0.458545	-0.0213879	0.934534
MLOC_10308	26.8829	-0.0115239	1	-1.28804	0.000104989	-0.345319	0.813832	-0.385281	0.262399	0.924667	0.00098279	0.179967	0.717068
MLOC_10311	215.933	-0.0322628	0.985286	-0.543257	0.000128294	-0.109786	0.908531	-0.287691	0.0562364	-0.606412	1.52613e-05	-0.101412	0.658176
MLOC_10312	305.243	-0.029978	0.98998	-0.598953	0.000101525	0.034213	0.99584	-0.335103	0.0399936	-0.265093	0.100305	-0.399336	0.0323661
MLOC_10314	32.7903	-0.259328	0.924592	1.34502	0.00120811	-0.27682	0.944099	1.36896	0.00125089	1.52388	0.000208505	-0.0654889	0.9426
MLOC_10315	612.72	0.200198	0.395133	-0.649574	6.10174e-09	0.239259	0.269719	-0.483532	2.68228e-05	-0.377516	0.000848894	-0.0214079	0.925153
MLOC_10316	2.35321	0.586505	0.861042	1.26278	0.0774086	0.656853	0.859886	1.46058	0.0421217	0.533658	0.503508	0.557537	0.61908
MLOC_10319	43.6142	2.27656	1.45085e-06	0.303666	0.570462	2.45629	1.41478e-07	1.40316	0.00174667	1.76425	3.88948e-05	2.29379	4.32226e-07
MLOC_10322	58.3569	0.1437	0.93388	-0.418733	0.148638	0.162881	0.947064	-0.264191	0.393519	1.0755	1.96868e-05	0.240162	0.555686
MLOC_10327	69.5821	-0.0988956	0.958641	-1.44793	6.75104e-09	-0.242249	0.840499	-1.15234	5.6249e-06	-1.86076	1.58515e-13	0.120254	0.772834
MLOC_10329	3489.1	0.0746947	0.75209	-0.222741	0.000963265	-0.0109972	0.999262	-0.117321	0.106303	0.212619	0.00156769	-0.1332	0.125902
MLOC_10331	33.6929	-0.0569875	0.986841	1.03345	1.19849e-05	0.191136	0.924703	0.657858	0.0101925	-0.846262	0.00232851	0.523265	0.090653
MLOC_10332	501.105	0.0545156	0.976601	-0.119247	0.596192	0.149868	0.897285	-0.355337	0.0789238	-1.70907	3.43222e-20	-0.566677	0.0106973
MLOC_10335	8.3505	-0.0987216	0.993514	1.89828	0.000251718	-0.0968801	0.999262	0.907956	0.121445	1.68798	0.00124696	0.778191	0.300476
MLOC_1034	884.368	0.0932563	0.909802	-0.527058	0.000228271	0.00604609	1	-0.457944	0.00186906	-0.193382	0.210373	-0.245787	0.200864
MLOC_10342	28.6792	-0.243365	0.927129	-1.60331	0.000280478	-0.624474	0.656793	-2.33649	5.2671e-07	-0.419404	0.37386	0.37748	0.565438
MLOC_10343	2797.4	-0.409176	0.202184	-1.06423	3.75416e-09	-0.175769	0.850182	-0.75893	4.75692e-05	-0.555992	0.00286481	-0.128767	0.676402
MLOC_10345	23.005	0.14808	0.951597	-0.137028	0.7419	-0.185901	0.958984	-0.0738802	0.861541	0.166418	0.663529	0.04726	0.945071
MLOC_10346	0.0937977	-0.0497175	NA	-0.0296849	NA	-0.026767	NA	-0.0658643	NA	-0.0870256	NA	-0.0896441	NA
MLOC_10347	2231.27	-0.140194	0.772711	-1.3408	2.22065e-25	-0.0791135	0.947064	-0.787471	2.64957e-09	-0.540019	4.235e-05	-0.170131	0.376676
MLOC_10348	99.5617	0.0744857	0.958641	0.419346	0.0188549	-0.0785717	0.972733	0.434101	0.0176138	-0.5717	0.00190395	0.593692	0.00236213
MLOC_10351	458.634	0.0259803	0.984402	-0.672919	5.59582e-10	-0.0294968	0.989326	-0.334006	0.0032601	-0.69857	9.06758e-11	-0.327928	0.0105285
MLOC_10356	598.279	0.174198	0.488121	-0.51528	2.01238e-06	0.134894	0.754493	-0.529621	1.79672e-06	0.305446	0.00495426	-0.29774	0.022757
MLOC_10358	16.441	-0.156515	0.961499	-0.295014	0.525524	0.476816	0.762191	-0.412798	0.367246	-0.638272	0.133689	-0.239671	0.722536
MLOC_10360	1.62716	0.278368	0.96268	2.71796	0.000186407	0.129814	0.999262	1.62748	0.0379582	1.71787	0.0237851	-0.0170607	0.996036
MLOC_10361	338.282	0.205127	0.355365	-0.0267314	0.857893	0.17379	0.597426	0.128569	0.296502	-0.138968	0.243578	0.00797362	0.978232
MLOC_10362	201.213	-0.219796	0.484763	-0.346781	0.0118197	-0.217329	0.589464	-0.411178	0.0034203	-0.322491	0.0184288	-0.116384	0.5777
MLOC_10364	2127.94	-0.508935	0.0601584	-2.29542	1.20682e-37	-0.466907	0.113975	-1.55253	1.43006e-17	-0.602649	0.00118652	-0.670685	0.00138433
MLOC_10369	2975.42	-0.0173188	1	-1.31255	1.23356e-08	-0.307168	0.719182	-0.920366	0.000114633	1.29438	1.95733e-08	-1.26565	3.76984e-07
MLOC_10371	149.547	-0.00296257	1	-0.572231	0.00310282	-0.200674	0.822359	-0.491968	0.0139743	-1.16719	8.98511e-10	-0.263444	0.322967
MLOC_10372	10.5691	0.039371	0.999179	-0.556825	0.189061	-0.206504	0.962066	-0.285222	0.529518	-0.504053	0.224169	0.123485	0.859083
MLOC_10374	375.842	0.118942	0.886189	0.68783	1.32881e-05	0.0138086	1	0.406407	0.0154473	0.582009	0.00026089	0.123705	0.639548
MLOC_10376	4734.67	0.115735	0.780079	1.67776	2.88004e-56	0.116448	0.818831	1.16172	5.20408e-27	1.24608	1.65289e-31	0.193859	0.194031
MLOC_10377	87.0056	0.374861	0.854202	3.9731	8.303e-23	0.0982649	0.996066	1.8855	9.85706e-06	0.504835	0.28595	0.679331	0.248222
MLOC_10378	109.074	0.169422	0.787512	0.395021	0.0155724	-0.127181	0.918466	0.147662	0.431044	0.198134	0.255072	-0.203164	0.392909
MLOC_10385	1.27817	0.182332	NA	2.56156	0.000569714	0.319747	NA	0.579162	0.499391	-0.0225015	0.992124	-0.0171887	0.995956
MLOC_10389	470.539	0.90712	0.000150714	1.52764	1.66837e-14	0.924266	0.000119625	1.65241	2.38557e-16	2.67353	1.51803e-42	-0.0940146	0.805509
MLOC_10391	301.776	0.0728663	0.880005	-0.294123	0.0021863	0.0342836	0.981824	-0.089551	0.409722	-0.0522089	0.634075	-0.101323	0.464506
MLOC_10392	629.643	-0.10309	0.940167	-1.51328	8.58266e-14	-0.276817	0.708172	-0.968889	3.44223e-06	-0.692607	0.000854289	-0.170339	0.608266
MLOC_10397	25.7625	-0.4561	0.598917	1.6316	1.05355e-09	-0.494334	0.651047	0.0800698	0.834121	-0.964482	0.00307504	0.234112	0.617185
MLOC_10398	4128.39	-0.0968227	0.792641	-0.0468592	0.691375	-0.0984272	0.823649	0.00705404	0.956798	0.198783	0.0447456	0.04724	0.780162
MLOC_10399	158.45	-0.333176	0.315095	-0.820633	1.41996e-06	-0.221568	0.733959	-0.486902	0.00591318	-0.893274	1.18799e-07	-0.0443887	0.892186
MLOC_10400	1070.39	-0.000225528	1	1.23352	8.27448e-10	0.186411	0.866822	0.987784	1.74258e-06	0.522827	0.0131929	0.134376	0.702201
MLOC_10401	0.454859	0.167156	NA	-0.143396	0.877961	0.0726025	NA	-0.305003	NA	-0.0162309	0.99632	0.59057	NA
MLOC_10404	1292.01	-0.0465026	0.886293	-0.000622794	1	-0.0522026	0.895584	0.015139	0.851382	-0.263612	2.48031e-05	0.0766097	0.401292
MLOC_10405	9615.84	-0.0474282	0.967348	1.10726	6.73498e-17	0.0632036	0.967174	0.777097	1.1997e-08	0.313898	0.0262874	-0.0129937	0.96847
MLOC_10406	963.484	0.0971631	0.887772	1.61084	5.0724e-37	0.143551	0.813699	1.01345	7.70456e-15	0.769825	2.93932e-09	-0.0245819	0.928685
MLOC_10411	529.287	0.0157348	0.999508	0.480894	0.00945565	0.0653129	0.981157	0.561295	0.0026993	-0.698138	0.000141027	-0.108992	0.730239
MLOC_10412	192.889	-0.144687	0.882379	1.31015	1.73718e-13	-0.137092	0.924758	0.360103	0.072491	0.688889	0.000182934	0.099684	0.761154
MLOC_10413	322.834	0.0766494	0.975556	-2.13135	7.75042e-17	-0.00435796	1	-0.785988	0.0031966	-2.26458	7.0244e-19	-0.327858	0.381638
MLOC_10420	6470.4	-0.0427909	0.956455	-0.852691	4.91772e-18	-0.0296703	0.986387	-0.444134	1.44589e-05	-1.45306	6.25172e-50	-0.112283	0.460971
MLOC_10422	1606.18	0.0362431	0.939584	-0.190281	0.0094829	0.0650734	0.86922	-0.12711	0.102176	-0.399397	1.55329e-08	0.0352918	0.780452
MLOC_10423	4064.97	0.021417	0.985286	-0.886732	6.18199e-22	0.0865032	0.863835	-0.489021	2.76188e-07	-0.344078	0.000291282	-0.309715	0.00486692
MLOC_10424	1272.3	0.00422387	1	0.35636	1.68003e-10	-0.053942	0.871398	0.0560883	0.401006	0.165688	0.00424389	-0.0428811	0.65205
MLOC_10428	2467.81	-0.0729362	0.928394	-1.22691	1.17375e-22	-0.00875487	1	-0.654675	4.16249e-07	-0.396153	0.00234572	-0.244526	0.149034
MLOC_10431	356.309	-0.420128	0.531435	-2.15654	2.18163e-15	-0.0540974	0.998086	-1.09491	9.57538e-05	-1.96751	4.15807e-13	-0.106756	0.837103
MLOC_10432	6463.9	0.0983733	0.599204	1.26977	5.37888e-81	0.0442512	0.941245	0.667879	1.25845e-22	1.46608	6.23496e-108	0.19681	0.0189053
MLOC_10434	794.568	0.14308	0.2448	-0.0496471	0.528493	0.056798	0.89331	-0.206805	0.00329108	0.489685	7.31899e-15	0.0377782	0.741972
MLOC_10435	669.58	0.212585	0.425475	0.141702	0.296703	0.0260191	0.997739	0.187079	0.165005	1.08875	1.26284e-20	0.026419	0.915188
MLOC_10437	74.1003	0.00297098	1	0.755151	0.000970515	0.236999	0.841139	0.999756	1.24801e-05	-0.148109	0.592312	0.00427795	0.997336
MLOC_10438	5044.45	0.0504453	0.894988	-0.441096	3.3202e-10	0.112704	0.580603	-0.303877	2.87168e-05	-0.644478	2.16646e-20	-0.378733	6.68958e-07
MLOC_10439	1045.96	-0.00684257	1	0.218545	0.227522	-0.0852455	0.960449	-0.0707435	0.729846	-0.641805	0.00011876	0.124167	0.651679
MLOC_1044	35.1019	0.949425	0.194352	0.61422	0.178568	0.527533	0.757005	0.778513	0.0874002	0.991322	0.0217601	-0.0067	0.998267
MLOC_10440	15.2941	0.17672	0.948937	0.781508	0.0384757	-0.181075	0.96958	0.0991054	0.837858	-0.290991	0.509431	-0.086546	0.908611
MLOC_10443	270.533	0.06038	0.96374	-0.254278	0.149934	-0.0289124	0.999262	0.0371815	0.859991	-0.204967	0.252526	0.0448356	0.888812
MLOC_10449	270.325	0.0557215	0.948097	-0.0857651	0.531513	-0.000812157	1	-0.00142816	0.994207	0.9138	1.80478e-17	-0.176132	0.272392
MLOC_10450	925.435	-0.0958622	0.858503	0.216929	0.0654344	0.0882126	0.90384	-0.0981442	0.453885	-0.391072	0.000569071	-0.00838689	0.977783
MLOC_10452	0.662027	0.487807	NA	0.308874	0.740011	0.111038	NA	0.14646	NA	-0.0108063	1	0.67585	0.563925
MLOC_10453	580.368	-0.11926	0.687225	-1.61191	7.8389e-60	-0.193332	0.347513	-0.695072	7.12422e-13	-0.273678	0.00458354	0.343776	0.00117995
MLOC_10456	1587.08	-0.119055	0.920744	-1.91993	9.02341e-24	0.00393603	1	-0.949407	1.51352e-06	-0.663335	0.000772772	-0.298106	0.274692
MLOC_10457	16223.2	-0.0748926	0.901346	-0.258965	0.0233897	0.0507444	0.967305	-0.218329	0.0653468	0.0153895	0.918411	0.127774	0.438328
MLOC_10463	277.521	-0.0215312	0.993568	0.719584	7.33634e-09	-0.0437113	0.985247	0.422267	0.00139145	-0.358359	0.00734285	0.00847045	0.981847
MLOC_10464	2900.33	-0.128426	0.581637	-0.15535	0.102163	0.00881099	1	-0.150189	0.123764	-0.493512	2.28e-08	0.0885852	0.522208
MLOC_10465	853.926	-0.00524189	1	0.522609	5.44196e-08	-0.0501421	0.96416	0.375342	0.00017864	0.444809	4.31639e-06	0.212777	0.0895305
MLOC_10466	3.51068	0.496949	0.858503	0.538617	0.407608	-0.161962	0.990481	-0.209469	0.781804	-1.16801	0.0812938	1.20002	0.0838837
MLOC_10471	8.08207	-0.0900487	0.992508	-0.646733	0.239563	-0.195394	0.976012	0.331705	0.55989	-1.61996	0.00258873	-0.725264	0.300664
MLOC_10472	780.148	-0.0930182	0.894896	-1.26198	2.55271e-22	-0.018763	0.999262	-0.549931	4.19931e-05	-0.728332	2.14976e-08	-0.0229667	0.93221
MLOC_10478	2990.38	0.0466024	0.940167	0.291971	0.00183497	0.00554006	1	0.126797	0.219493	0.0156042	0.899316	0.0564893	0.725714
MLOC_10481	750.995	-0.117613	0.772431	-0.154444	0.195405	-0.174539	0.589065	-0.42885	0.000149524	0.258146	0.021551	-0.0557453	0.773621
MLOC_10482	1522.39	-0.0386301	0.993568	0.722346	0.00366997	0.000921685	1	0.774721	0.00215537	-0.604287	0.01689	-0.0132052	0.986213
MLOC_10485	5.53546	-1.3414	0.27853	2.80903	3.46499e-08	-0.680866	0.818282	-0.635276	0.367758	-0.906	0.171502	-0.131926	0.909909
MLOC_10489	1299.89	0.0748809	0.895727	-1.30254	4.97687e-35	-0.0569009	0.959383	-0.62743	6.14993e-09	-0.840698	1.2803e-15	0.0449072	0.821923
MLOC_10496	7.22162	0.190051	0.954403	-0.90902	0.064544	0.190195	0.972437	-0.119178	0.830611	-0.594747	0.216745	-0.494804	0.45011
MLOC_10497	319.29	-0.030483	0.984025	-0.23603	0.0724982	-0.0184015	0.999262	-0.160738	0.25032	-0.738403	2.74496e-09	-0.131838	0.481491
MLOC_10498	393.132	0.167717	0.832863	0.208099	0.302966	0.0617651	0.98365	0.351545	0.071668	0.921061	2.20957e-07	0.664595	0.00117995
MLOC_10503	15.5977	0.33845	0.937845	5.63543	1.90384e-28	-0.281677	0.973861	2.91854	1.36435e-07	-0.476846	0.538027	-0.318772	0.785802
MLOC_10504	186.297	0.126511	0.908297	1.55292	8.58337e-19	-0.0327475	0.999262	1.1084	1.21162e-09	1.09628	7.78038e-10	1.0068	1.60338e-07
MLOC_10509	0.968328	-0.24232	NA	0.650834	0.447337	0.477055	NA	0.369202	0.683802	0.642239	0.448426	0.168204	0.911206
MLOC_10510	172.341	-0.296762	0.443657	-2.19093	3.00649e-32	-0.244785	0.686262	-1.03384	7.50004e-09	-1.40099	1.06971e-15	0.0744375	0.81323
MLOC_10511	87.6092	0.0556751	0.977635	0.905681	5.02804e-07	-0.0220436	1	0.352053	0.0831062	0.0884888	0.698755	-0.0768233	0.828797
MLOC_10517	339.049	0.0531539	0.93388	0.138474	0.179487	0.0708466	0.925583	0.169027	0.104161	0.512759	1.88056e-08	0.00774987	0.974893
MLOC_10527	0.47291	0.0287116	NA	-0.58183	0.436874	-0.391168	NA	-0.724439	NA	-0.803839	0.262061	-0.458113	NA
MLOC_10528	902.281	0.0187179	0.993568	-0.516218	7.0042e-06	-0.0814606	0.924889	-0.431277	0.000268575	-0.316205	0.00714252	-0.0236261	0.918965
MLOC_10533	4.34385	2.0745	NA	-1.1382	NA	-0.134029	NA	-1.10467	NA	0.724761	NA	0.383196	NA
MLOC_10539	0.0643323	0	NA	0.101347	NA	0	NA	0	NA	0	NA	0	NA
MLOC_10540	67.6659	0.249231	0.820365	-0.0899063	0.792793	0.23167	0.877434	0.227632	0.451676	-0.748066	0.00617129	0.32856	0.381471
MLOC_10541	2658.88	-0.142752	0.824077	-1.14475	1.27621e-14	-0.380121	0.123929	-0.925764	1.10169e-09	-0.368516	0.0186959	-0.265769	0.19444
MLOC_10546	496.92	0.0780361	0.952452	0.574739	0.00111948	0.0901916	0.960937	0.620658	0.000534747	-0.375257	0.0415104	0.00583792	0.992636
MLOC_10549	1.20178	-0.501726	NA	0.28309	0.765883	-0.300314	NA	-0.65622	0.447509	-0.668124	0.430165	-0.705443	0.545779
MLOC_10556	35.9352	0.265755	0.81755	0.577334	0.033569	0.125897	0.972324	0.202943	0.526462	1.99304	2.96682e-17	-0.134517	0.781033
MLOC_10562	0.303061	0.252553	NA	0	1	0.210673	NA	0.219928	NA	0.177189	0.771733	0	NA
MLOC_10563	230.584	0.561215	0.409639	-0.997195	0.00227672	0.305027	0.8517	-0.0260826	0.952067	-0.528205	0.123081	-0.452558	0.320193
MLOC_10564	8.21998	-0.50988	0.858333	0.888047	0.134007	0.399457	0.928131	0.572335	0.373324	1.24164	0.0282493	0.584657	0.489649
MLOC_10567	897.445	-0.152911	0.606045	0.298899	0.00696479	-0.0310283	0.987271	0.219632	0.0593144	-0.899612	6.96393e-17	0.0257857	0.906678
MLOC_10572	390.504	0.0365296	0.970736	0.0262991	0.859376	-0.0505923	0.969316	-0.322139	0.00506416	-0.314223	0.00467346	-0.133776	0.401393
MLOC_10574	30.4941	0.251124	0.872741	1.23326	2.3492e-05	0.183824	0.95364	0.686921	0.0316752	-0.141045	0.710651	0.55754	0.15879
MLOC_10575	761.826	0.100048	0.748653	0.0446088	0.682809	0.0392839	0.971257	-0.0709909	0.494867	0.0287449	0.794233	0.057593	0.699296
MLOC_10576	68.9741	-0.198101	0.895727	0.883632	0.00108807	0.208319	0.916796	0.872295	0.00165107	0.981838	0.000240158	-0.165328	0.730046
MLOC_10579	1279.32	0.0568951	0.926874	-0.393297	6.43846e-05	0.0181122	0.998936	-0.341728	0.000750516	0.938633	1.50733e-23	-0.457743	1.87534e-05
MLOC_10581	277.331	-0.00881872	1	1.03217	5.38896e-23	0.0312565	0.989795	0.130728	0.305111	-0.480316	2.66432e-05	-0.116158	0.499136
MLOC_10582	278.387	0.00380757	1	0.55356	2.92056e-05	-0.0256172	0.998936	0.191361	0.201744	0.384078	0.00454575	0.0399227	0.879296
MLOC_10584	745.487	-0.0287967	0.982064	-0.368162	0.000837654	0.108699	0.838215	-0.204236	0.0831283	0.385298	0.000354582	0.171417	0.247856
MLOC_10585	5656.13	0.00133193	1	-1.48268	2.046e-17	-0.124294	0.92564	-1.14138	1.68563e-10	-0.434918	0.0187287	-0.34164	0.149034
MLOC_10586	538.568	0.0455916	0.948146	0.315212	0.000956098	0.105863	0.811017	0.157241	0.132564	0.457961	7.90028e-07	-0.143814	0.2809
MLOC_10587	306.147	0.0809994	0.876197	-0.643742	6.40563e-10	0.00294325	1	-0.517816	1.28846e-06	-0.399039	0.000111569	-0.0515072	0.77396
MLOC_10588	2336.43	-0.021063	0.995595	1.18165	1.69663e-13	0.105363	0.938297	0.920462	2.24472e-08	0.347753	0.0430747	0.180225	0.469231
MLOC_10591	419.621	0.0679269	0.894896	0.570013	1.86226e-10	0.0361307	0.979812	0.16881	0.096641	1.00633	1.84936e-31	0.00970654	0.964166
MLOC_10594	367.639	-0.0346194	0.96865	-0.488668	1.46613e-06	-0.0188924	0.998936	-0.400759	0.000129437	-0.236872	0.0220369	-0.131462	0.361679
MLOC_10596	0.755965	-0.302981	NA	-0.840161	0.230833	-0.67745	NA	-0.632867	NA	-0.869719	0.214436	0.290928	0.810315
MLOC_10598	103.732	-0.222287	0.729524	-0.808996	2.80948e-05	0.0662766	0.982309	-0.264211	0.207829	-0.26102	0.195245	0.0258802	0.948236
MLOC_1060	4.25639	-0.412356	0.905259	0.0748301	0.930274	-0.568572	0.870101	-0.785277	0.259193	1.22836	0.0335038	-0.402157	0.689308
MLOC_10600	412.937	0.557209	0.00997443	2.39629	6.90754e-56	0.467304	0.0655312	1.74913	3.26169e-29	2.73549	3.59297e-73	0.50121	0.00905735
MLOC_10603	219.89	0.709725	0.000607008	1.60688	1.94805e-23	0.663195	0.00285398	1.42054	7.4632e-18	2.38101	9.10978e-52	0.88338	8.84309e-07
MLOC_10604	445.976	-0.0868674	0.904109	-0.538199	3.1052e-05	-0.170265	0.726201	-0.544074	3.86983e-05	-0.591351	4.06567e-06	-0.149991	0.430936
MLOC_10606	415.417	-0.439673	0.458436	-1.66041	1.93608e-10	-0.263691	0.834261	-0.946344	0.000479744	-0.757709	0.00481603	-0.160596	0.725358
MLOC_10609	3936.69	-0.125409	0.864337	-1.50297	3.35959e-24	-0.122373	0.895584	-0.883962	6.75558e-09	-1.00249	1.98273e-11	-0.170427	0.457375
MLOC_1061	39.594	-0.0949863	0.977635	-0.207368	0.602702	-0.292706	0.882278	-0.946536	0.0081815	-0.0811783	0.846726	-0.186763	0.74474
MLOC_10610	0.632583	-0.353765	NA	-0.260294	0.752669	0.0762798	NA	-0.585002	NA	-0.453452	0.550261	0.139619	0.916476
MLOC_10613	95.2981	0.0545994	0.977972	0.0206082	0.942722	0.371603	0.385861	0.341466	0.0951785	0.126289	0.568148	0.175489	0.551675
MLOC_10614	45.9068	0.119894	0.970028	3.67979	4.97091e-37	0.233669	0.939428	2.11231	6.80317e-12	0.820822	0.0133864	0.607554	0.160664
MLOC_10618	985.595	0.0998124	0.705239	0.475243	2.18768e-09	0.0279996	0.983851	0.14723	0.0971499	0.579206	1.68891e-13	0.14379	0.187708
MLOC_10620	332.547	0.0105186	0.999508	-0.731968	2.14138e-09	-0.108445	0.878954	-0.645751	2.59108e-07	-0.507225	3.20031e-05	-0.0926372	0.641915
MLOC_10621	481.213	0.060169	0.92728	-0.607162	5.80156e-09	-0.0452668	0.972437	-0.407952	0.00015591	-0.396057	0.000153666	-0.0869036	0.602014
MLOC_10622	2565.69	0.102776	0.779938	0.923254	1.60531e-22	0.0344512	0.981824	0.565323	7.45015e-09	1.13319	2.01638e-33	0.420001	9.92413e-05
MLOC_10629	292.044	-0.00483015	1	-0.00185484	0.999769	-0.149849	0.780683	-0.1928	0.156674	0.169554	0.194612	-0.224427	0.16752
MLOC_10632	1.33108	0.748278	NA	0.61997	0.467627	0.51065	NA	0.428688	0.630962	0.684804	0.409428	1.06297	0.30002
MLOC_10633	0.0778357	0.0376374	NA	-0.0296849	NA	0.0169104	NA	-0.0221868	NA	-0.0433481	NA	-0.0459667	NA
MLOC_10635	415.74	1.4977	3.94846e-06	6.048	1.56582e-112	1.52143	3.65788e-06	4.38057	2.57265e-58	2.47796	2.86886e-19	0.291989	0.531536
MLOC_10638	46.9659	-0.163013	0.890751	0.267638	0.24971	-0.400967	0.544885	0.253239	0.293725	0.635238	0.00213688	-0.302646	0.328462
MLOC_1064	71.658	-0.122925	0.910716	-0.59836	0.00188609	-0.0448564	0.992943	-0.346629	0.0879339	0.283244	0.13306	-0.348932	0.147472
MLOC_10641	612.039	-0.0349864	0.983672	-0.239526	0.106585	-0.105487	0.912742	-0.250203	0.0985403	0.247875	0.09031	-0.286181	0.112797
MLOC_10643	344.419	-0.346123	0.362476	-0.921266	7.08527e-07	-0.191439	0.82667	-0.562718	0.00368437	-0.882353	2.00461e-06	-0.263454	0.316623
MLOC_10644	583.929	0.0612957	0.93388	0.216936	0.0655654	-0.0479522	0.972733	0.075587	0.573752	0.133192	0.279898	-0.0754188	0.692174
MLOC_10647	808.808	-0.0135456	0.998163	-0.392428	0.000803496	-0.032046	0.988285	-0.216166	0.0843199	1.34648	5.58399e-35	0.19159	0.218725
MLOC_10651	347.11	0.0729369	0.961534	1.81205	1.46316e-24	0.130152	0.929791	1.05568	1.03776e-08	-0.0994266	0.658781	0.624014	0.0034574
MLOC_10653	1684.23	0.403876	0.00458772	0.974669	3.71695e-19	0.419076	0.00317798	0.76853	5.79156e-12	0.963118	9.80511e-19	0.0262715	0.908269
MLOC_10655	1310.47	0.210318	0.309123	2.24932	2.83817e-113	0.125644	0.784976	1.48299	1.54672e-48	1.16196	1.17981e-30	0.429291	0.000258916
MLOC_10656	0.843588	0.25551	NA	-0.757291	0.346423	0.399818	NA	-0.237221	NA	-0.346568	0.695086	0.049162	0.981334
MLOC_10658	2131.94	-0.148227	0.70779	-0.0809044	0.584572	-0.1862	0.618147	-0.181583	0.183095	-1.08358	2.63376e-19	-0.173083	0.324447
MLOC_10662	13.901	0.572807	0.859176	4.73992	4.21688e-16	0.66523	0.845623	1.81878	0.00577339	3.97324	1.57653e-11	2.82052	2.25943e-05
MLOC_10663	1315.9	-0.0911456	0.929088	1.08397	4.00661e-12	0.0224771	0.999262	0.899991	1.95334e-08	0.87432	2.98329e-08	0.0959673	0.731734
MLOC_10665	142.136	-0.208704	0.848894	0.49272	0.0409929	-0.0139164	1	0.110994	0.697645	0.548115	0.0211988	0.270282	0.432958
MLOC_10666	1.09598	-0.100227	NA	0.359827	0.698492	0.247391	NA	-0.977998	0.237674	-0.28526	0.758365	0.536083	0.665689
MLOC_10667	129.756	-0.30262	0.579829	0.0852637	0.743555	-0.206949	0.843544	0.151172	0.532595	-0.871275	3.35785e-05	0.0560038	0.889168
MLOC_10669	72.8029	1.54216	0.0400668	6.93051	3.90825e-54	0.921992	0.560656	5.65604	1.69533e-35	2.31269	2.20977e-06	2.49239	1.95692e-06
MLOC_10671	164.196	0.085852	0.954412	-0.657841	0.001047	-0.0468055	0.992943	-0.445929	0.0339238	-1.06161	8.23477e-08	0.238715	0.401974
MLOC_10676	17922.6	-0.0376626	0.956106	-0.284018	0.00148889	0.0687215	0.90384	-0.0457663	0.669901	-0.146458	0.121257	-0.0873135	0.525518
MLOC_1068	293.443	-0.0264927	0.992213	0.27365	0.062888	-0.00992695	1	0.131575	0.41967	0.454364	0.00117558	0.255044	0.169119
MLOC_10685	532.936	0.0805664	0.880005	0.394698	0.000114996	-0.103714	0.850623	0.0821634	0.500457	1.09093	2.52556e-29	0.0354881	0.858277
MLOC_10686	31.1962	-0.24799	0.818015	0.0300337	0.932606	-0.106483	0.974014	-0.320913	0.259419	0.77221	0.000708489	-0.626494	0.0448178
MLOC_10687	2.96218	-0.012229	1	0.648126	0.34178	0.773652	0.756417	0.166991	0.836047	1.44852	0.0147515	-0.651154	0.51794
MLOC_10688	676.965	-0.00589462	1	0.0165119	0.910338	0.104474	0.837883	0.0472004	0.711029	0.491826	1.14875e-06	0.0189492	0.928907
MLOC_10689	111.469	-0.53171	0.675309	-3.62379	1.2103e-15	-0.459466	0.804216	-1.01173	0.0228756	1.89185	3.77685e-06	0.401749	0.534232
MLOC_1069	487.673	-0.221227	0.855721	-1.92362	4.80327e-14	-0.0707171	0.988285	0.0621346	0.851469	-2.66956	1.66553e-25	-1.56619	8.82176e-09
MLOC_10695	4.10176	0.158255	0.977972	-0.00481753	1	0.450646	0.898689	0.331785	0.612153	-0.72329	0.253719	0.626483	0.418474
MLOC_10697	80.7834	-9.34028e-05	1	0.172041	0.463131	0.0884412	0.972733	-0.064158	0.805024	-0.827404	9.56325e-05	0.166618	0.607415
MLOC_10698	0.216155	0.14708	NA	0.183314	0.758766	0	NA	0	NA	0.1586	NA	0.153864	NA
MLOC_10699	140.632	-0.0101575	1	0.685615	0.00296933	-0.305955	0.737623	0.326177	0.200264	0.730472	0.0014293	0.335423	0.29624
MLOC_10701	3720.08	0.0654855	0.806191	-0.93023	1.41701e-46	0.0751132	0.795344	-0.355698	1.1147e-07	-0.101236	0.156598	-0.1624	0.0497651
MLOC_10702	8927.98	0.0964492	0.840705	-0.598837	1.71427e-08	0.0225595	0.997426	-0.393765	0.000363872	-0.0774156	0.53884	-0.171236	0.250105
MLOC_10705	271.706	-0.0936743	0.899985	0.313414	0.0226446	-0.0275105	0.998086	0.191956	0.196342	-0.178614	0.222552	-0.00686877	0.987057
MLOC_10709	100.102	0.0390837	0.99303	1.69604	5.18456e-17	0.0169672	1	1.04044	1.08821e-06	0.33132	0.151561	0.145051	0.693004
MLOC_10713	1658.44	-0.0480356	0.926123	-0.271097	0.0011028	-0.039823	0.96554	-0.079142	0.40356	-0.0178557	0.867054	-0.300552	0.00129559
MLOC_10715	9.05064	2.1586	0.00235112	3.14396	5.33427e-09	2.39912	0.00048056	1.52288	0.0132235	2.9445	5.29993e-08	2.17672	0.000551319
MLOC_10718	11.4651	0.185659	0.961534	-1.49926	0.0041388	0.00350117	1	-0.872652	0.105746	-0.221948	0.700963	-0.156238	0.864272
MLOC_10721	395.785	0.254447	0.583215	1.37734	3.09374e-16	0.228162	0.739215	1.10763	1.65277e-10	1.7828	1.24004e-26	0.533746	0.00966296
MLOC_10722	31.558	0.543717	0.795066	5.46771	3.63726e-37	0.482186	0.879458	3.5394	3.29609e-15	0.00520892	1	0.957032	0.141654
MLOC_10725	0.287262	-0.0100162	NA	0.019982	0.979173	0.0243515	NA	0.0312102	NA	0.337166	0.497281	-0.0688552	NA
MLOC_10727	413.821	-0.092695	0.844627	-0.547903	1.17252e-07	-0.0460386	0.971257	-0.282989	0.00927126	-1.11807	3.84189e-27	-0.171819	0.217526
MLOC_10729	9797.5	-0.0996675	0.920484	-1.51497	8.3965e-22	-0.0597126	0.979024	-1.0931	1.35298e-11	-0.949448	2.97916e-09	-0.222966	0.339029
MLOC_10731	408.449	-0.0485626	0.977635	-1.61622	2.81567e-21	-0.0979834	0.953076	-1.07147	6.3405e-10	-0.620444	0.000311019	-0.321418	0.154606
MLOC_10734	943.847	0.0456385	0.922335	-0.406013	6.17571e-08	-0.0383147	0.963865	-0.265485	0.000673829	-0.255719	0.000739188	-0.17424	0.0651761
MLOC_10735	113.461	-0.13556	0.927495	1.67681	4.70157e-15	0.217596	0.861345	1.23511	2.78149e-08	-0.228524	0.37778	0.584718	0.032906
MLOC_10742	1213.4	0.0637033	0.7849	-0.26869	1.0962e-05	0.121956	0.358924	-0.206851	0.00110906	0.0344042	0.63292	-0.312367	1.71216e-06
MLOC_10743	519.137	-0.0311386	0.995555	-1.69611	1.04146e-12	0.0745871	0.985912	-0.599611	0.018078	-0.6887	0.00508192	-0.74007	0.00933411
MLOC_10745	177.945	-0.0203109	0.993568	0.56753	1.18322e-06	-0.0370225	0.987607	0.392879	0.00151816	0.488631	2.91173e-05	-0.0680598	0.749204
MLOC_10748	4369.07	2.84089	7.4722e-09	9.29597	1.42456e-98	2.1362	5.68722e-05	6.87954	9.32728e-54	4.18489	7.87796e-21	1.55805	0.00367883
MLOC_10750	8.34936	-0.259327	0.948146	0.111856	0.881187	-0.343426	0.946123	-0.363244	0.578692	-0.763525	0.20039	-0.627102	0.441842
MLOC_10753	1.76304	-1.16073	0.472985	-1.4083	0.0573962	-0.752714	0.813699	-0.974533	0.209527	-0.456723	0.567971	-0.205019	0.875914
MLOC_10754	50.1036	0.0978187	0.982467	-1.34492	0.000547311	-0.0331025	1	-0.525926	0.211187	-0.590174	0.144057	-0.145836	0.836696
MLOC_10755	634.021	-0.229199	0.538838	-0.681361	5.70413e-06	-0.233761	0.599009	-0.838098	3.80934e-08	-0.51177	0.000751625	-0.11887	0.628925
MLOC_10758	289.853	0.431004	0.433146	4.15379	3.34235e-73	0.267608	0.8212	1.79332	8.10736e-14	0.252105	0.365493	1.02908	0.000142909
MLOC_10759	28.747	0.00736895	1	-0.498007	0.0924176	-0.0764782	0.989237	-0.625325	0.038972	-1.35516	4.19108e-06	-0.191907	0.668683
MLOC_10762	3372.16	-0.0968871	0.779406	-0.514304	1.71224e-08	-0.0371402	0.973893	-0.51181	3.72465e-08	-0.776041	8.75403e-18	-0.371241	0.000337726
MLOC_10763	625.108	0.254856	0.0463202	0.737542	1.44928e-18	0.217883	0.157259	0.273612	0.00263384	0.0987841	0.308941	-0.187299	0.0999149
MLOC_10764	207.453	0.00751089	1	-0.145437	0.245141	-0.0955822	0.900239	-0.113325	0.39031	0.261599	0.0208627	-0.033229	0.878694
MLOC_10766	6.94771	-0.811447	0.685136	3.33095	8.45751e-11	-0.56893	0.879161	0.720648	0.265824	0.630857	0.31814	-0.762388	0.406963
MLOC_10769	26.7231	0.352889	0.865439	2.08113	2.61923e-07	0.258441	0.94987	0.871891	0.0516622	-0.828277	0.0765265	-0.464372	0.481958
MLOC_1077	0.690392	0.286202	NA	-0.372739	0.679392	-0.0804595	NA	0.357782	NA	0.307289	0.736019	0.189058	0.898013
MLOC_10770	353.614	0.667324	0.0107897	1.31651	4.01687e-12	0.855072	0.000312512	1.57803	1.47424e-16	3.83593	4.33267e-99	1.64359	2.21172e-17
MLOC_10771	44.0271	0.162304	0.88469	0.3949	0.0695516	0.0776412	0.98365	0.500236	0.0216925	-0.230484	0.333789	0.0206582	0.966691
MLOC_10773	0.883126	-1.10219	NA	-1.42879	0.0545451	-0.987572	NA	-1.17033	NA	-1.12072	0.145408	0.063964	0.972177
MLOC_10776	1917.14	0.0420955	0.925921	-0.537412	2.41262e-14	0.0792261	0.803418	-0.258675	0.000451271	-0.530106	4.52365e-14	-0.176213	0.0472278
MLOC_10777	374.953	0.00532782	1	0.266042	0.00301716	0.0193405	0.998042	0.121542	0.224827	0.105241	0.279035	0.249943	0.0170099
MLOC_10778	521.937	0.022013	0.985286	-0.72991	6.52486e-14	-0.0959244	0.850623	-0.500008	5.47443e-07	-0.0162324	0.899111	-0.153104	0.25008
MLOC_10779	497.427	0.477637	0.0780732	1.85063	1.73662e-27	0.505696	0.0581646	0.878191	8.98173e-07	1.35613	3.2606e-15	-0.136755	0.64508
MLOC_10780	392.464	-0.162104	0.756064	-1.0931	5.26532e-14	-0.0805326	0.956143	-0.9322	3.20678e-10	-1.30143	2.52521e-19	-0.239522	0.227851
MLOC_10781	5.61488	0.437223	0.872741	-0.496646	0.448125	0.0981309	0.999262	0.00260932	0.9989	-0.716669	0.250258	0.503137	0.548399
MLOC_10787	132.394	2.83291	1.62379e-06	6.83386	3.16799e-43	2.91967	8.74292e-07	4.75618	9.59489e-21	7.36291	4.26897e-50	2.42299	3.28912e-05
MLOC_10789	4.52683	-0.365074	0.932757	0.354885	0.649279	0.178837	0.988645	0.322727	0.679191	0.811054	0.233046	2.00864	0.00418428
MLOC_10793	236.268	1.67556	0.0180678	9.48347	2.01803e-108	0.349739	0.953269	5.16414	2.06155e-31	0.51568	0.410656	0.388497	0.679005
MLOC_10797	730.726	0.127293	0.79207	1.10489	7.08792e-21	0.065814	0.960049	0.745715	1.0025e-09	1.68983	5.76696e-48	0.135495	0.46557
MLOC_1081	103.736	1.6444	6.75508e-05	5.69669	4.72274e-78	2.19023	7.92471e-09	5.47968	4.33599e-71	2.31357	1.70539e-12	1.26859	0.00168539
MLOC_10811	1116.46	0.213647	0.602621	2.31105	8.53935e-58	0.28009	0.429521	1.15701	8.33182e-15	1.71147	4.12563e-32	0.48083	0.00664864
MLOC_10812	171.295	-0.399018	0.120743	-1.30401	7.9622e-16	-0.28941	0.465349	-0.862405	1.33634e-07	-0.740652	2.82735e-06	-0.117656	0.648024
MLOC_10815	4.42953	1.02042	0.417673	0.0927813	0.913779	-0.0100307	1	-0.378414	0.612255	0.70644	0.26845	0.496242	0.597509
MLOC_10823	954.848	0.240225	0.346542	-0.0736133	0.636011	0.331974	0.0995619	-0.353054	0.00830141	0.641883	2.82106e-07	-0.299476	0.0621889
MLOC_10826	560.517	-0.120286	0.818585	-0.558095	8.62603e-06	-0.145072	0.790118	-0.505169	8.77979e-05	-0.812944	5.66837e-11	-0.232012	0.162121
MLOC_10829	1.78715	1.0663	0.524491	-0.0200798	0.990752	0.319624	0.969494	0.651938	0.416007	-0.171226	0.850782	0.397002	0.742963
MLOC_1083	2042.61	0.0880777	0.798678	-0.37967	1.47641e-05	0.00362862	1	-0.183719	0.0505745	0.278011	0.00165638	-0.114813	0.366817
MLOC_10832	1848.71	0.0194388	0.967463	-0.314867	1.36197e-08	-0.0247727	0.971665	-0.26273	4.17538e-06	-0.271337	9.76401e-07	-0.156384	0.0197913
MLOC_10833	786.666	0.0412248	0.973397	-0.929286	1.72253e-12	-0.00243343	1	-0.601224	9.65351e-06	-1.22953	7.44847e-21	-0.143224	0.477551
MLOC_10834	0.52553	0	NA	0	1	0	NA	0	NA	0	1	0.539278	NA
MLOC_10836	872.681	0.000781451	1	-0.148167	0.14679	-0.0309821	0.985247	-0.12355	0.246619	0.435135	2.76711e-06	-0.0210197	0.912171
MLOC_10838	1342.42	-0.334835	0.568657	1.03995	4.30847e-06	-0.0594408	0.99015	0.767149	0.00108156	0.272952	0.278982	0.191246	0.605334
MLOC_10839	1520.94	0.0502658	0.954458	0.348034	0.00297141	-0.0491719	0.972437	0.151271	0.242514	-0.0546709	0.698286	-0.0621926	0.760134
MLOC_10840	141.192	-0.175224	0.836979	0.133832	0.548313	-0.129747	0.934125	0.338307	0.0951785	0.0329712	0.894137	-0.0204068	0.962931
MLOC_10843	0.0553453	0	NA	0	NA	0	NA	0	NA	0.0440067	NA	0.0413882	NA
MLOC_10849	11.1258	0.158649	0.961534	-0.278117	0.570703	-0.145028	0.98365	0.0856667	0.86894	0.174061	0.716004	-0.152282	0.840216
MLOC_10851	1155.96	0.131669	0.77088	2.83563	1.28942e-136	0.0831142	0.934125	2.02345	1.41997e-68	-0.0629436	0.670116	0.202006	0.223627
MLOC_10854	4402.6	-0.0380271	0.986376	0.427795	0.0188534	-0.11165	0.940719	0.189227	0.346786	-0.918924	1.49073e-07	0.366402	0.109213
MLOC_10855	480.607	-0.147694	0.666608	-0.215203	0.0737457	0.0968064	0.88737	-0.0278841	0.848781	-0.754491	2.62195e-11	-0.0324743	0.883897
MLOC_10856	3591.42	0.120458	0.320367	0.405338	1.76073e-11	0.135085	0.250883	0.232096	0.000240267	0.53224	5.16335e-19	0.14442	0.063109
MLOC_10857	204.311	0.15808	0.840808	-0.341437	0.0678199	-0.00609287	1	-0.229283	0.248909	-0.164797	0.40739	-0.0951377	0.757753
MLOC_10858	194.079	-0.225241	0.773097	-1.07281	4.58725e-07	-0.315283	0.638535	-0.886659	4.89891e-05	-0.402756	0.0696146	0.186308	0.575408
MLOC_10859	3.81499	-0.330739	0.93453	-0.992011	0.144224	-0.756578	0.780683	-1.36484	0.0480236	-0.729287	0.287115	-0.320433	0.766619
MLOC_1086	0.348053	0.465613	NA	0	1	0.408396	NA	0.300468	NA	0.121481	0.867345	0	NA
MLOC_10860	6.01736	0.616087	0.760969	0.293622	0.670466	-0.375428	0.947064	1.5305	0.00483115	1.53741	0.00333925	1.65054	0.00581306
MLOC_10876	7.98468	-1.01361	0.195605	-1.27994	0.00461843	0.1073	0.990092	-0.347362	0.456723	-0.485425	0.260958	0.0572685	0.942677
MLOC_10877	8417.74	-0.12854	0.890751	-1.88023	3.68133e-27	-0.0821466	0.967642	-0.98951	3.87535e-08	-1.46288	6.80028e-17	-0.34458	0.145887
MLOC_10878	16.3169	0.301537	0.879613	0.589267	0.141464	0.34803	0.879458	1.49008	4.48014e-05	-0.0227726	0.973396	0.058589	0.942677
MLOC_10879	2288.54	-0.0683873	0.936005	-1.16311	7.62757e-20	-0.172618	0.716773	-0.658802	5.64385e-07	-0.373556	0.00500796	-0.1975	0.278991
MLOC_1088	1136.93	-0.0513665	0.942536	1.17932	5.19251e-33	-0.192903	0.430406	0.493328	1.93976e-06	-0.281637	0.00790311	0.12992	0.389101
MLOC_10884	299.672	0.198357	0.811167	3.54777	4.50948e-84	0.0313942	0.999262	2.22314	1.8992e-32	0.555739	0.00573443	0.0389667	0.924293
MLOC_10888	50.9945	-0.402896	0.496506	-1.61389	1.00315e-09	-0.153011	0.946939	-0.701484	0.00791467	-2.11655	4.8134e-15	0.0100337	0.990027
MLOC_10889	506.563	-0.049069	0.958641	0.295405	0.0140407	-0.0255867	0.996877	0.298808	0.0151428	-0.020269	0.896339	-0.0737636	0.716388
MLOC_10890	311.595	-0.0209535	0.994036	-1.05531	1.8507e-14	-0.081154	0.950025	-0.576353	4.46827e-05	-0.698055	3.12127e-07	-0.00113287	1
MLOC_10892	269.215	0.121233	0.834141	0.680065	3.99788e-08	-0.0919814	0.934125	0.248106	0.0746847	1.90806	1.66335e-60	0.503328	0.000335682
MLOC_10893	5.47065	-0.265378	0.947481	-1.84529	0.00297905	-0.0282282	1	-0.981754	0.119127	-0.17583	0.794828	0.881363	0.205109
MLOC_10898	1189.47	0.0472716	0.923923	1.4326	2.20824e-87	0.0634782	0.899028	0.816798	7.13778e-28	0.711691	4.8851e-22	0.122324	0.24981
MLOC_109	0.499987	0.184692	NA	-0.157673	0.868045	0.29949	NA	0.105349	NA	-0.234182	0.788286	0.43836	NA
MLOC_10900	0.606729	-0.487632	NA	-0.128255	0.903045	-0.620458	NA	-0.0952232	NA	0.4032	0.653497	-0.491291	NA
MLOC_10904	272.023	-0.169513	0.79822	0.355543	0.0385673	-0.000527901	1	0.102274	0.608351	-0.0813585	0.686386	0.0784606	0.792601
MLOC_10905	0.473741	0.358573	NA	0.282711	0.690858	0	NA	0	NA	0.905841	0.145673	0.125834	NA
MLOC_10906	0.788358	-0.0400716	NA	-0.376006	0.664404	0.076204	NA	-0.575615	NA	-0.671975	0.398635	1.14178	0.253774
MLOC_10907	10.2788	0.166786	0.961668	0.387895	0.426433	-0.387271	0.89331	-0.188742	0.730632	0.00599237	1	-0.194771	0.806529
MLOC_1091	697.511	-0.0554186	0.948203	-1.22143	2.64179e-25	0.0128989	1	-0.642457	8.84102e-08	-0.955412	2.6852e-16	-0.387957	0.00484701
MLOC_10911	145.311	0.148929	0.886852	2.01181	1.2551e-27	0.10901	0.959786	0.858978	1.50983e-05	-0.144219	0.539316	0.611294	0.00779271
MLOC_10915	732.346	0.0626889	0.954412	0.530294	0.000198254	-0.0237195	0.999262	0.494263	0.000732085	1.90838	4.50276e-45	0.0901499	0.714873
MLOC_10916	3.3692	0.135052	0.992213	0.324847	0.719981	0.336883	0.967305	0.184701	0.842754	2.33922	0.000581989	3.26848	5.04502e-06
MLOC_10919	1.44623	0.26507	0.966007	1.78557	0.0176959	0.113587	0.999262	0.695924	0.418376	1.94255	0.00892322	1.94287	0.0279802
MLOC_10922	291.777	-0.13976	0.630586	-0.252189	0.0160344	-0.1084	0.82878	-0.218186	0.0454122	0.530251	2.34612e-08	-0.172414	0.200379
MLOC_10926	246.882	0.835279	0.0346771	1.43343	1.50139e-07	0.337236	0.782954	1.06192	0.000191964	4.07409	1.5163e-54	1.69381	3.74982e-09
MLOC_10928	0.336709	-0.10748	NA	0.0487035	0.952455	-0.0499208	NA	-0.0384339	NA	-0.0110479	0.997957	0.301925	NA
MLOC_10930	0.138527	0.0813148	NA	0.0576699	NA	0.104265	NA	0	NA	0	NA	0	NA
MLOC_10933	1072.64	0.0494328	0.94345	-0.785008	2.97343e-15	-0.0624312	0.946123	-0.471881	4.23905e-06	-0.344358	0.000701989	-0.305949	0.0102219
MLOC_10934	1514.1	-0.0715831	0.93388	-0.848852	1.26017e-10	0.0617888	0.967305	-0.247616	0.0871419	0.971383	7.41212e-14	0.197403	0.292321
MLOC_10935	948.945	0.0157917	0.990157	0.690843	1.0352e-19	0.0682759	0.889196	0.302508	0.00019098	0.584692	1.7569e-14	0.310257	0.000430355
MLOC_10938	284.81	0.270062	0.233657	1.18864	1.75671e-25	0.273207	0.271838	0.415432	0.000962442	1.7783	5.5688e-58	0.1562	0.379563
MLOC_10939	3933.79	0.0620219	0.736637	0.54219	7.17788e-26	-0.00795063	0.999262	0.264181	9.50132e-07	0.727919	4.10084e-46	-0.061116	0.445727
MLOC_10949	193.833	0.309369	0.341355	1.41405	2.26215e-21	0.360491	0.249267	0.860459	4.42872e-08	1.61408	6.03988e-28	0.00452012	0.994011
MLOC_10950	659.088	0.181547	0.763065	2.99683	3.88458e-89	0.332371	0.347673	1.55783	1.23835e-23	3.90335	5.3725e-152	0.671978	0.000160622
MLOC_10953	726.056	0.250826	0.252787	0.78679	6.75317e-12	0.166201	0.690577	0.404758	0.000869154	1.20907	8.03473e-27	0.232792	0.131604
MLOC_10954	278.653	-0.201592	0.552154	-0.885634	4.1125e-11	-0.048937	0.980586	-0.591138	1.77321e-05	-0.536905	5.97491e-05	-0.263148	0.128644
MLOC_10955	34309.4	-0.0881686	0.954458	-0.282597	0.202444	-0.21312	0.818831	-0.00019981	1	-0.184417	0.426542	-0.191929	0.55002
MLOC_10956	128.79	-0.252488	0.921285	-1.82385	1.31217e-05	-0.14298	0.982309	-0.757379	0.093075	-1.43334	0.000676524	-0.579248	0.329703
MLOC_10957	15844.8	-0.220907	0.81506	-0.803995	0.000487382	-0.508241	0.223897	-0.797379	0.00070419	-0.43615	0.0711922	0.221339	0.537386
MLOC_10962	30.4003	0.295869	0.816364	-0.61388	0.0699808	0.415656	0.71502	-0.227066	0.540753	1.50824	7.04567e-08	-0.255308	0.606083
MLOC_10963	39.9099	-0.18987	0.852498	-0.570809	0.0113261	0.000869574	1	-0.0350717	0.897963	-0.656821	0.00280942	-0.406006	0.142498
MLOC_10966	1.15001	0.273909	NA	0.241332	0.803319	-0.196788	NA	0.0860473	0.930315	-0.296971	0.745902	0.0822531	0.961908
MLOC_10967	416.984	0.0248567	0.983913	-0.203295	0.0540139	0.0384231	0.978574	0.0230727	0.857962	-0.47048	2.66534e-06	-0.0884909	0.575013
MLOC_10969	623.969	-0.0453811	0.934909	0.0716311	0.461081	-0.0545669	0.944099	0.121483	0.192518	0.368044	7.11514e-06	0.069322	0.606331
MLOC_10972	87.5009	0.383365	0.341495	0.119611	0.62406	0.186189	0.874665	0.1977	0.393833	1.3654	1.55002e-13	0.297055	0.279211
MLOC_10974	205.403	-0.110103	0.931013	-0.686112	0.000663897	0.0421862	0.996877	0.19988	0.374369	-0.106215	0.653184	-0.481314	0.0512651
MLOC_1098	531.316	0.0825232	0.910716	0.141115	0.31306	0.0350089	0.988285	-0.0584973	0.705687	-0.377626	0.00327938	-0.185352	0.295071
MLOC_10980	1463.53	0.0614582	0.931013	0.279118	0.0141734	0.0679623	0.946313	0.192891	0.109269	0.314883	0.00517062	0.04928	0.808814
MLOC_10981	128.061	-0.166038	0.913332	0.718742	0.00477986	0.167539	0.936818	0.641497	0.0148365	0.808529	0.00132559	0.279509	0.459894
MLOC_10982	59.0866	-0.200832	0.847476	-0.125424	0.643148	-0.198731	0.883594	-0.226936	0.37717	-1.02587	8.54152e-06	-0.058661	0.891777
MLOC_10986	113.491	-0.00589477	1	-0.448049	0.00321922	-0.104794	0.932971	-0.15449	0.359073	0.124767	0.437811	0.122102	0.58849
MLOC_10987	1620.95	0.0198916	0.985898	-0.0761224	0.471362	0.0126818	0.999262	-0.126097	0.214236	0.679804	1.07048e-14	0.142264	0.25622
MLOC_10989	557.647	-0.116964	0.875438	0.100996	0.565425	-0.00414355	1	0.277606	0.0800084	-0.393288	0.00945992	-0.108766	0.657422
MLOC_10990	90.98	-0.452787	0.485901	-0.751739	0.00875513	-0.151796	0.957017	0.061605	0.861893	-0.63688	0.0268169	0.328325	0.415579
MLOC_10999	26.431	-0.0249372	1	0.176131	0.71254	0.168625	0.972437	-0.240942	0.610739	1.81623	2.95486e-07	1.61886	3.81906e-05
MLOC_11000	146.74	-0.115333	0.894896	-0.345985	0.0401732	-0.0473071	0.987271	-0.177625	0.332382	-0.285416	0.0909907	0.0804517	0.772834
MLOC_11002	128.554	-0.176891	0.712261	-0.473271	0.00151737	-0.0628982	0.972733	-0.304909	0.0522965	-0.119861	0.461721	-0.266547	0.160491
MLOC_11008	577.756	0.0313274	0.994036	2.8753	5.00648e-51	0.290407	0.676807	2.47002	3.28688e-37	2.52374	1.55975e-39	0.486993	0.0539455
MLOC_11010	659.737	0.127193	0.792652	0.122217	0.382496	0.188163	0.625482	0.180171	0.187996	2.3262	2.04036e-91	0.0845981	0.68325
MLOC_11014	0.744952	-0.298182	NA	0.0890507	0.933457	-0.00246141	NA	-0.243329	NA	-0.954443	0.220339	-0.522273	0.664182
MLOC_11021	500.913	-0.127196	0.957193	-3.82228	2.41896e-36	-0.11803	0.97449	-2.30116	3.48007e-14	-2.56861	7.68638e-18	-0.47771	0.25483
MLOC_11024	899.199	-0.0327416	0.976351	-1.56799	2.54254e-45	-0.0848661	0.911103	-0.995565	5.43087e-19	-1.62639	3.7454e-49	-0.322137	0.0159743
MLOC_11026	1403.43	0.31683	0.0240393	0.930563	2.61131e-21	0.230783	0.222382	0.868638	3.34479e-18	1.66738	7.96846e-67	0.170892	0.218449
MLOC_11027	47.3705	0.828064	0.0647648	-0.0447073	0.919421	0.580109	0.398412	-0.711856	0.0359934	-0.545643	0.0989093	-0.0256873	0.974008
MLOC_11028	701.001	0.0852218	0.872741	0.826893	4.14616e-16	0.0870575	0.897285	0.442171	3.67207e-05	0.901444	4.75366e-19	0.255538	0.0513664
MLOC_11029	0.375717	0	NA	0.117045	0.863756	0	NA	0.315534	NA	0.095585	0.88422	0.55701	NA
MLOC_11031	598.708	-0.130475	0.732204	-0.891731	1.08178e-15	0.0570123	0.962265	-0.529849	3.57909e-06	-0.90785	2.23327e-16	-0.17855	0.24382
MLOC_11036	638.585	-0.0728758	0.916338	-0.455054	8.62082e-05	-0.268096	0.204525	-0.410319	0.000578498	0.343396	0.00294752	-0.0200833	0.93221
MLOC_11038	0.130997	0	NA	0	NA	0	NA	0.152523	NA	0	NA	0.0413882	NA
MLOC_11039	1589.54	-0.029511	0.964716	-0.191216	0.0226248	-0.0890676	0.806254	-0.31235	0.000173539	0.195892	0.0181689	-0.177844	0.0852243
MLOC_1104	710.25	0.0833335	0.907952	0.475144	0.00012817	0.105276	0.88811	0.510867	5.15137e-05	-0.0889197	0.541884	-0.115836	0.556023
MLOC_11043	58.2307	0.323887	0.732204	2.0368	2.68369e-16	0.485268	0.503732	1.28633	1.0839e-06	1.18265	4.70409e-06	0.493049	0.164589
MLOC_11044	5.33565	-0.447116	0.872741	-1.91288	0.00167076	-0.420535	0.916796	-1.28584	0.0368727	-0.974303	0.0994243	0.179279	0.860685
MLOC_11045	1090.3	-0.00362732	1	-0.343637	0.000201387	-0.0504344	0.956897	-0.136647	0.178909	-0.122509	0.219037	-0.106062	0.436836
MLOC_11046	40.2007	-0.280302	0.851549	-0.0751778	0.860771	-0.0688111	0.996877	-0.402349	0.263637	1.19672	6.60696e-05	-0.457983	0.304436
MLOC_11057	440.994	0.085837	0.920118	0.445035	0.0013233	-0.0389806	0.988107	0.010425	0.956331	0.108657	0.493928	-0.148266	0.480234
MLOC_11059	735.592	0.285218	0.690834	2.2761	8.81999e-25	0.0158395	1	1.59491	2.24832e-12	1.8215	3.11852e-16	0.623308	0.0257431
MLOC_1106	649.199	0.12464	0.756284	0.336973	0.00283888	0.0452254	0.97449	0.0215755	0.881892	0.987003	2.15508e-20	-0.0610463	0.756348
MLOC_11060	15.7651	0.967549	0.554094	4.87387	2.59997e-17	0.596788	0.87328	2.31741	0.000211972	1.66611	0.00848566	3.11846	1.14558e-06
MLOC_11061	1792.03	0.0407643	0.948288	-0.61786	6.67012e-13	0.00818604	1	-0.279062	0.00204049	-0.173322	0.0582963	-0.12634	0.305206
MLOC_11063	54.2188	-0.00761571	1	-1.21925	5.4266e-05	-0.0958821	0.985133	-0.750314	0.0162395	-1.17941	7.96195e-05	0.0166052	0.9848
MLOC_11064	757.484	-0.151887	0.536672	1.53858	3.99346e-65	0.128182	0.734152	0.763085	5.8664e-16	0.296879	0.00225338	0.686818	1.43968e-12
MLOC_11065	836.724	0.308378	0.347704	0.929893	5.55785e-09	0.302033	0.426176	0.0631911	0.756818	2.32343	1.40516e-50	-0.530004	0.00589634
MLOC_11066	3.46238	0.587718	0.874824	1.81811	0.0142158	1.03032	0.683664	1.61516	0.0362798	4.22472	4.19683e-10	1.98934	0.020932
MLOC_11067	65.4877	-0.0882431	0.956772	-0.692305	0.00133326	-0.333171	0.619977	-0.198858	0.404727	0.608179	0.00199239	0.183954	0.554428
MLOC_1107	4.46949	-0.322064	0.943752	-0.83677	0.253099	1.19211	0.398412	0.0373623	0.96639	0.338514	0.657342	0.422602	0.694219
MLOC_11070	3806.52	0.0118777	0.994036	-0.132876	0.123048	-0.013793	0.999262	-0.074807	0.422241	0.323068	5.722e-05	-0.0223747	0.888172
MLOC_11071	1.02459	0	NA	0.36492	0.687347	0.91908	NA	0	1	2.03891	0.00699774	2.31211	0.007819
MLOC_11078	548.89	0.025408	0.985516	-0.334318	0.00463615	0.00581775	1	-0.288676	0.0181501	-0.302207	0.0105885	-0.0875647	0.644079
MLOC_11082	111.439	-0.0586788	0.9879	2.05227	1.74462e-15	-0.129558	0.969136	1.62678	9.37792e-10	1.09038	4.41631e-05	-0.168054	0.725463
MLOC_11084	0.828266	0	NA	0.159555	0.822397	0	NA	1.50178	NA	0	1	0	1
MLOC_11087	372.927	-0.104166	0.847476	0.877074	5.71178e-16	-0.0398602	0.984298	0.608903	7.02051e-08	0.810539	7.16376e-14	0.0512878	0.805509
MLOC_11088	0.869562	0	NA	1.30807	0.0805467	0	NA	2.22002	NA	0	1	0	1
MLOC_11090	804.41	0.0749282	0.913681	1.95799	4.69632e-73	-0.00466727	1	1.02599	5.3271e-20	0.188987	0.124378	0.383692	0.00383245
MLOC_11096	1807.73	0.0332011	0.938694	0.0829506	0.241854	0.00554311	1	0.014024	0.867035	-0.34156	1.04027e-07	0.0993223	0.266671
MLOC_11098	3369.72	0.209315	0.52471	3.49479	4.018e-163	0.293995	0.247867	2.1693	1.44146e-62	0.25713	0.0705852	-0.11909	0.582321
MLOC_111	1.23521	-0.61955	NA	-1.03046	0.202988	0.385624	NA	-0.570354	0.514826	-0.929044	0.256358	-0.95065	0.383406
MLOC_11100	199.76	0.652765	0.0227828	1.80207	1.18049e-19	0.430213	0.326992	0.920003	1.20473e-05	1.13096	2.4906e-08	0.16792	0.624734
MLOC_11101	0.0859906	0	NA	0	NA	0	NA	0	NA	0.131362	NA	0	NA
MLOC_11113	891.689	0.0139569	1	-0.919082	3.64977e-06	0.149535	0.912109	-0.449618	0.0336476	-0.695722	0.000542043	-0.0324228	0.93864
MLOC_11115	763.386	-0.0246514	0.982467	0.855833	4.65282e-22	-0.176874	0.428354	0.247574	0.010786	-0.0262353	0.824035	-0.128182	0.335593
MLOC_11116	229.586	0.0463016	0.961668	-0.80917	5.56331e-11	-0.041046	0.984636	-0.41046	0.00125542	-0.355681	0.00380756	-0.00739965	0.982975
MLOC_11124	2097.05	0.0331224	0.947903	-0.124356	0.0924755	-0.0330416	0.967174	-0.157148	0.0340247	0.00596582	0.955354	-0.094784	0.341564
MLOC_11125	3959.68	-0.010677	0.995595	-0.297308	0.000383087	-0.0466285	0.953852	-0.328491	0.000111757	-0.369787	8.15684e-06	-0.206003	0.0463898
MLOC_11126	1866.48	0.0175372	0.985286	0.574586	7.05603e-15	0.0135849	0.999262	0.372423	1.18176e-06	0.699702	1.27226e-21	0.268197	0.002042
MLOC_11129	1309.64	-0.00745335	0.999179	-0.757638	7.98903e-26	-0.0985467	0.716228	-0.470119	1.79181e-10	-0.0452042	0.599128	-0.14112	0.138524
MLOC_11130	105.5	0.239758	0.574509	-0.116903	0.551176	0.100222	0.951373	0.215138	0.234844	1.45563	6.31432e-24	0.450456	0.0153642
MLOC_11131	1395.28	0.163774	0.280978	1.30333	1.47664e-67	0.144401	0.472995	0.441426	2.97985e-08	1.31794	1.66903e-69	0.201377	0.0397275
MLOC_11132	655.152	-0.0590502	0.950287	0.840211	1.08218e-11	-0.00212831	1	0.532125	3.80593e-05	0.977315	1.84925e-15	0.0675801	0.763862
MLOC_11135	19.6623	0.47905	0.890411	-1.87255	0.00734939	0.517551	0.904226	-1.48232	0.0404377	0.482821	0.534001	1.4363	0.0916968
MLOC_11136	196.768	-0.169254	0.755741	-0.387364	0.0129961	-0.286669	0.426614	-0.395977	0.0132858	-1.39091	1.49928e-19	-0.230142	0.2691
MLOC_11137	28.6905	0.650238	0.317188	1.90674	2.31754e-10	0.274474	0.907384	1.15041	0.000417403	1.28588	3.54736e-05	0.713591	0.0797807
MLOC_11138	728.036	0.448389	0.0208339	2.06635	2.53306e-53	0.483919	0.0107134	1.26122	7.58779e-20	1.46959	2.24e-27	0.0306927	0.915866
MLOC_11141	12.915	0.872539	0.320573	1.98331	1.73495e-06	0.168182	0.98307	1.81407	2.35155e-05	0.388821	0.446692	0.760522	0.197321
MLOC_11142	0.52501	0	NA	1.21365	0.0711401	0.387093	NA	0	NA	0.575281	0.424151	0.16413	NA
MLOC_11143	0.100178	-0.0933949	NA	-0.11704	NA	-0.0704444	NA	-0.109542	NA	-0.0870256	NA	-0.133322	NA
MLOC_11145	446.673	0.0241903	0.978705	0.457465	2.26775e-08	0.09391	0.8212	0.126174	0.180928	0.332907	5.76749e-05	0.315309	0.000734774
MLOC_11147	0.294387	0.076075	NA	-0.058576	0.935187	0.0346192	NA	-0.130938	NA	-0.173263	0.776539	-0.00179581	NA
MLOC_11149	555.027	0.00677521	1	-0.385117	0.000180971	0.0633457	0.946123	-0.233168	0.0319265	-0.643599	1.88654e-10	-0.157203	0.263222
MLOC_11151	755.43	-0.0871924	0.736714	-0.446035	2.16735e-09	-0.0209051	0.988415	-0.182169	0.0218763	-0.598718	5.01016e-16	-0.149452	0.12193
MLOC_11152	0.689139	0.49072	NA	-0.0586412	0.95785	-0.056987	NA	0.344695	NA	0.36721	0.683015	-0.199905	0.8909
MLOC_11154	0.547598	0.493725	NA	0.582805	0.433952	0.409764	NA	0.427097	NA	0	1	1.04088	NA
MLOC_11161	920.398	-0.0561105	0.952294	-0.66627	9.36658e-08	0.0565335	0.969406	-0.376405	0.004036	-0.462834	0.000250585	0.16651	0.356937
MLOC_11163	156.899	0.0216811	0.997048	-1.64182	1.35687e-18	-0.39197	0.271245	-0.944744	3.72977e-07	-0.328267	0.0803905	0.103472	0.735622
MLOC_11165	40.4558	-0.318715	0.803582	1.89448	7.46625e-12	-0.324351	0.843129	1.12716	0.000137282	-1.71485	6.93829e-07	0.675901	0.0656017
MLOC_11168	1472.48	0.0627619	0.816364	-0.0144742	0.870801	-0.00513005	1	-0.122838	0.08039	0.140762	0.0346126	-0.0737124	0.443412
MLOC_11169	1470.48	-0.167654	0.756064	0.14951	0.382389	-0.192073	0.740194	-0.296475	0.068488	-0.998646	2.04839e-11	-0.301565	0.127197
MLOC_11171	53.9451	-0.320137	0.570131	-3.13126	4.11511e-29	-0.562595	0.138369	-2.48478	1.83827e-21	-1.63875	5.02238e-13	-0.204748	0.536146
MLOC_11172	1510.65	0.364503	0.0463901	2.28897	7.41469e-82	0.348928	0.0734433	1.55892	1.30605e-37	2.84289	2.26201e-126	0.483532	0.000659875
MLOC_11180	1892.24	0.02701	0.959007	0.133953	0.051869	-0.0067815	1	-0.148647	0.0349023	0.320448	7.24849e-07	-0.0108475	0.937366
MLOC_11181	206.792	-0.164886	0.937345	3.47803	5.82821e-38	0.0431164	0.999262	0.560642	0.0810252	4.87406	2.0157e-74	1.66716	2.51824e-08
MLOC_11189	230.726	-0.218163	0.700363	-1.45252	9.08867e-16	-0.0106353	1	-0.656131	0.000394012	-0.534068	0.00327938	-0.521325	0.0144902
MLOC_11190	48.4756	-0.175402	0.88469	-1.90019	7.19755e-13	-0.0330362	0.999262	-0.602338	0.0161241	-0.335811	0.17367	0.197128	0.57724
MLOC_11193	54.7815	2.59872	0.000142173	7.08831	2.75017e-40	2.92099	9.81896e-06	4.37924	3.04685e-15	5.46705	3.387e-24	2.05969	0.00228804
MLOC_11195	395.099	0.142193	0.558901	-0.435053	6.60026e-06	0.0552059	0.953852	-0.255726	0.0116856	-0.47459	6.43906e-07	-0.00349891	0.991427
MLOC_11199	1209.26	-0.098977	0.785068	-0.81681	3.3847e-18	-0.168297	0.482821	0.0525071	0.648788	-0.951119	2.7016e-24	0.00574225	0.983693
MLOC_11201	5791.95	0.195339	0.273562	1.22938	4.56078e-41	0.205024	0.256293	0.911624	1.37089e-22	1.75211	1.71298e-82	0.132161	0.332427
MLOC_11202	659.416	-0.199221	0.903909	5.23286	5.11739e-85	-0.0687466	0.993271	4.42469	3.74605e-60	-0.676581	0.0270321	0.364581	0.384915
MLOC_11203	501.989	0.0913405	0.861017	-0.396697	0.000322625	0.0670487	0.946313	-0.259183	0.0254901	-0.222907	0.049763	-0.106414	0.526749
MLOC_11205	638.572	-0.0586522	0.983913	1.68386	4.07576e-13	-0.127906	0.959324	1.83249	6.3759e-15	-1.065	9.99654e-06	1.37633	3.86955e-08
MLOC_11207	0.562847	0.226505	NA	0.0389585	0.974367	-0.156452	NA	-0.127986	NA	0.738077	0.371915	0.578497	NA
MLOC_11213	98.7606	0.282513	0.651829	0.667326	0.00131812	0.20545	0.862926	0.637005	0.00297918	2.34369	1.21295e-35	0.52412	0.0377789
MLOC_11219	1422.11	0.087879	0.872741	0.0935801	0.460433	0.202733	0.424223	0.238795	0.0402097	0.539548	5.61405e-07	0.302495	0.0218669
MLOC_11220	213.237	-0.0594092	0.960613	0.191811	0.230072	0.0330259	0.996515	0.0459256	0.805024	-0.651153	1.30556e-05	0.0487009	0.863173
MLOC_11221	103.903	-0.253503	0.468502	-0.572538	0.000185628	-0.0462358	0.986165	-0.494856	0.00177546	0.00832401	0.974334	0.240213	0.208826
MLOC_11223	205.873	-0.236529	0.858328	-0.992132	0.000403438	-0.544809	0.360355	-0.905002	0.0016674	-1.97256	1.07274e-12	-0.318908	0.440628
MLOC_11224	36.6587	-0.755975	0.25669	-3.25559	1.22698e-15	-0.383287	0.814845	-1.95019	3.05237e-07	-1.36215	0.000177217	-0.2856	0.617243
MLOC_11225	824.984	0.0684358	0.908451	0.625083	3.49945e-10	-0.0538042	0.960937	0.381626	0.000263244	0.380311	0.000194707	0.197959	0.139532
MLOC_11227	0.581694	-0.573917	NA	-0.306122	0.719024	-0.663265	NA	-0.192623	NA	-0.355468	0.664655	-0.748117	NA
MLOC_11230	60.594	0.0625664	0.971874	-0.0111235	0.971189	-0.216042	0.8212	0.178465	0.41206	-0.439362	0.0279191	-0.567866	0.0143084
MLOC_11234	203.273	0.0200831	0.993727	0.455635	0.000187948	-0.0769704	0.953052	0.14341	0.311885	1.17435	4.39745e-25	0.0815735	0.695969
MLOC_11235	2.35305	-0.520561	0.890751	0.559859	0.494157	-0.109302	0.999262	1.40606	0.0561724	-0.63529	0.439126	1.19489	0.197572
MLOC_11243	684.684	-0.135844	0.504671	-1.28226	4.03613e-50	-0.0547636	0.941245	-0.696543	6.01852e-16	-1.15021	4.03528e-42	-0.366189	9.33584e-05
MLOC_11246	376.182	-0.388614	0.494106	-3.03073	4.34044e-35	-0.862616	0.00598422	-2.07815	1.95546e-17	-1.37947	1.01015e-08	0.260631	0.477551
MLOC_11248	797.1	-0.474931	0.581564	-2.13582	5.69169e-11	-0.917753	0.0638701	-1.69878	3.72787e-07	-1.46344	9.5222e-06	0.160198	0.78784
MLOC_11249	3.41472	-0.338463	0.928394	-2.0661	0.00156052	-0.810949	0.726948	-2.16067	0.00132297	-2.20254	0.000678443	-0.0534375	0.969628
MLOC_1125	4.23975	-0.83939	0.478693	-2.05675	0.000252605	-1.23202	0.225793	-1.42506	0.0104608	-1.53685	0.00375267	-0.91735	0.160797
MLOC_11254	27.1196	0.201185	0.927649	-0.146944	0.742213	0.252452	0.924028	-0.224132	0.598579	0.11314	0.794233	-0.19959	0.74348
MLOC_11259	1.83145	0	1	1.37417	0.0783549	1.02482	0.688911	2.40324	0.00133089	2.46441	0.000729069	2.01466	0.0222708
MLOC_11260	1538.88	0.0674201	0.859566	-0.152126	0.0711079	0.0175522	0.996515	-0.171897	0.0442318	0.224867	0.00537236	-0.172383	0.0916968
MLOC_11261	5122.13	-0.0104777	1	-1.73795	3.92466e-14	-0.238587	0.827693	-1.05496	9.34981e-06	-0.0782707	0.791651	0.629103	0.0283678
MLOC_11262	12208.2	-0.0306326	0.995957	-1.73315	4.03208e-13	-0.283011	0.783614	-1.03508	3.01369e-05	-0.128711	0.662435	0.649201	0.0298935
MLOC_11263	292.318	0.0730022	0.930206	-0.425212	0.00146879	-0.157888	0.781965	-0.3521	0.0110798	-0.820351	3.82215e-10	0.0880174	0.687031
MLOC_11264	466.334	0.0193387	0.99301	0.256017	0.0200309	0.0776919	0.924703	0.0770317	0.545152	-0.0666454	0.59973	-0.186105	0.19995
MLOC_11265	102.07	-0.064277	0.954458	-0.137892	0.400857	0.0234781	0.999262	-0.14141	0.399425	-0.196916	0.202026	-0.0811164	0.741304
MLOC_11266	256.223	-0.0492843	0.967348	-0.69765	8.27963e-07	-0.292222	0.325238	-0.573229	8.32955e-05	-0.292362	0.0454775	-0.302042	0.0920221
MLOC_11267	1064.79	0.174021	0.470515	-1.48724	2.86798e-45	0.250149	0.171517	-0.597574	2.4533e-08	-1.05791	2.88318e-24	-0.0957619	0.568264
MLOC_11268	29.1049	0.070674	0.984402	0.192453	0.570801	0.0330647	1	0.414118	0.184202	0.362255	0.232437	-0.0598519	0.917414
MLOC_11271	369.886	-0.0851881	0.93388	-1.09861	2.95832e-12	-0.348664	0.246715	-0.385859	0.0209658	-0.72163	4.79443e-06	-0.776479	5.90492e-06
MLOC_11273	60.1013	-0.279149	0.684121	-1.2747	3.52374e-08	-0.335559	0.647277	-0.900934	0.000119474	-0.270057	0.255499	-0.266635	0.402017
MLOC_11274	46.1129	0.24258	0.835994	-0.685774	0.0153314	0.15328	0.953606	-0.559916	0.0567341	-0.807169	0.00367231	-0.264691	0.519529
MLOC_11275	405.402	0.034472	0.977635	0.150292	0.252446	0.0598781	0.965378	0.00541677	0.973993	0.0931823	0.498052	0.0861647	0.663985
MLOC_11276	886.78	0.268742	0.541914	1.18647	5.71315e-12	0.331921	0.408237	0.462842	0.0125545	1.4201	1.23627e-16	0.205756	0.436214
MLOC_11278	23.6181	0.52155	0.561901	-0.55986	0.155776	0.205857	0.953322	-0.364383	0.384443	-1.35511	0.000403036	-0.631482	0.19755
MLOC_11279	179.797	-0.0220766	0.994036	-0.548766	0.000314145	0.106381	0.925616	-0.381045	0.0164876	-0.0672946	0.707562	-0.126213	0.592775
MLOC_1128	900.744	0.64497	0.000116446	2.09792	5.73448e-53	0.557116	0.00198926	1.42441	2.72153e-24	1.94088	1.5467e-45	0.451655	0.00763193
MLOC_11281	1054.86	0.0574654	0.927968	0.326992	0.00114157	-0.0360066	0.981758	0.327102	0.00145933	0.921306	6.04346e-22	0.380378	0.000670342
MLOC_11286	324.58	2.51382	3.89374e-11	7.4636	4.15375e-111	2.29496	6.64791e-09	4.66933	6.85944e-43	4.54698	2.0306e-41	2.16122	1.05289e-08
MLOC_11287	2283.88	0.0862801	0.804245	0.211711	0.0177471	0.0309753	0.981465	-0.0310626	0.77487	0.762783	8.08136e-20	-0.0392211	0.805414
MLOC_1129	224.134	0.182951	0.733111	-0.0228588	0.919351	0.165612	0.824168	0.262232	0.123639	0.503463	0.00117218	0.623051	0.000261894
MLOC_11291	1337.96	-0.0835713	0.805142	-0.343569	4.74195e-05	-0.0484394	0.953269	-0.260243	0.00300485	-0.413466	7.76863e-07	0.00457726	0.986187
MLOC_11292	55.4124	0.230723	0.743376	0.337582	0.103762	0.13302	0.943206	0.465686	0.0235784	-0.283543	0.194715	0.0782044	0.831754
MLOC_11293	17.9326	-0.439073	0.717653	0.298892	0.442913	-0.814856	0.325191	0.310576	0.430668	0.104983	0.805771	0.598278	0.171743
MLOC_11294	932.257	-0.0715679	0.953737	-0.700102	1.68998e-05	-0.0730929	0.969406	-0.0814609	0.68041	0.56564	0.000519349	0.193223	0.422814
MLOC_11295	2242.94	0.133198	0.182116	0.266372	3.03634e-06	0.0883635	0.624975	0.0981107	0.120644	0.660543	3.26503e-33	-0.081099	0.323918
MLOC_11299	0.96168	-0.67191	NA	0.333186	0.721774	-0.534049	NA	0.335843	0.712967	-0.855106	0.294864	-0.303393	0.828062
MLOC_113	8245.3	0.0820286	0.901346	-0.198428	0.12413	-0.0768301	0.939428	-0.0555796	0.707436	-0.884819	7.04643e-14	-0.188101	0.262013
MLOC_11303	0.517159	0.754367	NA	0.0521153	0.959258	0.26684	NA	0.291445	NA	0.552435	0.482707	-0.228434	NA
MLOC_11306	1028.41	-0.123888	0.820719	-1.69434	1.38612e-39	-0.216668	0.534748	-1.03217	2.39017e-15	-0.76742	2.50002e-09	-0.18828	0.30679
MLOC_11310	2355.83	0.0572688	0.899835	-0.251136	0.00310498	-0.055415	0.934594	-0.220027	0.0120567	-0.0897418	0.33405	-0.0381156	0.802898
MLOC_11312	28277.6	-0.440491	0.304898	-2.33678	3.32814e-27	-0.242756	0.804332	-1.36127	9.98347e-10	-1.56674	7.60399e-13	-0.304284	0.343524
MLOC_11316	636.108	-0.107215	0.545018	-0.283394	5.24202e-05	-0.151438	0.29866	-0.264931	0.000246169	-0.287519	3.26423e-05	-0.194067	0.0192514
MLOC_11317	15.7245	1.08242	0.433146	5.25931	1.37316e-22	1.47635	0.174593	3.18696	2.4747e-08	1.89677	0.00142356	1.75645	0.0122919
MLOC_11318	317.911	0.216098	0.66674	0.953751	3.53921e-09	0.113667	0.934125	0.673092	6.50138e-05	1.37403	5.06305e-18	0.306502	0.164503
MLOC_11330	33.6836	-0.0175151	1	-1.07809	0.00015417	-0.278355	0.840222	-0.633394	0.0301215	-0.290766	0.318388	0.122892	0.789835
MLOC_11331	15.6929	-1.23729	0.0463901	-0.73645	0.0910387	-0.821758	0.382934	-0.685595	0.127953	-2.76281	1.87361e-09	-0.985923	0.0553562
MLOC_11333	1559.2	0.0151627	0.994036	1.14703	1.80109e-34	0.121939	0.75754	0.859389	2.88544e-19	1.5232	1.90132e-60	0.172914	0.188907
MLOC_11337	54.6992	-0.29327	0.718157	0.474943	0.0485345	0.340659	0.676528	0.203967	0.455581	0.44924	0.0609855	-0.265133	0.456384
MLOC_11338	38.4937	0.273858	0.880287	-2.149	2.51767e-08	0.326936	0.866016	-1.19139	0.00196865	-2.2834	2.59136e-09	-0.728357	0.122531
MLOC_11340	3.98602	-0.0702833	0.998248	-0.40859	0.573126	-0.00122214	1	-0.028047	0.973139	0.377132	0.579674	0.0343605	0.984542
MLOC_11341	468.069	-0.135859	0.886293	-1.7222	9.14521e-21	-0.154054	0.889507	-0.539634	0.00527614	-1.37347	6.94735e-14	-0.496757	0.0281891
MLOC_11345	630.348	1.52045	6.29157e-07	2.71794	5.60807e-24	1.38697	9.46577e-06	2.61282	9.42941e-22	2.64393	1.02613e-22	1.38414	3.98972e-06
MLOC_11348	937.965	0.0575029	0.915286	-0.377455	3.18366e-05	-0.0478693	0.960049	-0.320355	0.000621212	-0.323453	0.000379408	-0.176019	0.136691
MLOC_11351	409.604	-0.0931506	0.927129	-1.1582	8.40207e-13	-0.0664891	0.973784	-0.445315	0.00839974	1.66	4.06952e-28	0.710337	3.60283e-05
MLOC_11357	39.8844	-0.398344	0.395329	0.196637	0.381796	-0.300626	0.727853	-0.0544382	0.836359	0.222989	0.299674	-0.0502105	0.899086
MLOC_11359	21.9454	-0.847799	0.145641	1.02243	0.000893165	-0.444388	0.741908	-0.189498	0.630589	-2.38965	9.66296e-10	-0.471773	0.303895
MLOC_11363	0.200317	0.0813148	NA	0	1	0.104265	NA	0	NA	0.0440067	NA	0.0850656	NA
MLOC_11365	161.729	-0.329524	0.515832	0.575056	0.00561439	-0.120565	0.953269	0.187068	0.432472	0.412574	0.053121	-0.15426	0.651906
MLOC_11366	49.4542	0.726481	0.236816	1.10769	0.000780567	1.15026	0.00913399	0.841416	0.0160258	3.28758	1.36433e-27	-0.0350725	0.965434
MLOC_11367	4.90881	0.263081	0.948146	-0.847144	0.179193	-0.0658442	1	-1.38225	0.0312551	-2.62134	4.3126e-05	-0.732615	0.381156
MLOC_1137	328.45	-0.116779	0.769668	0.00991908	0.950808	0.0378748	0.98236	-0.114445	0.350265	-0.658178	7.54855e-10	0.201576	0.141261
MLOC_11370	424.427	0.109366	0.75209	-0.0507882	0.670366	0.140748	0.675022	-0.222023	0.0334702	0.767474	2.34272e-17	-0.0206626	0.915218
MLOC_11371	259.247	0.0751835	0.898318	-1.04259	1.14441e-20	-0.118066	0.8212	-0.634443	1.80678e-08	-0.893804	2.52005e-16	-0.191266	0.183772
MLOC_11390	28.2147	0.168258	0.93388	0.928318	0.00130566	0.226878	0.923915	0.227784	0.522347	1.32168	1.66705e-06	0.288912	0.525172
MLOC_11397	1915.4	-0.00174001	1	-0.705864	2.91658e-12	-0.00159378	1	0.00169935	0.991225	0.729182	2.51864e-13	0.0490171	0.790852
MLOC_11400	314.213	0.033325	0.994036	0.600407	0.00851345	0.128334	0.953269	0.66576	0.00399753	-0.126887	0.636346	-0.000215254	1
MLOC_11404	0.707733	-0.0850883	NA	-0.424659	0.618696	0.0500741	NA	0.284154	NA	-0.0687935	0.948064	0.083666	0.959365
MLOC_11405	337.082	-0.243732	0.574911	-1.2506	7.93355e-14	-0.169974	0.833447	-0.520413	0.00283598	-0.974273	4.88213e-09	0.275289	0.22315
MLOC_11410	1196.63	-0.0486076	0.950287	-0.228242	0.0398811	-0.0849448	0.899028	-0.335981	0.00234655	-0.009898	0.950004	-0.01773	0.93638
MLOC_11412	562.693	0.509057	0.066198	1.91165	6.67898e-27	0.486516	0.0996817	1.2617	6.00006e-12	0.21698	0.291367	0.442076	0.0572014
MLOC_11414	352.566	1.30332	4.65139e-12	2.43932	3.07038e-46	1.68545	3.46778e-20	1.6117	5.56177e-20	1.40265	8.88818e-16	0.306721	0.218113
MLOC_11415	160.101	0.0200797	0.99428	-0.480399	0.000977174	-0.0458337	0.985912	-0.0365736	0.839574	0.391541	0.00470683	-0.111613	0.623232
MLOC_11419	27.8046	0.00852653	1	-1.96157	1.02621e-08	-0.218466	0.929862	-1.09269	0.00115299	-2.76841	2.47939e-14	-1.0316	0.00537497
MLOC_11423	445.945	-0.0196013	0.99428	-0.671273	1.07906e-06	-0.0711414	0.960937	-0.549482	0.000105789	0.106294	0.499623	-0.304924	0.0813964
MLOC_11425	377.717	0.0488038	0.948146	0.933292	4.27716e-23	-0.108036	0.837217	0.541782	5.39292e-08	0.850197	1.69178e-19	0.219786	0.0825578
MLOC_11427	257.746	-0.139835	0.758527	-0.70426	2.54982e-08	-0.200213	0.599545	-0.773902	2.45562e-09	-1.22389	5.52187e-22	-0.209535	0.216332
MLOC_11428	736.693	0.125421	0.67359	0.524502	3.67533e-08	-0.0498412	0.964788	0.328687	0.00104523	0.233132	0.0199292	0.314819	0.00523006
MLOC_11431	124.37	0.0720857	0.961006	-0.323022	0.0971031	-0.0915254	0.965378	-0.122002	0.57565	-0.619274	0.000859414	0.0788942	0.810878
MLOC_11436	10.614	0.0645625	0.994738	0.850072	0.068477	0.409563	0.881045	1.36807	0.00235744	-1.21179	0.0207156	0.694106	0.255601
MLOC_11437	590.165	0.0113621	0.999179	0.312168	0.0048536	0.0897855	0.897285	0.308328	0.00664131	0.60611	1.12133e-08	0.135183	0.39837
MLOC_11441	501.794	2.35342	4.42699e-05	8.84829	9.51918e-80	2.15365	0.000403307	6.72373	9.28787e-46	4.64602	1.43879e-22	4.56997	1.18776e-20
MLOC_11443	2298.25	0.0977842	0.829903	0.626053	1.19306e-09	0.134689	0.737884	0.541051	2.96175e-07	0.376622	0.000360703	0.0727921	0.681416
MLOC_11446	9.47073	-1.58913	0.169516	3.52498	5.11685e-11	-0.638069	0.850623	2.32662	4.33957e-05	-1.47531	0.0322455	-0.492106	0.630356
MLOC_11448	200.7	0.183658	0.647165	0.414261	0.00237639	0.238962	0.521042	0.693992	2.30431e-07	0.145785	0.332019	0.628287	1.11868e-05
MLOC_11449	1.67486	-0.645674	0.832846	-0.410168	0.62372	-0.658181	0.859294	-0.62686	0.437648	0.0551047	0.958	-0.354081	0.769434
MLOC_11451	128.622	0.168891	0.806946	0.323683	0.0660182	0.0964964	0.956315	0.1177	0.559712	0.23135	0.200496	0.082738	0.781934
MLOC_11452	0.921019	-0.265249	NA	-0.668825	0.427018	0.345581	NA	0.308831	0.736036	-0.44994	0.608616	-0.103353	0.949052
MLOC_11453	8.33977	-0.1667	0.964716	-0.916234	0.0658329	-0.466754	0.849563	-0.298612	0.582854	-0.580773	0.241911	0.132306	0.875274
MLOC_11456	1427.8	0.373518	0.014197	-0.0902782	0.502805	0.482367	0.000397458	0.547873	2.02588e-06	0.238076	0.0466607	0.00648963	0.985329
MLOC_11457	224.774	0.00800107	1	-0.0947535	0.568718	0.0934638	0.93607	0.214185	0.157767	-0.0256096	0.887459	0.0456541	0.863397
MLOC_11460	5301.93	0.346141	0.107217	0.151891	0.319423	0.419529	0.0266262	0.474536	0.000711334	1.48074	3.56168e-29	-0.175625	0.379587
MLOC_11462	850.889	-0.127061	0.850109	0.21365	0.169756	-0.056432	0.974793	0.192491	0.232008	-0.0435978	0.811694	0.0906765	0.715972
MLOC_11464	241.98	-0.201855	0.75209	0.870265	3.93056e-07	-0.0638027	0.981824	0.447349	0.0151933	0.405766	0.0248063	0.491315	0.0191821
MLOC_11469	0.618688	-0.177292	NA	0.101428	0.913258	-0.0847401	NA	0.228898	NA	0.357026	0.653323	0.764629	0.442119
MLOC_11474	87.0987	0.281235	0.645418	0.43949	0.0423403	0.00712904	1	0.133038	0.60041	0.932145	3.53554e-06	0.122324	0.736433
MLOC_11475	195.763	0.127431	0.831951	-0.0586128	0.735778	-0.210911	0.653621	-0.0300371	0.865886	0.903342	1.67988e-12	-0.317	0.0673911
MLOC_11479	4.37219	-0.200088	0.960452	-2.56703	2.24693e-05	-0.639463	0.774497	-2.29051	0.000181935	-0.554934	0.306306	-0.0366149	0.976601
MLOC_1148	0.281229	-0.0967556	NA	-0.0575799	0.93562	0.118958	NA	-0.128332	NA	-0.0843523	0.894975	-0.00568199	NA
MLOC_11487	294.639	0.080382	0.956455	-0.318457	0.116737	0.0647253	0.98365	-0.314596	0.131364	0.354829	0.0731048	-0.133557	0.674005
MLOC_11490	29.3936	-0.664564	0.157147	-0.682007	0.0148924	-0.294885	0.819916	-0.404339	0.171792	-0.880746	0.00134553	-0.29416	0.44964
MLOC_11491	462.865	-0.0317591	0.950888	-0.349114	4.20362e-07	-0.0221964	0.986165	-0.358961	4.51043e-07	-0.295898	1.31579e-05	-0.077144	0.439674
MLOC_11492	424.737	-0.122454	0.883262	-1.01694	3.12317e-10	0.0681812	0.972733	-0.555472	0.000959001	-1.27784	2.18371e-15	-0.37219	0.0703351
MLOC_11494	356.096	0.0116058	0.997809	0.0390572	0.748848	-0.0402454	0.97449	-0.0874601	0.436919	0.513682	1.7861e-08	0.00466744	0.987975
MLOC_11497	169.752	-0.233299	0.39428	-1.63307	4.72111e-32	-0.183174	0.691543	-0.99744	1.29236e-13	-0.553792	1.45585e-05	-0.352813	0.0209399
MLOC_11498	78.8859	0.184951	0.864343	1.11865	6.39267e-08	0.0264052	1	0.458609	0.0478743	1.30583	1.45685e-10	0.204522	0.546434
MLOC_115	80.0994	-0.0657813	0.986841	0.963662	0.00143638	0.319744	0.823334	1.19814	8.11324e-05	-0.345405	0.310274	-0.0412273	0.949868
MLOC_1150	1.7903	-0.226706	0.967654	-0.503683	0.516087	-0.875097	0.741841	-1.4694	0.0470107	-0.787582	0.281796	-0.274798	0.819378
MLOC_11500	154.16	-0.12739	0.881458	0.0175359	0.943383	-0.0544181	0.985247	0.341609	0.049611	-0.826655	8.65731e-07	0.0460587	0.885834
MLOC_11502	601.984	-0.0137967	0.998163	-0.148886	0.249921	-0.103448	0.879634	-0.117658	0.3855	0.0458707	0.751121	-0.00216101	0.997336
MLOC_11507	383.878	0.154203	0.859772	0.693605	0.000130895	0.0998689	0.957107	0.651904	0.000458231	0.0711981	0.752642	-0.030807	0.935641
MLOC_11508	334.907	-0.158108	0.894988	-0.116689	0.672238	-0.321652	0.665434	-0.791873	0.000634445	-1.85906	9.23543e-17	0.509376	0.0708252
MLOC_11512	186.904	-0.0775578	0.913332	-0.279356	0.0230066	-0.0508651	0.973274	-0.261411	0.0401101	0.0402768	0.77889	-0.0666233	0.740647
MLOC_11517	27.086	-0.167032	0.906945	-0.527963	0.0432644	-0.248798	0.856662	-0.0371187	0.905823	-1.00234	0.000104841	-0.0116339	0.987489
MLOC_11523	377.013	-0.0891447	0.885991	-0.736798	8.97741e-10	0.0229594	0.998476	-0.615497	6.04581e-07	-0.535479	8.02449e-06	0.0827989	0.677205
MLOC_11524	171.28	-0.101467	0.971355	2.49354	4.56235e-18	0.0681602	0.996382	1.34519	8.6605e-06	1.75285	1.98186e-09	1.99103	7.50186e-11
MLOC_11527	113.484	0.0232219	0.994374	-0.258457	0.150428	-0.0238576	0.999262	0.0274358	0.898462	-0.905342	1.02103e-07	-0.0713439	0.812918
MLOC_11529	599.311	-0.280529	0.644858	-1.60572	1.59135e-14	-0.147326	0.926044	-0.987585	4.4498e-06	-0.85409	5.72598e-05	-0.0913088	0.815964
MLOC_11530	1243.73	0.0314866	0.959535	0.0190619	0.856528	0.0944271	0.767708	0.00529553	0.960467	0.262084	0.00066947	-0.15472	0.123726
MLOC_11531	371.852	-0.149024	0.898526	1.52836	1.43781e-13	0.035494	0.999262	1.12502	1.32223e-07	-0.71117	0.00116029	0.316547	0.291175
MLOC_11534	102.225	-0.588728	0.0481453	-0.231189	0.295069	-0.294438	0.667737	-0.348855	0.110398	-0.759257	0.000176631	0.102157	0.767082
MLOC_11536	118.25	0.178597	0.796442	-0.0843771	0.701551	-0.0262156	0.999262	-0.0981227	0.648394	-0.0976648	0.640566	-0.0757957	0.813892
MLOC_1154	2570.96	0.117813	0.714654	0.24671	0.0153722	-0.0100956	1	0.0943193	0.409461	1.52906	6.34078e-59	0.0707766	0.668662
MLOC_11544	32.1974	-0.0451403	0.99428	1.00211	0.00077559	-0.430145	0.741841	0.755185	0.0165409	-1.25427	0.000198496	0.478979	0.244397
MLOC_11546	993.735	0.0474101	0.961534	0.710978	3.15101e-09	-0.00110941	1	0.412188	0.00109535	0.437637	0.000375673	0.231075	0.1547
MLOC_11547	862.786	0.116776	0.763884	0.518162	7.2096e-07	0.0223959	0.998042	0.365179	0.000826208	1.26165	7.27053e-36	0.180792	0.208826
MLOC_11548	10348.2	1.16624	9.15182e-06	3.79673	2.80248e-63	1.06507	8.18606e-05	2.58919	1.62e-29	4.47694	1.33162e-87	0.781465	0.00424192
MLOC_11550	4386.59	0.00209733	1	0.598982	2.20642e-13	0.0711546	0.8843	0.478674	1.11887e-08	0.369772	8.9661e-06	0.441751	7.32355e-07
MLOC_11551	344.384	0.0767514	0.897845	0.296424	0.00683532	-0.0258986	0.995114	0.176217	0.138597	1.3426	1.01352e-41	-0.0153699	0.947607
MLOC_11552	165.31	-0.22223	0.726639	2.20338	5.81349e-40	-0.247399	0.741908	0.910521	3.43849e-07	-0.728376	0.000122068	0.49669	0.020787
MLOC_11555	3.49345	0.468471	0.872116	-0.217158	0.777401	-0.0400897	1	0.0153663	0.985403	-0.420088	0.544966	-0.617571	0.503228
MLOC_11560	12.3499	0.126262	0.976662	-0.43154	0.388014	0.371665	0.883594	-0.437616	0.392919	-0.258374	0.610677	1.65594	0.000122172
MLOC_11561	356.375	0.427017	0.4655	1.38677	3.87186e-08	0.36721	0.66974	1.33491	2.1895e-07	-0.848556	0.00131755	0.844914	0.00468094
MLOC_11562	115.166	0.392328	0.458512	1.69161	5.82641e-15	0.233165	0.850622	1.63609	1.34001e-13	1.35873	5.51681e-10	1.02222	3.05063e-05
MLOC_11563	2752.71	0.125779	0.5728	0.860121	3.987e-25	0.0657491	0.911103	0.392978	6.39576e-06	1.28685	3.59992e-55	0.153288	0.18524
MLOC_11565	197.039	-0.278419	0.563926	0.0461451	0.855391	-0.309137	0.563921	0.265236	0.194445	0.478555	0.0105991	0.0699651	0.841423
MLOC_11566	241.079	-0.0257753	0.977635	-0.400427	8.25338e-06	0.00538976	1	-0.250883	0.0075277	-0.328937	0.000185441	-0.110757	0.37523
MLOC_11567	507.607	0.947502	0.00324361	5.57741	8.11598e-128	0.79306	0.0343355	4.09627	6.10468e-68	3.24747	1.86622e-43	3.53088	8.8196e-50
MLOC_11568	435.35	0.00605222	1	-0.31591	0.011934	-0.0687566	0.955023	-0.150314	0.274362	-0.139591	0.297626	0.0693407	0.741786
MLOC_11569	806.758	0.0183704	0.994036	0.216045	0.0813379	-0.0186274	0.999262	0.0292419	0.847048	1.51413	2.95555e-42	0.0127585	0.962931
MLOC_11570	1558.99	0.0577288	0.928394	0.374866	0.000209221	0.00519928	1	0.172492	0.11763	-0.581594	6.7063e-09	-0.168169	0.224121
MLOC_11571	438.504	0.0413238	0.948097	0.618675	1.525e-14	0.0134968	0.999262	0.417451	7.58241e-07	-0.61672	7.12767e-13	0.164365	0.1321
MLOC_11572	1184.62	0.0268768	0.967348	-0.0732824	0.401406	0.0873291	0.795727	0.0575467	0.523953	-0.0211336	0.82793	-0.194301	0.0395912
MLOC_11576	665.309	0.439099	0.051045	1.66264	2.35045e-29	0.189125	0.766544	0.835248	6.25454e-08	0.610761	7.20142e-05	0.547743	0.00189049
MLOC_11583	10.8821	-0.229376	0.957416	-1.81471	0.00227361	0.682405	0.741841	0.0015435	0.999976	-0.510488	0.409508	0.472726	0.57724
MLOC_11586	693.605	-0.0619128	0.955988	-0.888763	5.40733e-10	0.0595161	0.972867	-0.606647	4.08551e-05	-0.714951	6.60525e-07	-0.20794	0.308699
MLOC_11590	1070	-0.125334	0.643222	-0.592308	1.79569e-10	-0.0913212	0.850129	-0.469355	8.65132e-07	-0.921496	1.73933e-23	-0.287563	0.00940499
MLOC_11591	244.701	-0.0344422	0.983268	0.168274	0.245258	-0.064881	0.967174	0.205577	0.157533	0.585803	4.97744e-06	-0.115048	0.586892
MLOC_11593	16.1019	-1.03468	0.0616835	-0.00190911	1	-0.571154	0.598084	-0.0893608	0.832571	-0.158062	0.689101	-0.606297	0.175798
MLOC_11595	386.243	-0.0541017	0.940366	-0.0667378	0.604029	0.0599757	0.956198	-0.0944073	0.449171	-0.371376	0.000576633	-0.0423187	0.831704
MLOC_11599	1041.06	0.0230679	0.984402	0.104203	0.334541	0.00953245	1	0.190586	0.065686	-0.271129	0.00607298	0.12519	0.370162
MLOC_116	0.39851	0	NA	0.220225	0.640626	0	NA	0.0689779	NA	0.33488	0.449401	0	NA
MLOC_1160	541.322	0.141981	0.638312	0.622329	8.97208e-10	-0.00329686	1	0.204376	0.0706653	0.621136	8.84532e-10	-0.131332	0.395517
MLOC_11603	1628.19	0.0277444	0.983595	-0.129213	0.292502	-0.0480972	0.971412	-0.257564	0.0280903	-0.323839	0.00404321	0.00584158	0.98645
MLOC_11605	469.719	0.02655	0.985286	-0.405592	0.000893165	-0.0764695	0.943661	-0.148604	0.273172	0.164858	0.200272	0.0917193	0.64039
MLOC_11606	5.10677	0.285032	0.944547	1.51514	0.00528643	0.668662	0.792717	1.29002	0.0242193	0.67255	0.268148	1.01068	0.158129
MLOC_11607	0.0715556	0	NA	0.0576699	NA	0	NA	0	NA	0.0440067	NA	0	NA
MLOC_11608	12.9976	0.0360913	0.999179	0.260786	0.51786	-0.0510883	0.999262	0.245044	0.551288	-0.605151	0.121842	0.548373	0.222007
MLOC_11609	2192.43	0.0724384	0.894896	-0.395267	0.000117673	-0.0165245	0.999262	-0.344271	0.00112016	0.990702	8.88664e-24	-0.0841972	0.611268
MLOC_11611	846.865	0.0202563	0.991804	0.0929695	0.453959	-0.0405533	0.979024	0.0824268	0.515596	-0.239164	0.0327866	0.00275569	0.994817
MLOC_11614	0.0649359	0	NA	0.0576699	NA	0	NA	0	NA	0.0440067	NA	0	NA
MLOC_11615	35.924	-0.106177	0.960597	0.43213	0.0947442	0.113108	0.972733	0.322973	0.24539	1.59076	5.72303e-13	-0.275924	0.472389
MLOC_11616	1668.8	-0.102116	0.871615	-0.40853	0.00138166	-0.143048	0.793849	-0.459541	0.000391862	-0.509409	5.50403e-05	-0.0348296	0.888851
MLOC_11617	0.161389	0.0813148	NA	0.188702	0.666714	0	NA	0	NA	0	NA	0	NA
MLOC_11619	30.8201	-0.605008	0.29475	-1.45064	4.18945e-06	-0.269804	0.87328	0.520353	0.0813051	-0.844976	0.00484853	0.028549	0.965434
MLOC_11620	1124.07	0.0892131	0.8396	1.11306	1.21918e-32	-0.00883482	1	0.764597	1.89825e-15	0.549758	9.48812e-09	0.145291	0.29026
MLOC_11621	1407.94	0.0245129	0.967023	0.21398	0.00200749	0.101879	0.652824	0.187902	0.00876737	0.694956	1.86619e-26	0.00320334	0.988715
MLOC_11626	277.322	0.508398	0.858402	9.26401	1.81372e-96	0.796933	0.71502	8.08787	1.0536e-72	-0.760876	0.276836	2.57608	1.02591e-06
MLOC_11629	465.97	0.290266	0.665184	1.99965	1.5972e-20	0.236284	0.821746	0.986588	1.26264e-05	2.15687	1.08128e-23	-0.153191	0.688268
MLOC_1163	42.9574	0.116585	0.938133	-1.34781	6.68078e-08	-0.276812	0.792717	-0.721749	0.00359397	-0.082446	0.764647	-0.075106	0.86042
MLOC_11632	425.448	0.0388901	0.980553	-0.849357	3.25305e-09	-0.127259	0.876634	-0.608124	3.89819e-05	0.233405	0.124389	-0.132799	0.555274
MLOC_11634	61.6596	3.05749	2.11431e-06	3.10071	4.45549e-08	2.12042	0.00975246	4.08169	2.40483e-13	8.06103	3.51146e-53	4.41522	4.66707e-15
MLOC_11635	15.5577	-0.0956435	0.989245	-1.46267	0.0041093	0.0500912	1	0.205489	0.722079	-0.340535	0.536601	-0.575209	0.414135
MLOC_11639	884.966	0.0457553	0.966431	-1.58471	3.3934e-35	-0.0243358	0.998476	-1.0934	3.07674e-17	-0.66093	2.5863e-07	-0.4139	0.00620671
MLOC_11642	361.337	0.0556184	0.96374	-0.0847416	0.645865	0.00400051	1	-0.0310416	0.873109	-0.59203	9.75826e-05	-0.13597	0.568661
MLOC_11645	412.364	-0.0162243	0.992384	0.0436042	0.682039	0.0300037	0.984302	-0.0171463	0.878518	0.0357059	0.732599	0.00250458	0.993731
MLOC_11648	476.466	0.0332104	0.962516	-0.421318	1.71486e-06	-0.0667269	0.917192	-0.239861	0.00954376	-0.431602	7.22297e-07	-0.0156151	0.929695
MLOC_1165	1.34506	-0.717182	NA	0.161591	0.870954	-0.877983	NA	0.832726	0.300525	0.904059	0.241487	-0.188183	0.895924
MLOC_11650	4653.09	0.0564547	0.92307	-0.61383	2.88933e-11	-0.0247236	0.989969	-0.292793	0.00263384	-0.232876	0.0163069	0.026408	0.8868
MLOC_11651	0.0476157	-0.00604007	NA	-0.0296849	NA	0.0169104	NA	-0.0221868	NA	-0.0433481	NA	-0.00228925	NA
MLOC_11659	48.4251	0.0232235	0.999179	0.238566	0.333053	0.0311994	0.999262	0.0530291	0.8549	0.244652	0.309765	0.389388	0.17496
MLOC_11661	1083.23	0.346246	0.00852373	1.5226	1.11982e-57	0.299499	0.0441144	0.854394	4.00896e-18	1.84261	7.90627e-85	0.233835	0.0652366
MLOC_11662	5.29508	-0.471055	0.820365	-2.05978	0.000199609	-0.839021	0.573361	-1.11771	0.0399873	-2.32601	2.6525e-05	-0.729529	0.280087
MLOC_11663	28.3272	0.254982	0.895727	2.80719	5.01565e-20	-0.0235631	1	1.40115	2.99215e-05	-0.724239	0.0697436	1.27062	0.000561109
MLOC_11665	1265.33	0.0223843	0.964456	-0.265164	1.32355e-05	-0.0352555	0.953816	-0.174446	0.00623427	0.226794	0.000148667	-0.0817253	0.345036
MLOC_11667	1170.95	0.105428	0.729146	1.031	1.18158e-33	0.161508	0.470291	0.212213	0.025153	0.938713	3.73546e-28	-0.0422472	0.794815
MLOC_1167	263.172	-0.0795664	0.921702	0.662178	6.64046e-08	0.0740658	0.954081	0.429603	0.000921737	0.427773	0.000658034	0.13379	0.484989
MLOC_11677	259.17	0.0883607	0.887286	-0.344316	0.00558451	0.0779212	0.942467	-0.202903	0.126673	0.65207	9.61871e-09	-0.0313156	0.894052
MLOC_11678	0.776756	0.0815463	NA	-0.738596	0.367513	-0.740583	NA	-1.19083	NA	-0.836572	0.299573	-0.627017	0.593619
MLOC_11692	9378.69	-0.142146	0.86394	-2.06426	4.30701e-35	-0.0438782	0.990545	-1.13412	3.99507e-11	-0.616996	0.000377986	-0.504262	0.0144415
MLOC_11693	4.00731	0.47785	0.887286	-2.06064	0.00386432	-0.163605	0.991785	-1.58913	0.0306093	-1.03534	0.153868	0.595509	0.561857
MLOC_11701	1322.4	0.0843383	0.881396	0.03548	0.808927	-0.0240977	0.99658	-0.149414	0.229671	-0.166465	0.164896	-0.0835721	0.649638
MLOC_11705	8.28979	0.384824	0.8396	-1.21479	0.0162814	0.633513	0.640683	0.307905	0.535238	0.160115	0.755019	0.51051	0.385754
MLOC_11707	3366.95	0.306939	0.000366309	1.21788	8.4704e-69	0.2688	0.00372034	0.619348	5.01911e-18	0.862185	5.58206e-35	0.0578904	0.627988
MLOC_11708	295.198	-0.0515151	0.960597	-0.201652	0.144257	-0.0590825	0.969406	-0.247114	0.0764176	-0.767589	2.33197e-09	0.126533	0.517614
MLOC_11709	96.5671	0.213981	0.833564	1.45755	9.91338e-12	0.217389	0.865909	0.271348	0.294946	1.79581	1.70323e-17	0.293209	0.371545
MLOC_11711	3847.63	-0.0997062	0.909219	-0.647897	1.79619e-05	0.0523252	0.982193	-0.535199	0.000586615	-0.294568	0.0649418	-0.0636495	0.822458
MLOC_11714	425.134	0.227545	0.321157	1.10816	2.36194e-24	0.0659321	0.956897	0.869997	8.65708e-15	1.14466	3.80986e-26	0.393191	0.00270253
MLOC_11717	443.48	-0.0663688	0.961668	-1.82748	1.44249e-25	-0.0355371	0.998042	-1.07499	1.36556e-09	-2.18824	8.21933e-36	-0.365883	0.106107
MLOC_11718	276.704	-0.00831289	0.999508	-0.641819	8.4697e-12	-0.109985	0.795727	-0.473968	8.54866e-07	-0.579263	3.20716e-10	-0.327547	0.0018218
MLOC_11726	83.6598	0.290572	0.858503	1.88008	4.34024e-09	0.355982	0.82585	0.694147	0.0522629	2.8469	1.16358e-19	1.42119	8.07969e-05
MLOC_11727	417.179	0.187903	0.550617	0.672793	2.26819e-08	0.242942	0.383739	0.254115	0.055915	1.06435	1.34806e-19	0.117042	0.545561
MLOC_11729	338.5	-0.101793	0.859176	-0.493356	4.08671e-05	-0.0813011	0.934125	-0.17607	0.182779	-0.100535	0.456123	-0.12941	0.467318
MLOC_11730	116.892	-0.147679	0.880005	-0.967446	7.07049e-07	-0.0799171	0.97326	-0.437381	0.0325398	-0.861248	8.02295e-06	-0.204739	0.473524
MLOC_11731	1362.4	0.0272978	0.958844	-0.434871	3.99978e-11	-0.0192569	0.987271	-0.278096	4.61798e-05	-0.166386	0.0146894	-0.0182777	0.88838
MLOC_11732	56.3474	-0.081821	0.976133	2.16937	4.22125e-20	0.299044	0.807275	1.33191	1.09166e-07	0.372225	0.180814	0.0976905	0.844391
MLOC_11733	18.06	0.166382	0.954587	1.22909	0.000585006	0.539553	0.675899	0.441341	0.291533	-1.2116	0.00392765	0.304783	0.606982
MLOC_11734	204.865	-0.0630341	0.969756	-1.06997	2.43175e-08	0.0261987	0.999262	0.0697078	0.760567	1.99696	4.57213e-32	1.21959	1.9596e-11
MLOC_11735	606.5	0.121823	0.548217	0.548614	3.80812e-13	0.0820622	0.843129	0.260354	0.00139266	1.44741	3.09202e-91	0.107723	0.335663
MLOC_11738	139.156	-0.106611	0.894988	-0.19515	0.229373	-0.247831	0.582054	-0.0895906	0.616027	-0.172387	0.286693	-0.17384	0.423772
MLOC_11743	116.787	0.0785389	0.943752	1.33721	2.5926e-21	-0.129796	0.911103	0.580039	0.000185107	0.441724	0.00384606	-0.0542221	0.85583
MLOC_11744	472.879	0.00474919	1	-0.0419296	0.782151	0.0433636	0.979812	-7.42513e-05	1	-0.551806	2.41812e-06	-0.309343	0.0304776
MLOC_11747	0.280254	0	NA	0.363439	0.571669	0	NA	0.164468	NA	0.202789	0.761744	0.399931	NA
MLOC_11749	474.705	0.578221	0.012816	1.55814	1.73402e-20	0.585066	0.0128861	1.16038	1.90487e-11	1.50367	3.65488e-19	0.680082	0.00051212
MLOC_11751	1352.56	-0.0149056	1	-1.60601	1.16642e-16	-0.0332651	0.999262	-0.891653	8.70832e-06	-0.00918818	0.982058	0.119972	0.72686
MLOC_11752	71.2386	-0.220444	0.876605	0.619413	0.0281281	0.123473	0.971257	0.164972	0.619849	0.0189448	0.967025	-0.203874	0.657826
MLOC_11755	819.308	0.0166938	0.991253	0.149994	0.10139	0.0421243	0.966577	0.128845	0.177082	-0.199971	0.0256373	-0.0492774	0.743693
MLOC_11760	3791.21	0.0232619	0.98118	-0.0471796	0.656911	-0.00600644	1	-0.0620593	0.544244	-0.0219838	0.842702	-0.097059	0.456007
MLOC_11761	1038.49	-0.00421056	1	-0.726245	1.00809e-17	0.0388285	0.969406	-0.621669	6.36326e-13	-1.39079	6.18033e-60	-0.172855	0.120393
MLOC_11764	206.816	-0.102901	0.940939	-0.730776	0.000487106	-0.113834	0.956198	-0.595649	0.00597276	-1.031	6.31135e-07	-0.3282	0.247294
MLOC_11769	251.593	-0.202871	0.531435	0.00626802	0.977875	-0.0335691	0.990874	-0.100192	0.512588	-0.23943	0.0786213	0.0265409	0.918206
MLOC_11770	22383.6	-0.0607467	0.964227	-0.372654	0.0313105	-0.114457	0.928131	-0.510784	0.00305323	-0.322559	0.0659834	0.0818461	0.783956
MLOC_11772	8910.23	-0.0136715	0.999508	-1.04476	4.66497e-12	-0.120569	0.902007	-0.739332	2.05617e-06	-0.449567	0.00426296	0.279972	0.175194
MLOC_11773	523.063	-0.00506989	1	-1.23984	0.000115071	-0.178423	0.953852	-1.35755	3.2654e-05	0.405545	0.247378	0.290068	0.568264
MLOC_11777	786.277	0.0765493	0.90374	-0.178374	0.143058	-0.099563	0.879458	-0.165204	0.188901	-0.0688158	0.607701	0.117794	0.493724
MLOC_11779	871.083	0.06918	0.938043	0.677745	2.24286e-07	0.0503218	0.978529	0.382499	0.0057354	0.649289	7.53454e-07	-0.0192301	0.94687
MLOC_11780	1117.36	0.125457	0.239496	-0.064583	0.321281	0.0369263	0.946313	-0.0362083	0.606787	0.102063	0.0926679	-0.0734713	0.383799
MLOC_11783	2296.91	-0.135892	0.886293	1.67313	9.58928e-21	-0.102123	0.955023	0.84116	6.62549e-06	0.160546	0.447257	0.441113	0.0569218
MLOC_11784	1202.43	-0.187127	0.418689	0.018399	0.903128	-0.0459297	0.972437	-0.732321	9.60714e-12	-0.739064	2.24966e-12	-0.365393	0.00307831
MLOC_11785	9911.24	-0.0448461	0.977635	-1.80681	4.28364e-32	-0.099961	0.940719	-0.871344	3.8882e-08	-0.776313	7.32932e-07	-0.0514294	0.867168
MLOC_11786	736.103	-0.119372	0.886293	-1.91235	2.0444e-32	-0.146441	0.869312	-0.910802	3.06555e-08	-1.08508	1.4213e-11	-0.0673338	0.825312
MLOC_11787	1049.4	0.0846098	0.839099	0.642437	8.25737e-13	0.126977	0.709175	0.605172	4.15309e-11	0.251436	0.0076898	0.277288	0.0111117
MLOC_11789	510.585	-0.171563	0.665184	0.141909	0.336122	-0.0960456	0.922397	-0.219023	0.131816	-1.18782	1.90513e-19	0.0693203	0.765105
MLOC_11790	412.453	0.147102	0.450291	0.572573	1.57538e-12	-0.0101219	1	0.358416	2.90132e-05	0.173346	0.0478807	0.11526	0.33734
MLOC_11791	192.907	0.0714599	0.952294	0.256262	0.128265	-0.115227	0.92564	-0.134273	0.473711	-0.0466044	0.816193	-0.0125336	0.97614
MLOC_11792	2.38131	0.324242	0.940877	0.133528	0.881957	0.231349	0.981824	0.0426661	0.962047	-1.23748	0.0868785	-0.283416	0.813866
MLOC_11793	122.333	-0.0371688	0.993034	0.87507	1.99038e-05	-0.0982525	0.969406	0.257885	0.275704	-0.152527	0.535161	0.0478581	0.90964
MLOC_11796	104.521	-0.202022	0.864343	-1.54591	5.90489e-10	0.176642	0.920239	-1.20115	2.2702e-06	-1.74931	2.18338e-12	-0.47382	0.138283
MLOC_11798	405.754	0.0807159	0.859176	0.421052	4.07044e-06	-0.0600435	0.946316	0.200571	0.0444085	0.14548	0.142417	-0.155279	0.224533
MLOC_11804	3.77654	-0.965989	0.468091	-1.64969	0.0071594	-1.10531	0.436406	-0.290601	0.661325	-0.73826	0.218616	-0.322652	0.729569
MLOC_11805	184.408	0.123699	0.904345	0.466994	0.0113196	0.357295	0.371749	0.327809	0.0945395	1.01541	5.39277e-09	0.0489864	0.890903
MLOC_11806	248.656	0.106977	0.8187	0.370504	0.000614602	0.186192	0.554613	0.227715	0.0508353	0.163546	0.157575	0.00601394	0.985822
MLOC_1181	870.195	-0.0751746	0.89257	-0.622036	2.38787e-09	-0.00313143	1	-0.356768	0.00103533	-0.412382	8.94746e-05	0.128471	0.403508
MLOC_11813	495.472	-0.0369151	0.960452	-0.191156	0.0449963	-0.126789	0.709389	-0.230781	0.0168743	-0.532464	3.84614e-09	-0.177816	0.13253
MLOC_11814	17.8511	-0.198978	0.920682	0.484695	0.123179	-0.31374	0.865267	0.281376	0.419457	-0.845421	0.0116163	-0.0926918	0.874977
MLOC_11817	362.184	0.885043	0.00526241	2.84585	7.35048e-33	0.888721	0.00562604	1.94948	1.56751e-15	-0.617622	0.0188118	0.140092	0.750741
MLOC_11818	1254.86	0.0656995	0.823374	-0.455844	3.19731e-11	-0.0334576	0.966921	-0.263713	0.000225155	0.452952	1.01775e-11	-0.19067	0.0223434
MLOC_11828	674.631	-0.284491	0.418931	-0.584724	0.000371044	-0.104531	0.938848	-0.422224	0.0137547	-0.739807	5.34556e-06	-0.373461	0.070496
MLOC_11832	323.689	0.0445072	0.961534	0.0534967	0.703156	-0.0206271	0.999262	-0.0192987	0.895875	0.472776	1.49847e-05	0.0903571	0.616806
MLOC_11833	67.5041	0.22646	0.731987	0.133032	0.559484	-0.532313	0.150839	-0.343003	0.116817	0.389009	0.0453727	0.491803	0.0291057
MLOC_11835	2009.68	-0.495881	0.864343	2.71264	5.65195e-06	-0.679404	0.793768	1.59916	0.0110848	-1.04264	0.103809	0.783082	0.372186
MLOC_11838	22.2966	-0.142713	0.977865	-0.836022	0.12724	0.203632	0.973893	0.206332	0.735912	2.03276	2.05906e-05	0.581397	0.422252
MLOC_11839	0.344974	-0.268485	NA	0.118908	0.875974	-0.20834	NA	-0.310799	NA	-0.362512	0.575089	0.0381959	NA
MLOC_11841	695.466	-0.0375109	0.971874	0.205198	0.0926812	0.0647541	0.955023	0.273625	0.0244239	-0.154904	0.218098	-0.174937	0.278357
MLOC_11846	438.749	0.115872	0.65075	0.836364	1.2164e-25	0.034274	0.978529	0.26778	0.00247647	0.72628	9.18193e-20	0.0984106	0.435008
MLOC_11850	318.918	0.0172766	0.993568	0.332258	0.00118208	0.0418146	0.97544	0.415988	5.71975e-05	0.453387	4.97485e-06	0.0889436	0.583514
MLOC_11852	130.735	-0.084193	0.940167	0.37449	0.0217489	-0.0595654	0.982309	-0.072279	0.720367	1.65167	2.85409e-30	0.0323092	0.920266
MLOC_11854	3.30419	1.77138	0.15031	1.65997	0.0320565	0.873205	0.77784	2.39333	0.00182533	1.50051	0.0550142	0.701413	0.550733
MLOC_11855	312.864	-0.659584	0.0585073	-2.24788	1.4518e-21	-0.437319	0.421911	-1.46912	7.9262e-10	-1.3215	1.78754e-08	-0.577302	0.0501381
MLOC_11860	70.5201	-0.0159373	1	2.37473	3.09794e-16	-0.0666662	0.998042	1.02613	0.00112301	1.45981	1.02332e-06	0.620656	0.120236
MLOC_11861	124.784	0.1117	0.894896	0.602449	5.25973e-05	0.0255159	0.999262	0.238812	0.157026	0.519323	0.000511392	0.0148889	0.967043
MLOC_11863	326.417	0.0450279	0.948769	0.70145	2.68876e-15	-0.0295565	0.986399	0.313807	0.00112108	-0.0454741	0.69047	-0.0712649	0.645746
MLOC_11865	1545.49	0.149133	0.504939	1.24342	3.93998e-44	0.166601	0.477899	0.840323	3.89392e-20	0.716511	2.53809e-15	0.150155	0.242748
MLOC_11868	2.20549	0.334017	0.939584	-0.733429	0.338242	0.108726	0.999262	-0.654768	0.406689	-0.103231	0.906944	-0.283423	0.818685
MLOC_11872	811.13	0.0447224	0.981777	0.256269	0.153724	-0.00768066	1	0.293131	0.105901	-1.1828	8.82134e-13	-0.103728	0.721072
MLOC_11873	95.6453	-0.188246	0.755003	-1.14992	4.31744e-11	-0.203693	0.782702	-0.735405	2.88454e-05	-0.883548	1.60767e-07	0.211692	0.359556
MLOC_11874	220.459	0.0776843	0.93453	-0.491282	0.00102578	-0.00439959	1	-0.168755	0.310423	0.296844	0.0468459	-0.199887	0.335544
MLOC_11875	1971.78	0.148071	0.592548	0.227279	0.0358216	-0.0464817	0.96958	-0.0394366	0.761494	1.87499	3.49491e-80	-0.0400004	0.83976
MLOC_11877	3968.5	-0.39838	0.375519	-1.11483	2.40561e-07	0.00682823	1	-0.64914	0.00417938	-0.519833	0.0214367	-0.0537836	0.903027
MLOC_11882	5385.63	0.0712089	0.688422	0.517001	9.26005e-21	-0.0136462	0.992817	0.320164	2.24209e-08	0.65966	3.40196e-33	0.070748	0.400793
MLOC_11883	899.359	-0.0517013	0.956294	0.943638	4.03924e-16	-0.183428	0.628089	0.513442	2.38499e-05	0.985956	1.60173e-17	0.159882	0.356381
MLOC_11884	2239.54	-0.25105	0.824302	-2.25769	5.00578e-18	0.0361607	0.999262	-1.12771	3.25238e-05	-0.498276	0.0773463	-0.0541081	0.920607
MLOC_11885	94.7347	-0.0958153	0.936005	-1.31825	4.09478e-12	-0.00685759	1	-0.790699	3.48743e-05	-0.97665	1.10262e-07	-0.438073	0.0513399
MLOC_11886	1325.98	0.0412019	0.948312	0.899355	6.88788e-27	0.0180142	0.998042	0.646698	6.00094e-14	0.718168	1.4944e-17	0.117903	0.348289
MLOC_11890	5721.39	-0.128675	0.825785	0.935381	3.28641e-12	0.000925152	1	0.336281	0.0201804	0.691409	3.71863e-07	0.468568	0.00316605
MLOC_11892	2.73179	-0.596167	0.859176	-1.87044	0.0113743	-0.562403	0.899028	-0.422283	0.61493	1.082	0.131005	0.116589	0.934747
MLOC_11893	7145.27	-0.230375	0.736791	-2.45159	2.21305e-36	-0.193033	0.848164	-1.47715	1.23118e-13	-1.07992	5.33455e-08	-0.69618	0.00264908
MLOC_11896	355.983	-0.19209	0.962329	-4.17319	1.98943e-16	-1.06367	0.286089	-2.30423	9.05654e-06	-3.25065	1.30422e-10	1.07953	0.100955
MLOC_11897	2500.24	-0.146365	0.948858	-2.87637	1.81606e-20	-0.369467	0.782954	-1.72354	6.91257e-08	-2.10428	1.67701e-11	-0.275635	0.589762
MLOC_11900	785.129	0.00968808	1	0.682313	5.26428e-07	0.0377574	0.988645	0.391406	0.00648114	-0.298629	0.0392342	-0.113261	0.614525
MLOC_11904	656.368	0.0892377	0.832863	0.0471972	0.693271	0.174881	0.464166	0.0748052	0.509352	0.872977	8.07112e-22	0.0319184	0.863173
MLOC_11912	135.216	-0.229319	0.645506	-0.544751	0.00186528	0.0903116	0.960049	-0.214911	0.263011	0.0939236	0.636865	-0.0761771	0.803843
MLOC_11916	14.2895	-0.319703	0.824993	-2.60427	1.61363e-09	-0.206796	0.948733	-1.21185	0.00128489	-1.11918	0.00147077	0.185379	0.733395
MLOC_11917	0.186924	0.103911	NA	0.12951	0.805081	0	NA	0.0832772	NA	0	NA	0.0528893	NA
MLOC_11918	264.175	1.11987	0.000129191	4.29621	8.23656e-79	1.10577	0.00024883	3.0052	8.49807e-38	3.7663	1.10083e-60	1.84258	1.00238e-13
MLOC_1192	947.589	0.227534	0.308288	2.00036	7.59511e-77	0.313699	0.0780869	1.46702	8.26774e-41	-0.343964	0.00347279	-0.0509172	0.809911
MLOC_11920	11.3225	-1.46826	0.0170589	-2.35243	6.78846e-07	-0.986037	0.246898	-1.73189	0.000222575	-1.53477	0.000580131	-1.08853	0.0413375
MLOC_11923	1027.47	0.111736	0.688699	0.024828	0.83717	0.059625	0.936213	0.0387642	0.726655	0.894872	8.59713e-26	-0.0252787	0.885834
MLOC_11924	3.58457	-0.239268	0.971874	0.130812	0.899076	-0.0668532	1	0.648137	0.440129	3.65721	1.49466e-08	3.34467	2.17505e-06
MLOC_11926	0.101951	-0.00604007	NA	-0.0733624	NA	-0.026767	NA	-0.0658643	NA	-0.0870256	NA	-0.0896441	NA
MLOC_11927	174.823	0.0125285	0.999179	-1.01892	3.28286e-16	-0.17672	0.681169	-0.543739	1.5417e-05	-1.56618	2.46197e-34	-0.242118	0.116631
MLOC_11928	15869.3	-0.0432707	0.702701	-0.0510938	0.185729	-0.060766	0.512245	-0.0665756	0.083658	-0.136203	0.000134993	-0.0342551	0.538205
MLOC_11932	866.715	-0.29627	0.465755	-1.43355	4.11825e-16	-0.0794634	0.96958	-0.799466	1.13377e-05	-0.820417	4.27261e-06	-0.291632	0.234483
MLOC_11933	391.441	0.56129	0.276911	0.789285	0.00469055	0.65316	0.165523	2.14508	1.73892e-15	0.623258	0.0284543	0.23733	0.591015
MLOC_11938	162.886	0.126888	0.865439	-0.337285	0.0375671	0.196059	0.748254	-0.187684	0.283883	0.41775	0.00607168	-0.280494	0.169342
MLOC_11940	0.556986	1.05754	NA	1.19964	0.108883	0	NA	0.561982	NA	0	1	0.625158	NA
MLOC_11941	2020.88	0.0488487	0.921702	-0.19998	0.0159629	-0.0692063	0.883044	-0.135644	0.122866	-0.495853	4.03288e-10	0.0489467	0.725157
MLOC_11943	3177.5	0.0640897	0.875436	-0.182184	0.030935	0.0423364	0.960049	-0.14922	0.089784	0.268988	0.000992829	0.109818	0.345922
MLOC_11945	203.758	0.223116	0.533075	0.0498983	0.79156	0.406814	0.0653298	0.177623	0.2749	0.239155	0.114979	-0.025793	0.930569
MLOC_11947	1916.14	0.0653834	0.948328	2.14295	1.4028e-57	0.183894	0.723989	1.58096	3.25433e-31	0.207521	0.17029	0.477694	0.00309725
MLOC_11948	2911.19	0.03834	0.954412	-0.0256975	0.826293	-0.03518	0.974014	0.0385054	0.72081	0.932246	1.48962e-28	-0.0208871	0.90607
MLOC_11950	711.337	-0.206197	0.808273	-1.99503	6.10427e-22	-0.111441	0.959193	-1.06356	5.77048e-07	-0.924203	1.06507e-05	-0.271538	0.375744
MLOC_11952	3.5668	-0.63176	0.852734	1.86605	0.00691534	-0.155438	0.99666	0.881027	0.262082	3.1965	9.26571e-07	0.232735	0.865267
MLOC_11953	1866.92	0.152815	0.588673	0.590661	1.82428e-08	0.0653983	0.946313	0.183787	0.115142	1.09003	3.6499e-26	0.0811401	0.646896
MLOC_11954	103.431	-0.0951424	0.929513	0.276364	0.107695	-0.0502773	0.987145	0.182948	0.324441	-0.738569	1.39743e-05	0.340503	0.0950711
MLOC_11960	548.058	-0.354691	0.767379	2.1666	1.18771e-11	-0.0373548	1	0.988688	0.00352487	-1.18921	0.000338804	-0.618421	0.156063
MLOC_11961	24973.3	-0.300979	0.572874	-2.51483	5.21433e-36	-0.198107	0.85068	-1.44434	2.39292e-12	-1.38556	9.92638e-12	-0.51082	0.0481779
MLOC_11963	390.484	0.424035	0.00852373	1.62474	1.08832e-45	0.399497	0.0219009	1.06902	2.03527e-19	0.860864	2.39597e-13	-0.0454976	0.84803
MLOC_11964	3248.92	-0.0595917	0.837617	-0.0826818	0.250476	-0.0542379	0.891979	-0.169355	0.013931	0.771845	5.68466e-35	0.0304539	0.797315
MLOC_11968	693.003	0.131323	0.51421	-0.217657	0.0115333	0.0793984	0.85981	-0.145102	0.112865	-0.0602992	0.53166	0.108577	0.362067
MLOC_11969	578.931	-0.30942	0.109508	-0.451339	0.000218897	0.0702917	0.951373	-0.347004	0.00619732	-0.326088	0.00845538	-0.123869	0.50394
MLOC_11970	15.2014	2.75485	0.000583972	2.70287	5.17858e-05	3.3483	7.54727e-06	2.55568	0.000199926	5.55415	1.88892e-18	0.514584	0.662431
MLOC_11971	5165.14	0.0269823	0.976133	-0.267894	0.00394201	-0.0184118	0.998042	-0.245327	0.0102042	-0.321334	0.000476439	-0.116592	0.382991
MLOC_11974	354.51	-0.0973646	0.887229	0.994642	1.03934e-15	0.0512351	0.976661	0.742102	7.51753e-09	0.304905	0.0220093	0.0320285	0.902902
MLOC_11977	598.8	0.0307092	0.971634	0.679547	2.1248e-14	-0.0321984	0.98365	0.261915	0.00657963	-0.566661	1.09643e-09	0.00885945	0.968089
MLOC_11979	243.197	-0.164884	0.559742	-0.362922	0.00108489	-0.154542	0.707753	-0.245185	0.0358071	-0.202027	0.0746409	-0.256955	0.056465
MLOC_11980	3.1391	-0.637183	0.839266	1.10275	0.114137	-0.439985	0.944019	0.37224	0.648859	0.700745	0.340789	1.71855	0.0277823
MLOC_11981	431.664	0.00815422	0.999179	-0.0867322	0.348232	0.000795825	1	-0.0903087	0.33891	-0.110752	0.210987	-0.328408	0.000363317
MLOC_11982	275.147	-0.0381194	0.983324	-0.549547	0.00032943	-0.0636362	0.972733	-0.603434	0.000113276	-1.13198	6.76768e-14	-0.263439	0.193518
MLOC_11983	757.642	-0.0438707	0.954412	-0.164631	0.123811	-0.000668466	1	-0.0684606	0.565364	-0.0130226	0.923626	-0.120104	0.415579
MLOC_11986	1821.15	0.0380565	0.937842	-0.375516	2.32327e-07	-0.0393707	0.959078	-0.190465	0.0133783	-0.234767	0.00149645	0.00663536	0.970616
MLOC_11990	1257.3	0.118631	0.735132	0.290324	0.00532825	-0.0422496	0.973893	0.10307	0.38174	0.203033	0.0582376	-0.0232533	0.910431
MLOC_11991	1978.4	-0.0949735	0.817428	-1.03237	1.16217e-26	-0.0872304	0.874665	-0.701564	1.14401e-12	-0.822554	1.69023e-17	-0.329935	0.00395302
MLOC_11993	0.342368	-0.172932	NA	-0.248782	0.740815	0.0408038	NA	0.195609	NA	0.117239	0.880161	-0.156201	NA
MLOC_11994	487.498	0.0837388	0.931013	0.279437	0.0783766	0.0643963	0.972437	0.159842	0.353072	0.945736	9.26006e-11	-0.0333922	0.912573
MLOC_11999	393.69	0.0281907	0.988741	-0.414962	0.00310745	0.0629679	0.968988	-0.32033	0.0286101	-0.727983	1.07816e-07	-0.0659371	0.787743
MLOC_120	0.14937	-0.0933949	NA	-0.11704	NA	-0.026767	NA	-0.109542	NA	-0.130703	NA	-0.133322	NA
MLOC_12000	637.727	-0.0125309	0.994184	0.265787	0.00173766	0.0750449	0.880887	0.244315	0.00529389	-0.982756	1.08091e-30	0.0953432	0.447392
MLOC_12003	0.15813	-0.0497175	NA	0.0576699	0.908747	-0.026767	NA	-0.0658643	NA	-0.0870256	NA	-0.0896441	NA
MLOC_12004	10.4193	-0.208351	0.938043	-1.86502	5.44783e-05	-0.900017	0.333288	-1.54064	0.000900254	0.0149303	0.98675	0.234348	0.719056
MLOC_12009	212.169	0.309855	0.391797	0.840256	3.52973e-07	0.2302	0.724351	0.724307	2.16966e-05	0.980759	1.77394e-09	1.28138	1.82479e-14
MLOC_12011	12.2517	-0.696265	0.504644	-1.57865	0.000610571	0.0189495	1	-1.28101	0.00636311	-1.39438	0.00193277	-0.562848	0.356266
MLOC_12012	1638.3	-0.141135	0.848134	-1.76031	2.69839e-29	0.0723531	0.969043	-0.985773	8.32687e-10	-0.664807	3.29912e-05	-0.424232	0.0304649
MLOC_12013	976.361	0.118564	0.424235	0.0261193	0.763619	0.068271	0.843129	0.0487595	0.543975	0.0970966	0.179829	0.0227635	0.860824
MLOC_12014	647.169	-0.150216	0.653258	0.415677	0.00022524	-0.120052	0.823375	0.107786	0.409945	-0.426595	0.000190686	-0.107776	0.54351
MLOC_12015	514.034	0.263052	0.45192	0.138722	0.43976	0.00795112	1	-0.00883115	0.967195	0.99785	4.07746e-11	0.336585	0.090653
MLOC_12016	203.757	0.331995	0.41509	1.17717	3.23059e-11	0.294962	0.610916	0.530684	0.00608731	2.70346	4.94038e-57	0.787888	8.71468e-05
MLOC_12017	270.376	0.0895545	0.876653	-0.115925	0.365186	0.139982	0.77504	-0.0745586	0.58496	1.79101	5.27506e-73	0.0171167	0.942558
MLOC_12021	178.302	0.00639448	1	-4.15671	5.3396e-20	-0.320775	0.920638	-1.70303	0.000198624	-1.51576	0.000776084	-0.523539	0.430313
MLOC_12024	10.2368	-0.267563	0.914037	-0.0570993	0.920526	-0.00771127	1	-0.528395	0.261476	0.32169	0.462557	-0.80569	0.139566
MLOC_12033	21063.6	-0.0764745	0.948769	2.89686	5.30707e-74	-0.175432	0.815122	2.22155	2.31023e-43	-0.165043	0.375794	0.0990617	0.731902
MLOC_12034	3952.71	-0.103975	0.861042	-1.27761	5.97101e-26	-0.159808	0.733941	-0.8526	6.56959e-12	-1.33243	4.00481e-28	-0.204197	0.231689
MLOC_12036	307.908	-0.367906	0.542967	-1.45215	1.93745e-09	-0.126835	0.959834	-0.924259	0.000218096	-0.504472	0.047096	-0.221016	0.565578
MLOC_12039	2701.08	-0.00520026	1	-0.506411	6.07206e-05	0.0128219	1	-0.0616312	0.688714	-0.585935	3.11029e-06	-0.00448696	0.991947
MLOC_12040	44.576	-0.0610002	0.985286	1.35878	1.5843e-08	0.391046	0.651106	0.805553	0.00190255	-0.486989	0.0859678	0.414103	0.229414
MLOC_12047	1.84168	0.00950604	1	0.0909844	0.925216	-0.744787	0.818282	-0.225702	0.791044	-0.214351	0.800242	-0.0997835	0.944489
MLOC_12048	148.308	-0.140746	0.859772	-1.30621	2.67162e-14	-0.0545372	0.985247	-0.806582	3.26982e-06	-1.17481	3.10755e-12	-0.326652	0.131432
MLOC_12052	41.4036	0.0292114	0.997381	-0.345085	0.194661	-0.00725284	1	-0.246001	0.382521	-0.73527	0.00358753	-0.498682	0.114338
MLOC_12053	891.188	0.0373265	0.948146	-0.148972	0.0744743	-0.0548803	0.932015	-0.130333	0.133704	0.15772	0.0535081	-0.0855189	0.470781
MLOC_12054	0.261098	0.0957238	NA	-0.0754983	0.922573	0.154094	NA	0.165743	NA	-0.110248	NA	0.105263	NA
MLOC_12056	417.27	0.127359	0.612627	-0.65975	9.93783e-13	-0.110072	0.787412	-0.451762	1.94383e-06	-0.268811	0.00387959	-0.260626	0.0174208
MLOC_12057	164.679	-0.353421	0.580241	-0.509319	0.0468682	-0.288748	0.782702	-0.248482	0.374775	-1.15148	2.79584e-06	-0.113627	0.796796
MLOC_12058	33.1541	0.239053	0.858503	0.572095	0.0407099	0.0398453	0.999262	0.48971	0.0954658	0.023074	0.956537	0.699582	0.0291304
MLOC_12061	3228.26	-0.0134876	0.997636	-0.549776	1.0964e-06	0.0706844	0.943914	-0.382919	0.00108707	-0.375107	0.00111035	-0.171391	0.281341
MLOC_12062	78.7918	0.0525732	0.983324	-0.450708	0.0399579	0.0487665	0.994183	-0.103536	0.680964	0.251318	0.251619	0.639478	0.00524023
MLOC_12064	14.2224	0.120404	0.982467	-0.185074	0.750938	0.158797	0.98365	0.975811	0.0317898	2.12163	1.55392e-07	0.427777	0.524629
MLOC_12066	526.909	0.0671211	0.960452	0.666064	5.62766e-05	0.0960868	0.953269	0.617492	0.000274113	1.06676	4.27857e-11	0.0737714	0.810143
MLOC_12068	724.773	0.089359	0.755608	0.317835	4.56763e-05	0.108024	0.719534	0.273266	0.000723525	0.477531	3.00392e-10	0.238464	0.00933411
MLOC_1207	352.685	-0.141653	0.784419	-0.371066	0.00773798	-0.10842	0.90195	-0.332844	0.0207424	-0.246277	0.0845053	-0.270458	0.124555
MLOC_12077	1580.14	-0.00740552	1	-1.24184	1.31995e-23	-0.0916169	0.920239	-0.868503	7.07835e-12	-0.723152	7.37856e-09	-0.124937	0.524937
MLOC_12079	89.7795	1.88512	8.49353e-07	4.87019	7.90318e-53	1.76226	1.06155e-05	3.53093	3.306e-27	1.90409	1.70565e-08	0.629264	0.194982
MLOC_12083	67.2162	0.263882	0.92307	0.361987	0.463851	0.0785163	0.999262	2.2026	3.97555e-08	4.84198	5.29834e-38	2.73847	1.41399e-11
MLOC_12085	2.61334	0.463832	0.889099	-0.661493	0.383996	0.773691	0.767232	0.363312	0.636784	0.33117	0.660767	0.2401	0.840216
MLOC_12086	132.459	0.0722917	0.960597	0.110183	0.610599	0.00575698	1	-0.0922878	0.675637	-0.436532	0.0199151	0.201762	0.446463
MLOC_12089	952.676	0.564743	0.00678641	2.85277	9.28679e-78	0.323932	0.352141	1.7862	2.77573e-30	2.66981	2.78812e-68	0.698278	8.50754e-05
MLOC_12094	80.0125	-0.169413	0.829903	-0.54215	0.00350513	-0.209053	0.8001	-0.481236	0.0123085	-0.574624	0.00163223	-0.0232038	0.950905
MLOC_12095	4209.08	-0.0471148	0.980551	0.410985	0.0222366	-0.206608	0.772678	-0.0128245	0.957167	-0.38718	0.0324107	-0.0453401	0.895697
MLOC_12097	880.212	0.0704226	0.913815	-0.130819	0.282269	0.127887	0.785378	-0.0408137	0.765784	-0.158754	0.180604	-0.330424	0.0112052
MLOC_12102	1236.99	0.0529262	0.883262	-0.147569	0.0437256	0.022291	0.985912	-0.147207	0.0499892	0.16449	0.0211307	-0.0913691	0.36425
MLOC_12105	1929.82	0.266587	0.518772	3.6605	7.8425e-115	0.473408	0.066713	3.03032	6.68972e-78	3.40637	1.25706e-99	2.04609	4.77351e-35
MLOC_12106	944.402	-0.120614	0.895727	1.12257	1.89944e-11	0.125489	0.918646	0.815304	2.33242e-06	-0.0605027	0.778793	0.156408	0.566078
MLOC_12107	1555	-0.188831	0.69308	-1.8813	6.09458e-36	-0.0818168	0.958984	-1.09481	9.10984e-13	-1.00186	3.39807e-11	-0.301371	0.134504
MLOC_12108	0.113018	0	NA	0	NA	0	NA	0	NA	0.131362	NA	0.0413882	NA
MLOC_12110	369.062	-0.0370379	0.960597	0.481662	1.99738e-08	0.0494307	0.960049	0.176504	0.0664134	0.716032	6.96162e-18	-0.129692	0.303469
MLOC_12116	679.782	0.543685	0.0754968	2.77871	5.4991e-48	0.579292	0.0536335	1.99652	1.21446e-24	3.23063	9.77616e-65	0.815907	0.000265871
MLOC_12117	950.206	-0.0760895	0.961534	-1.05593	4.79835e-08	-0.13292	0.930375	-0.822845	3.6279e-05	-1.12761	5.46636e-09	-0.200258	0.505595
MLOC_12120	4386.4	2.80318	9.59263e-34	3.95036	6.00618e-70	3.12494	3.6983e-42	3.44575	9.81446e-53	4.1081	1.32094e-75	1.48506	8.3312e-10
MLOC_12123	1237.48	-0.0528058	0.939584	-0.609903	3.44101e-09	-0.127652	0.762589	-0.408889	0.0001322	-0.435141	2.99671e-05	0.0426086	0.82759
MLOC_12125	1419.83	-0.143267	0.824363	-0.751081	6.61952e-07	-0.0154136	1	-0.419886	0.00828872	-0.361656	0.0215962	-0.025355	0.936699
MLOC_12127	648.215	-0.00374259	1	-0.536619	0.000137054	-0.0806395	0.952276	-0.382578	0.00910022	-0.654055	2.74369e-06	-0.0840589	0.729488
MLOC_12130	3064.4	0.0705782	0.809913	0.709869	1.26946e-24	0.0841582	0.78521	0.500566	2.05814e-12	0.716108	4.46808e-25	0.117579	0.231689
MLOC_12133	0.4669	0.0564514	NA	-0.380383	0.625574	-0.197379	NA	-0.00770225	NA	0.38599	0.61945	0.00578312	NA
MLOC_12134	4504.64	-0.00294426	1	-0.00184918	0.987253	-0.0630549	0.795727	0.000806483	0.992762	0.263334	1.57195e-06	0.19304	0.00241105
MLOC_12135	71.5585	0.169194	0.894988	-0.150276	0.602165	0.0429409	0.999262	0.309645	0.239853	-0.520782	0.0381036	0.295725	0.385602
MLOC_12137	0.773124	0.987724	NA	0.406831	0.611911	0	NA	0	NA	0	1	1.68148	0.0472569
MLOC_12141	310.368	-0.0552066	0.960597	0.449073	0.000920587	0.100262	0.922397	0.255555	0.0807223	0.282197	0.0443351	0.14657	0.472106
MLOC_12142	0.812336	-0.85569	NA	-0.717948	0.389897	-0.44903	NA	-0.679453	NA	0.732065	0.383672	0.266876	0.852835
MLOC_12144	130.257	0.111213	0.850809	0.0801911	0.587316	0.0546754	0.973655	-0.183388	0.195433	0.346165	0.00406034	-0.0927829	0.646123
MLOC_12145	2.25244	1.4969	0.27346	2.20408	0.00206374	0.782023	0.818282	2.39643	0.000938645	1.84857	0.0111548	2.81466	0.000259809
MLOC_12146	46.7193	-0.22594	0.858943	0.566401	0.0283406	-0.168521	0.945488	0.493675	0.0673376	-0.291853	0.306856	0.0771716	0.875042
MLOC_12147	990.526	0.0294266	0.966079	0.594458	4.0762e-14	0.00769471	1	0.446167	4.13656e-08	0.540857	6.3783e-12	0.0118778	0.946213
MLOC_12153	23.3557	0.0880381	0.977882	-1.15522	0.000668943	-0.052637	0.999262	-0.352987	0.32662	-0.0498571	0.90189	-0.233107	0.64508
MLOC_12156	14.1961	-0.179883	0.955988	-0.84725	0.0605462	-0.45243	0.825889	-0.969574	0.0372929	0.8515	0.0354667	0.172915	0.814188
MLOC_12161	1234.08	0.0199259	0.98859	-0.143602	0.16945	-0.0370659	0.976778	-0.0838553	0.457025	-0.251253	0.0113351	-0.133465	0.333945
MLOC_12163	9.53311	0.250978	0.908289	-1.22491	0.00510112	0.0814647	0.998042	-0.504519	0.259948	-0.645324	0.122294	-0.35838	0.546716
MLOC_12166	205.635	-0.190172	0.566242	0.0366444	0.826293	-0.185011	0.685065	0.170476	0.21915	-0.249319	0.0579018	0.134133	0.469438
MLOC_12167	3.3094	-0.130292	0.991804	2.41968	6.18971e-05	0.0877582	0.999262	1.73251	0.00764909	-1.23824	0.100251	1.5385	0.0453201
MLOC_12168	296.224	-0.12588	0.836367	0.960274	6.35261e-14	-0.0225143	0.999262	0.556581	3.79241e-05	-0.114902	0.456219	0.319622	0.0537878
MLOC_12169	308.526	-0.00507264	1	-0.795239	1.54075e-12	-0.0725668	0.941245	-0.550609	1.72589e-06	-0.724615	6.67184e-11	0.0559383	0.773082
MLOC_12170	5.67777	-0.18729	0.961534	-0.506894	0.346523	-0.449011	0.875779	-0.560893	0.309188	-0.421086	0.427994	-0.405591	0.58586
MLOC_12172	422.653	0.493185	0.603746	0.524382	0.168677	0.310143	0.874735	1.89635	7.6485e-08	0.977551	0.0066347	0.509949	0.307384
MLOC_12174	488.57	-0.000693096	1	0.101128	0.368462	0.0704096	0.929833	-0.0401161	0.747601	0.253197	0.0122081	0.128265	0.371708
MLOC_12176	4834.28	-0.00220388	1	-1.1019	1.19081e-26	0.0549559	0.960049	-0.690483	6.72623e-11	-0.149248	0.194086	-0.12831	0.414053
MLOC_12177	117.573	-0.0148097	1	0.830118	2.36205e-05	-0.126399	0.948733	1.11268	1.52761e-08	-0.754546	0.00033801	0.646656	0.00477739
MLOC_12178	3.1383	-0.265043	0.960821	0.983618	0.130446	-0.472169	0.929725	0.584227	0.418979	0.113126	0.891961	2.02186	0.00223691
MLOC_12179	5697.47	-0.125292	0.861661	-1.09405	1.04633e-13	0.0935808	0.943317	-0.632177	3.56061e-05	-0.364192	0.0191606	-0.303186	0.122624
MLOC_12181	1380.28	0.00673417	1	-0.171745	0.123725	-0.104113	0.837999	-0.173786	0.12807	-0.571187	3.23121e-08	0.04312	0.825258
MLOC_12182	97.651	-0.00448692	1	0.0644668	0.713723	-0.0294622	0.998086	-0.080277	0.644101	-0.585561	5.98726e-05	-0.0448579	0.867329
MLOC_12183	1158.37	0.23539	0.423051	-0.439181	0.00145452	0.109615	0.89633	0.116732	0.460929	-0.307432	0.0295485	-0.0758317	0.750741
MLOC_12185	635.911	-0.074865	0.933914	0.315804	0.0281913	-0.109525	0.904328	0.0420518	0.812172	-0.750579	6.70362e-08	0.394488	0.0176463
MLOC_12188	3277.88	0.0125979	0.994738	0.33326	0.000340448	-0.0485465	0.960049	0.00234314	0.985863	1.08162	8.15687e-34	0.0310238	0.863173
MLOC_12190	554.749	0.0771297	0.93388	0.34703	0.0183907	0.141402	0.843129	0.404467	0.00648768	0.117313	0.47444	-0.0159491	0.961981
MLOC_12193	518.481	-0.032663	0.999179	-0.759435	0.0192517	0.096539	0.985973	0.139911	0.71627	0.646772	0.0481934	0.364724	0.434841
MLOC_12194	388.085	-0.128255	0.803664	-0.150051	0.290258	-0.234977	0.4576	-0.208629	0.138467	-0.697877	4.51765e-08	-0.227822	0.18284
MLOC_12195	0.0674823	0	NA	0	NA	0	NA	0	NA	0.131362	NA	0	NA
MLOC_12201	0.252284	0.176212	NA	0.142878	0.793078	0	NA	0	NA	0	NA	0.180944	NA
MLOC_12202	8.29068	0.0567141	0.999179	-2.11824	0.000322932	-0.099094	0.998936	-1.07117	0.0732367	-0.513343	0.396427	-1.55253	0.0216189
MLOC_12203	23.9126	-0.0825392	0.983268	0.201204	0.586382	-0.381829	0.80598	0.117423	0.762916	1.21519	2.39392e-05	0.131177	0.816023
MLOC_12205	5.413	1.16886	0.293488	1.01705	0.0978996	0.532378	0.880662	0.722176	0.277789	1.26277	0.0322233	1.64193	0.0137904
MLOC_1221	469.783	-0.463263	0.129476	-0.119727	0.596425	-0.262272	0.686327	-0.476419	0.0163217	0.195996	0.348978	-0.170482	0.567624
MLOC_12210	1012.33	-0.0526473	0.920118	-0.505568	1.9802e-09	-0.136707	0.580603	-0.432464	5.74477e-07	-0.318551	0.000185694	-0.137551	0.235211
MLOC_12212	439.132	-0.0792541	0.834141	-0.499576	5.0098e-09	-0.0179179	0.998042	-0.317942	0.000333009	-0.285228	0.000843307	-0.160261	0.14836
MLOC_12214	0.567241	0.40639	NA	-0.0886375	0.929087	0.122349	NA	0.138926	NA	0.233219	0.789247	0.466522	NA
MLOC_12215	263.239	0.0514194	0.957308	0.57474	7.45921e-07	0.0171561	0.999262	0.362573	0.00330241	0.215416	0.0847363	0.249154	0.101062
MLOC_12216	6.0266	-0.033954	1	1.01168	0.0469958	0.0794295	0.999262	-0.176212	0.788628	-0.6435	0.270801	-0.398598	0.642553
MLOC_12219	207.681	2.22898	5.59124e-11	5.8294	3.02885e-85	2.54489	2.9978e-14	4.10252	1.71297e-41	3.84207	4.20607e-37	2.92669	2.08268e-20
MLOC_12220	2893.66	-0.075121	0.943752	-0.768088	4.93529e-07	0.100128	0.936694	-0.506439	0.00145445	-0.434293	0.0058581	-0.199193	0.376451
MLOC_12224	2284.66	-0.0131449	0.98655	-0.260546	1.75372e-05	0.0540543	0.874735	-0.15712	0.0140535	-0.337719	1.77242e-08	0.114762	0.149075
MLOC_12225	183.769	-0.129633	0.718956	-0.49688	5.0075e-06	0.0390255	0.981824	-0.492737	1.16217e-05	-0.194773	0.0783031	-0.449786	0.000142841
MLOC_12228	377.458	0.0270476	0.980531	0.452948	1.43928e-06	0.0616366	0.946777	0.103968	0.349021	0.779209	7.07092e-18	0.0811603	0.597949
MLOC_12232	0.0674823	0	NA	0	NA	0	NA	0	NA	0.131362	NA	0	NA
MLOC_12233	2.05633	0.230145	0.971355	-1.12013	0.149594	0.297141	0.972733	-0.682333	0.410217	0.235337	0.788514	-0.0336841	0.988343
MLOC_12234	4606.52	0.327559	0.384124	0.196251	0.332968	0.20848	0.785927	1.12671	4.08175e-10	2.78266	1.20363e-57	0.304177	0.217526
MLOC_1224	350.298	0.055109	0.973844	-0.622855	0.000644984	0.173208	0.850353	-0.4228	0.0269577	2.62368	5.6806e-57	0.256333	0.300961
MLOC_12242	4.5805	0.110659	0.988659	-0.418361	0.513461	-0.0597139	1	-0.164765	0.809514	0.0105141	0.998065	-0.990482	0.187818
MLOC_12244	9.32879	0.285196	0.920682	-0.550543	0.304426	0.627353	0.707753	-0.599476	0.275298	-0.0358975	0.960501	0.480605	0.477414
MLOC_12250	221.84	0.337307	0.409872	3.65689	5.77205e-111	0.0324075	0.999262	2.2904	6.6848e-42	0.752758	2.89611e-05	1.05132	1.8214e-08
MLOC_12252	2082.42	-0.0657872	0.920682	-0.351426	0.0011879	0.00716803	1	-0.13734	0.253254	-0.172614	0.13226	0.130006	0.411433
MLOC_12255	163.065	-0.15318	0.769569	-0.837212	5.51921e-09	-0.241031	0.546809	-0.245111	0.111293	-0.430184	0.00252785	-0.229453	0.226247
MLOC_12260	304.01	-0.328875	0.0682211	-0.383213	0.00142836	-0.207123	0.514674	-0.305174	0.0146401	-0.712138	1.41966e-09	0.23811	0.110486
MLOC_12263	342.792	0.146606	0.446602	0.739605	4.17802e-21	0.234279	0.0924619	0.325145	0.000137131	-0.866215	6.39597e-23	-0.066981	0.625132
MLOC_12265	551.905	-0.0692169	0.895727	-0.41145	2.96128e-05	-0.123472	0.756417	-0.372847	0.000235466	-0.62805	9.94783e-11	-0.306673	0.00758501
MLOC_12266	2251.8	0.0351009	0.963743	-0.81539	3.42251e-18	0.00845093	1	-0.375708	0.000122986	-0.157212	0.123757	-0.0194475	0.920213
MLOC_12268	118.96	-0.0964206	0.920595	0.054148	0.782974	-0.186063	0.792717	-0.0847117	0.649985	0.112318	0.515975	-0.148706	0.526269
MLOC_12270	844.639	-0.00995664	0.995984	-0.166509	0.0434193	0.0803942	0.835305	-0.0779403	0.391073	-0.111217	0.189425	-0.130387	0.221515
MLOC_12272	1057.85	0.0955985	0.756064	0.207268	0.0182525	0.019193	0.996382	0.191394	0.0347024	1.08643	1.7801e-41	0.0187849	0.91283
MLOC_12281	79.6016	-0.136812	0.90782	-0.604249	0.00413101	-0.208791	0.840222	-0.465394	0.0338578	-0.0459173	0.858775	-0.328569	0.232518
MLOC_12284	1093.38	-0.0538741	0.939541	0.801373	3.09919e-15	-0.0164763	0.999262	0.469829	9.52584e-06	0.631333	7.22122e-10	0.206469	0.13242
MLOC_12285	0.22388	0.0506943	NA	-0.0988129	0.859709	-0.0360529	NA	-0.0887136	NA	0.0585392	NA	-0.120743	NA
MLOC_12286	445.413	0.009653	0.999235	0.271448	0.00682912	0.0190887	0.998936	0.202626	0.0555996	-0.415743	3.23713e-05	-0.0736005	0.653222
MLOC_12288	10.374	-0.0582906	0.999235	1.78978	0.00111359	-0.36557	0.954404	0.624098	0.350271	4.19037	3.78683e-17	1.6703	0.00884413
MLOC_12290	1.7422	0.29148	0.960452	-0.710143	0.396527	0.356859	0.965378	-0.866194	0.29861	-0.188484	0.840219	0.170819	0.907764
MLOC_12292	14.4214	-0.433636	0.751045	0.0449486	0.93126	-0.00578899	1	0.0229899	0.963071	0.109287	0.803986	0.487333	0.310879
MLOC_12293	94.8704	-0.24492	0.61762	0.639282	8.52887e-05	-0.287721	0.598084	0.269083	0.142886	0.148193	0.431189	0.123948	0.651395
MLOC_12295	544.439	0.0774608	0.859566	-0.0249504	0.838727	0.107952	0.787403	-0.0405887	0.718341	1.03611	7.97115e-35	-0.17512	0.140778
MLOC_12298	14.4261	0.236339	0.900701	-0.659869	0.0880663	-0.0635546	0.999262	-0.364358	0.374731	-0.592662	0.117095	0.601882	0.160499
MLOC_12299	437.83	0.264548	0.418931	0.971625	2.61829e-11	-0.000162343	1	0.814616	5.57092e-08	0.780968	1.12195e-07	0.516508	0.00270569
MLOC_123	713.497	-0.0168113	0.999508	2.0016	5.22852e-27	0.152911	0.90384	1.28316	2.23444e-11	2.33278	2.33071e-36	0.463601	0.0559372
MLOC_12301	568.089	0.203603	0.277916	0.346265	0.000431574	0.145491	0.664916	0.258438	0.0123484	1.03087	9.42905e-29	0.0709784	0.664182
MLOC_12302	11.621	-0.0130224	1	-0.310532	0.5156	0.373542	0.86447	-0.0954445	0.853961	1.11085	0.00247809	0.0804128	0.91803
MLOC_12307	12.3383	1.22588	0.418931	6.05745	2.01488e-24	1.30232	0.429726	3.98752	1.82001e-10	0.235002	0.794828	-0.269962	0.846788
MLOC_12312	195.205	-0.142488	0.891956	0.477613	0.0174401	0.124259	0.944019	0.499696	0.0146858	-0.633877	0.00168671	0.101194	0.770732
MLOC_12313	1.12411	-0.666806	NA	1.05232	0.191516	0.544393	NA	-0.0168306	0.987729	-0.368508	0.684405	0.684722	0.561067
MLOC_12315	794.449	-0.00237521	1	0.115622	0.326952	0.0744659	0.926682	-0.106403	0.383191	0.0975515	0.413129	0.0110597	0.964149
MLOC_12318	559.995	0.197529	0.41509	0.806691	5.98427e-14	0.0949602	0.889542	0.480659	2.00771e-05	0.500327	5.07344e-06	0.0391334	0.85583
MLOC_12320	103.161	-0.114759	0.940167	-1.42912	1.16349e-09	-0.119806	0.960049	-0.81292	0.000684495	-0.0866911	0.75637	-0.467185	0.113066
MLOC_12321	183.029	-0.036239	0.977972	-0.0205144	0.908747	-0.0739187	0.954714	-0.0675799	0.66155	-0.842828	6.08705e-11	-0.0331744	0.893053
MLOC_12322	1.36274	-0.835144	NA	0.273452	0.767559	-0.443579	NA	-1.46333	0.0636714	-0.955084	0.232599	-1.17612	0.24424
MLOC_12325	0.108385	0	NA	0	NA	0	NA	0.065168	NA	0.0876842	NA	0.0413882	NA
MLOC_12326	632.315	0.276079	0.38508	1.15481	2.59503e-15	0.256686	0.526962	0.542506	0.000462915	1.99074	8.65524e-44	0.173983	0.441754
MLOC_12333	155.01	0.0870671	0.927129	0.0147796	0.947452	0.0861616	0.953852	-0.108517	0.54113	0.216692	0.166706	-0.118469	0.622535
MLOC_12335	1000.87	0.0337807	0.938133	-0.130541	0.0562613	0.0279754	0.972733	-0.245226	0.000279818	0.652291	7.91586e-27	-0.0805466	0.393963
MLOC_12337	3.13983	-0.548764	0.826347	-2.07167	0.00130758	-0.388601	0.936213	-0.504617	0.450514	-1.59065	0.0106384	-1.07194	0.167585
MLOC_12341	75.4267	0.21319	0.625299	-0.342157	0.0401506	0.197491	0.76623	-0.331234	0.0556634	-0.373433	0.0209982	0.112772	0.648143
MLOC_12347	2442.07	0.154992	0.0543328	-0.12687	0.0262979	0.143743	0.1072	-0.00764716	0.916225	1.08141	1.87363e-98	-0.0547992	0.517231
MLOC_12349	120.264	-0.0710906	0.96374	0.313029	0.116027	-0.161455	0.894133	0.123543	0.584817	0.300662	0.129934	0.0101994	0.986187
MLOC_12350	854.71	-0.0559485	0.960555	-0.298774	0.0409314	-0.0672852	0.965676	-0.269492	0.074068	-0.232644	0.118762	0.1839	0.361901
MLOC_12352	1857.98	0.0384164	0.956298	0.610529	2.56743e-12	-0.0396358	0.971257	0.353937	0.000106187	1.06489	2.20045e-35	0.00910717	0.965722
MLOC_12353	4.36482	-0.109392	0.993568	0.0642403	0.94959	0.132711	0.998086	0.0476257	0.958972	1.75988	0.00767667	0.826534	0.389967
MLOC_12358	1697.2	0.145698	0.267863	0.153547	0.0349676	0.104203	0.6451	-0.0494226	0.554169	0.411977	1.57107e-09	-0.0464617	0.696382
MLOC_12359	6425.13	0.0933451	0.824901	0.349561	0.000459546	0.0960434	0.846866	0.344287	0.000732956	0.131276	0.225985	0.205353	0.110678
MLOC_1236	664.48	0.0962318	0.912336	0.393472	0.00896653	-0.0303077	0.998042	0.178749	0.28325	1.84078	1.82253e-39	0.06339	0.816742
MLOC_12361	3.26376	0	1	1.69016	0.0269508	0	1	0.853285	0.312113	2.47483	0.000751261	3.95286	2.15019e-07
MLOC_12367	756.809	0.0978865	0.658541	0.380532	1.28377e-07	0.0595719	0.90681	0.269751	0.000356683	0.331516	4.36116e-06	0.0611859	0.606083
MLOC_12375	71.6306	0.327785	0.498967	-0.7793	0.000315268	-0.244949	0.795727	-0.684922	0.00212451	-2.02668	1.76967e-18	0.207209	0.505172
MLOC_12376	538.399	0.0922469	0.872741	1.1147	3.32157e-25	-0.0029531	1	0.714601	1.65388e-10	1.24389	2.06367e-31	0.135728	0.418161
MLOC_12381	0.617085	0.413711	NA	1.3179	0.039884	0	NA	0.356971	NA	0	1	0	NA
MLOC_12383	319.915	-0.140553	0.911046	-0.394002	0.0847117	-0.0540965	0.990874	-0.333983	0.159725	0.316343	0.170743	0.149861	0.677205
MLOC_12388	3828.85	0.0573853	0.954458	0.184203	0.200437	0.156829	0.773869	0.449675	0.000933165	1.48415	2.90586e-31	0.939496	3.89231e-12
MLOC_12389	35.5595	-0.138489	0.944064	-2.50241	2.13474e-14	-0.464432	0.586134	-1.50079	1.18176e-06	-2.17643	2.06067e-12	-0.410627	0.300982
MLOC_12393	207.723	0.103361	0.894988	-1.19485	2.71609e-15	-0.122396	0.895465	-0.457951	0.00307684	-0.640368	1.48336e-05	0.233776	0.235615
MLOC_12394	25.132	0.191051	0.899909	1.22273	3.72363e-07	0.198617	0.931049	0.775568	0.00324996	-0.0430324	0.904068	0.33348	0.370929
MLOC_12395	800.539	-0.0255108	0.985241	-0.848913	5.13806e-15	-0.0516147	0.967174	-0.543147	1.11897e-06	-0.715576	3.87249e-11	-0.115001	0.490169
MLOC_12401	193.501	0.14865	0.76884	-0.046411	0.795931	-0.0419801	0.986387	0.0395846	0.820951	-0.184513	0.214825	0.145125	0.476328
MLOC_12402	186.626	-0.0653019	0.954458	0.365068	0.0143974	0.0777003	0.960937	0.24575	0.123853	-0.415854	0.00619215	0.0939581	0.705561
MLOC_12403	174.858	-0.0665942	0.96346	0.31329	0.0916408	0.00767855	1	0.578875	0.00126523	-0.341128	0.0684245	0.0518874	0.88039
MLOC_12406	361.794	0.104865	0.858503	0.731568	3.35373e-10	-0.08437	0.934594	0.423506	0.000618454	1.33924	1.56659e-32	0.0740554	0.723917
MLOC_12407	2.13142	-1.12907	0.514928	-0.623374	0.447066	0.0915404	0.999262	-0.325129	0.70821	-0.278095	0.749165	-0.153989	0.91328
MLOC_12413	331.675	0.0278218	0.992508	0.409494	0.00809474	0.208528	0.70737	0.389991	0.0141844	0.242078	0.134876	-0.11056	0.662955
MLOC_12418	1296.8	0.117681	0.629115	0.961493	9.85687e-32	0.0882836	0.834261	0.51755	1.43748e-09	1.21532	1.41958e-50	0.0976543	0.447881
MLOC_12419	2002.26	-0.221964	0.652769	-1.23956	8.5211e-14	-0.105052	0.94406	-0.817278	1.82764e-06	-0.764459	5.9413e-06	-0.263453	0.263242
MLOC_12420	1585.63	0.165076	0.458109	0.478784	8.13555e-07	0.142756	0.658898	0.356919	0.00039792	0.468836	1.41021e-06	0.0722418	0.658931
MLOC_12432	1372.05	0.195901	0.681243	-0.487833	0.00211205	0.151438	0.845803	-0.309911	0.0651517	0.00882502	0.975481	-0.203989	0.369177
MLOC_12434	1624.35	0.0861073	0.888118	0.573741	9.12247e-07	-0.00561114	1	0.347263	0.00472142	-0.0533723	0.712582	0.148086	0.394768
MLOC_12435	29.9099	0.257127	0.851038	0.3986	0.197525	0.143027	0.967174	0.43148	0.171216	0.479716	0.107459	-0.0230344	0.975905
MLOC_12436	1732.76	0.166684	0.499666	2.4241	5.26262e-135	0.130188	0.754839	1.14344	7.02357e-30	1.14864	7.69117e-31	0.128172	0.403709
MLOC_12438	5974.19	0.232303	0.217995	0.0637824	0.620723	0.227019	0.26117	0.857702	2.62848e-16	0.933517	1.42438e-19	0.13429	0.38869
MLOC_12439	151.917	2.46396	1.94775e-09	3.01096	7.98794e-16	2.07443	1.65238e-06	5.1628	2.54747e-44	2.72861	3.78999e-13	1.41059	0.00155859
MLOC_12442	25.8115	-0.500593	0.574509	1.21374	4.81804e-05	-0.106879	0.985912	0.773085	0.0164389	-0.604131	0.082679	0.355346	0.439194
MLOC_12443	1329.49	0.0199435	0.978201	-0.0221675	0.813648	-0.0760484	0.8212	-0.0692846	0.398461	-0.566823	4.92453e-16	-0.0525634	0.653973
MLOC_12446	35841.4	0.0975962	0.88469	0.426623	0.00124417	0.0852097	0.93607	0.48001	0.000335941	2.31688	9.10943e-76	-0.517053	0.00043661
MLOC_12447	3166.42	0.0269873	0.956099	0.08909	0.191531	-0.00969628	0.999262	0.244705	0.000132798	0.467589	1.69961e-14	-0.00595885	0.968677
MLOC_12451	13.0255	-0.181784	0.935424	-0.217217	0.585871	-0.229121	0.941245	-0.195098	0.629595	-0.490804	0.173458	-0.278122	0.595036
MLOC_12452	93.1692	-0.370802	0.473213	-2.06348	7.01344e-18	-0.237665	0.822359	-0.893015	0.000136744	-2.17478	4.88137e-20	0.338089	0.265638
MLOC_12453	13.8856	-0.252248	0.953451	2.50329	1.84231e-06	0.43587	0.904677	1.13094	0.050473	-1.16946	0.0559605	-1.21598	0.107375
MLOC_12457	0.786509	-0.367109	NA	0.529497	0.549821	-0.497681	NA	-0.0499284	NA	-1.17381	0.139964	-0.399526	0.761854
MLOC_12458	184.162	1.16249	1.59296e-08	1.74546	7.51584e-22	1.49133	6.37355e-14	1.57788	2.04644e-17	1.98701	2.28782e-28	0.37582	0.139641
MLOC_12466	0.256051	-0.113263	NA	-0.170611	0.806505	-0.0575986	NA	0.0594452	NA	0.0137607	NA	0.100856	NA
MLOC_12468	90.0922	-0.00195702	1	-0.441162	0.0231628	-0.307666	0.585806	-0.356761	0.0786965	-0.725583	0.000123803	-0.059005	0.867174
MLOC_12470	14.8236	0.0764873	0.989537	0.0884006	0.863405	-0.0709296	0.999262	-0.0234664	0.964485	0.205649	0.640776	0.184147	0.778586
MLOC_12473	0.319876	-0.0758589	NA	0.350859	0.494436	-0.0397162	NA	-0.0325033	NA	-0.132205	0.812485	-0.13669	NA
MLOC_12474	0.604199	0.32519	NA	0.801779	0.285606	0.233179	NA	0.244005	NA	-0.00210427	1	0.35704	NA
MLOC_12475	920.423	-0.0517482	0.943258	0.216453	0.0468374	-0.0716094	0.933391	-0.0494685	0.700343	0.89053	5.88289e-19	0.0203329	0.923925
MLOC_12477	2.41257	0.28078	0.958595	-0.312362	0.718025	-0.191273	0.988285	-0.238044	0.782434	0.237848	0.775032	1.76534	0.0199931
MLOC_1248	425.982	-0.234774	0.758814	-2.28409	8.56803e-27	-0.317631	0.630214	-1.20823	2.2513e-08	-0.57	0.00917249	-0.410351	0.143885
MLOC_12482	3881.13	0.0935261	0.915363	-0.607296	4.00173e-05	0.201852	0.694912	-0.118426	0.49511	1.3329	1.68998e-20	-0.164784	0.460345
MLOC_12491	173.352	0.119072	0.88469	0.680676	7.03256e-06	0.225238	0.683029	0.489239	0.00215906	0.487397	0.00159536	0.108372	0.676676
MLOC_12494	338.135	0.751521	0.014197	3.2507	1.03245e-53	0.496289	0.285905	2.29311	2.77927e-26	4.21431	1.87339e-90	0.91809	0.000258916
MLOC_12495	68.5036	0.103974	0.921843	0.0936721	0.642682	0.290688	0.533206	0.166868	0.380381	0.130138	0.482966	0.209847	0.364479
MLOC_12498	1603.49	-0.077596	0.897378	-0.0521473	0.709002	-0.0936318	0.88804	-0.393356	0.000632721	0.107455	0.392465	0.149782	0.350815
MLOC_12499	690.791	0.0412676	0.961668	-0.325266	0.00326259	-0.0889043	0.895584	-0.301145	0.00812962	-0.408601	0.000175689	-0.215418	0.126997
MLOC_1250	0.685694	-0.593745	NA	0.160254	0.863882	-0.307781	NA	-0.850508	NA	-0.566718	0.465334	-0.764279	0.450991
MLOC_12507	350.279	0.11238	0.886293	0.956459	4.51931e-11	0.144051	0.859535	0.690586	4.86727e-06	1.28332	3.16053e-19	0.411629	0.0228315
MLOC_12513	282.422	-0.137979	0.881896	0.747785	2.52297e-05	-0.0441133	0.991977	0.588738	0.00139734	-0.907995	6.16603e-07	-0.0970152	0.759835
MLOC_12514	15.8861	-0.424856	0.769668	0.226987	0.612701	-0.0256756	1	0.21795	0.628379	-0.812546	0.0466777	-0.337705	0.573623
MLOC_12515	2.93705	-0.378783	0.926491	-1.2198	0.0850278	-0.135374	0.998042	-0.328924	0.674485	-0.146968	0.856884	0.340378	0.75318
MLOC_12516	6518.71	0.061099	0.808715	0.19837	0.00162249	0.0272696	0.971257	0.0492838	0.500457	0.131286	0.0433912	-0.0243862	0.836625
MLOC_12521	1478.3	-0.0291197	0.965807	-0.111151	0.206702	-0.0392204	0.965676	-0.0845836	0.36084	-0.260929	0.00140229	0.129335	0.24031
MLOC_12522	321.245	0.289689	0.265674	-0.309992	0.0359955	0.222803	0.595966	-0.0388421	0.828819	2.69229	1.48477e-104	0.768265	4.63727e-08
MLOC_12524	71.9108	-0.380349	0.311363	-0.0707007	0.761479	-0.139427	0.923915	-0.152642	0.479866	1.01443	8.73878e-10	-0.420524	0.0697047
MLOC_12525	1043.55	2.28656	2.52416e-16	4.02301	2.49348e-53	2.25889	5.99407e-16	3.23752	2.56258e-34	2.15192	5.49105e-16	0.895165	0.00499548
MLOC_12526	1064.33	0.00180168	1	1.27414	5.9236e-15	-0.0371748	0.996382	0.827652	9.5726e-07	-0.478272	0.0055327	-0.0499404	0.880101
MLOC_12529	441.786	-0.0808004	0.940853	0.68572	1.4661e-05	-0.0172713	1	0.502167	0.00234482	0.152103	0.400103	0.273523	0.206363
MLOC_12535	194.575	-0.0422584	0.982064	0.719333	2.72612e-06	-0.145299	0.874406	-0.619978	0.000194996	-1.41735	3.76165e-18	-0.211049	0.354185
MLOC_12537	1079.17	-0.026247	0.972667	0.120388	0.179885	-0.139964	0.545837	-0.00098033	0.994444	0.603865	4.26403e-14	-0.0447231	0.759563
MLOC_12540	663.552	-0.393825	0.0782694	-1.28729	7.45932e-19	-0.40611	0.0701304	-1.26026	1.27688e-17	-0.814425	2.27454e-08	-0.528888	0.00167495
MLOC_12542	2.39149	-1.65405	0.11924	-0.274817	0.715787	-1.67838	0.129198	-0.872706	0.21002	-1.04921	0.112858	-1.1625	0.160499
MLOC_12543	19.7805	-0.469492	0.480596	-1.85591	8.17016e-09	-0.166545	0.952276	-0.899088	0.00319722	-2.20596	1.50111e-11	-1.17279	0.000319829
MLOC_12546	1392.78	-0.080526	0.860782	-0.796563	3.38048e-17	0.0102941	1	-0.637468	3.98901e-11	-0.881491	7.55483e-21	-0.0850589	0.57724
MLOC_12547	36.12	-0.12755	0.946927	-1.52617	1.02622e-07	-0.122974	0.969406	-1.62247	5.42693e-08	-1.44131	2.51045e-07	-0.0887816	0.859145
MLOC_12549	1243.12	-0.0420268	0.968808	0.23594	0.0690302	0.00942333	1	0.241993	0.0675913	-0.506438	4.27198e-05	-0.00294139	0.995832
MLOC_12550	6.0075	0.58297	0.873137	3.39391	4.02103e-07	0.774844	0.818304	2.72746	0.000100186	2.1623	0.00206914	4.37399	2.67142e-10
MLOC_12551	3.04489	-1.27591	0.383876	1.18844	0.082248	-0.453494	0.93607	-0.161003	0.852569	-1.23872	0.0907389	-0.148276	0.912221
MLOC_12553	4828.05	-0.285351	0.684914	-2.34383	7.14298e-26	-0.348254	0.608149	-1.60918	1.67034e-12	-1.64003	2.89598e-13	-0.126601	0.753352
MLOC_12555	160.916	0.152595	0.69308	-1.28443	1.27452e-21	0.115134	0.869595	-0.525149	6.13159e-05	0.147427	0.261783	-0.0738144	0.725146
MLOC_12558	121.705	0.138434	0.907952	0.450927	0.0340132	-0.0554179	0.990294	0.140262	0.569949	-0.49189	0.0234373	0.315053	0.266932
MLOC_12559	0.849657	-0.536282	NA	0.273132	0.776574	0.15134	NA	-0.33618	NA	0.446709	0.61453	0.98123	0.364479
MLOC_12561	11.3232	-0.352804	0.872741	-1.32088	0.0054078	-0.0213486	1	-0.572681	0.24433	0.751119	0.0745157	-0.0728843	0.932082
MLOC_12564	3.93197	0.578737	0.877127	0.666523	0.436991	0	1	0.444074	0.621059	4.69237	1.12413e-11	2.58749	0.00166894
MLOC_12569	423.925	0.243498	0.21435	1.23774	6.11445e-34	0.134827	0.775403	0.834441	3.04161e-15	0.509749	1.55134e-06	-0.095703	0.584451
MLOC_12570	0.257317	-0.00857458	NA	0.0818691	0.888784	0.0860114	NA	-0.0314968	NA	0.00046747	NA	0.0587553	NA
MLOC_12571	554.752	-0.375049	0.427265	-0.858652	7.93671e-05	-0.507299	0.181622	-1.1644	1.12634e-07	-2.20147	9.69151e-25	0.174959	0.620332
MLOC_12576	558.683	0.192789	0.669073	0.535262	0.000342732	0.0865725	0.953269	0.24602	0.133915	2.19395	1.12287e-54	0.236245	0.251067
MLOC_12581	13.7121	-0.42045	0.858402	2.25816	6.02078e-08	0.16984	0.981824	1.36612	0.00238694	-0.216712	0.701986	-0.410229	0.585226
MLOC_12582	723.783	0.0731227	0.956298	0.271663	0.139834	0.0650303	0.977363	0.429032	0.0172184	-0.092065	0.656395	-0.100077	0.738964
MLOC_12588	265.622	0.193054	0.704535	1.05867	1.86098e-12	0.209861	0.729384	0.862319	2.77433e-08	0.950891	2.86432e-10	0.366068	0.0613568
MLOC_12589	128.965	-0.0112037	1	-0.25749	0.136628	-0.266141	0.595272	0.174608	0.331771	0.417521	0.00802345	0.431004	0.0199303
MLOC_12592	604.942	0.176222	0.795704	-1.41365	3.5036e-16	0.0573626	0.984636	-0.775325	1.38786e-05	0.467156	0.0085802	-0.319634	0.16959
MLOC_1260	34.7618	3.55033	1.06135e-09	6.80902	3.03381e-41	2.6749	5.97183e-05	4.89775	7.13523e-21	0.450442	0.543464	1.64644	0.0189763
MLOC_12602	9.57423	-0.029855	1	-0.688179	0.152265	-0.632394	0.709782	-0.802914	0.103735	-1.16484	0.0128778	-0.30324	0.674185
MLOC_12605	427.029	-0.0105259	0.999508	-0.122841	0.380513	0.00692256	1	-0.136119	0.334893	-0.193366	0.143757	0.0567593	0.799183
MLOC_12608	468.776	0.00520759	1	0.670963	1.6371e-07	-0.0347999	0.990481	0.390335	0.00408952	1.47742	7.94981e-33	-0.0832573	0.714189
MLOC_12609	20.3285	0.700108	0.348369	0.0428256	0.939308	0.550951	0.656783	0.706174	0.0747089	0.0347973	0.950289	-0.445034	0.436913
MLOC_12610	14.5512	1.15273	0.411068	-1.11019	0.13177	1.45156	0.226799	0.946304	0.192668	3.35269	1.25352e-07	0.621168	0.546642
MLOC_12611	39.5477	-0.153698	0.940167	-1.25036	9.1681e-05	-0.0620324	0.998086	-0.672417	0.0422939	-0.733482	0.0207562	-0.273169	0.568014
MLOC_12612	13.354	0.509167	0.72549	-0.823078	0.0897614	-0.509768	0.807088	-0.23395	0.665041	-0.563169	0.249171	-0.0368134	0.973864
MLOC_12614	3618.08	-0.0265716	0.967717	0.288668	0.000197918	0.0776796	0.835423	0.0540378	0.557122	-0.737782	2.12919e-22	0.0544566	0.67584
MLOC_12615	1550.02	0.114076	0.913582	1.06118	9.73074e-10	0.271122	0.606313	0.783362	1.24203e-05	1.01421	5.87122e-09	-0.0567395	0.869128
MLOC_12616	3924.54	0.0593224	0.93388	-1.24648	8.86754e-31	-0.0309484	0.987864	-0.726293	5.79895e-11	-0.550266	5.83717e-07	-0.394381	0.00197041
MLOC_12619	4745.07	0.123753	0.762212	2.64816	2.36498e-133	0.225704	0.336141	1.73827	3.53214e-57	0.514948	4.37375e-06	0.326188	0.0159062
MLOC_12626	704.875	0.025064	0.988832	-0.376252	0.0026852	0.07891	0.939775	-0.243273	0.0665732	-0.337704	0.00726948	-0.182211	0.290434
MLOC_12627	16.6425	-0.649081	0.380221	0.112414	0.782151	-0.0344707	1	0.156062	0.684143	0.555686	0.0767329	-0.160236	0.773591
MLOC_12628	1774.45	0.073738	0.798636	0.138109	0.0721072	-0.0214791	0.986947	0.0905279	0.270545	0.467547	4.07042e-11	0.0151331	0.918206
MLOC_12630	21.3899	-0.0893213	0.976724	-0.22374	0.531247	-0.499864	0.623607	-0.609388	0.0732991	-0.627207	0.0513357	-0.0788868	0.892433
MLOC_12634	583.426	-0.113041	0.925921	-2.47133	1.80827e-37	-0.181386	0.856647	-1.51498	5.77641e-15	-0.493078	0.0130546	-0.212831	0.465111
MLOC_12636	251.491	-0.233497	0.489974	-1.40333	8.92325e-22	-0.150378	0.825889	-1.09969	1.08479e-13	-1.23911	8.1726e-18	-0.877067	9.04975e-09
MLOC_12637	15.544	-0.380841	0.811516	-0.725081	0.0799382	-0.0998021	0.990874	-0.64132	0.135559	-2.61543	6.71761e-09	-0.212907	0.746812
MLOC_1264	697.416	0.0330523	0.971634	0.398377	5.77698e-05	0.0935433	0.865681	0.314143	0.00231866	0.865157	1.02715e-19	0.274705	0.0217525
MLOC_12641	398.985	-0.00542282	1	1.10477	1.51588e-08	0.0126374	1	0.544156	0.00899124	0.201187	0.369764	0.599686	0.0109848
MLOC_12642	4.11754	1.78223	0.128986	3.11177	9.27451e-06	1.2243	0.534274	3.80876	6.21516e-08	1.40333	0.066213	0.461169	0.719351
MLOC_12643	114.719	0.188962	0.804432	0.554361	0.00298041	0.258371	0.71502	0.61498	0.00118786	0.473495	0.0117393	0.498116	0.0246995
MLOC_12648	8.60579	3.02313	4.74537e-05	3.11545	1.02503e-06	3.22507	1.12404e-05	4.28485	9.34317e-12	3.38959	7.53934e-08	0.73324	0.489909
MLOC_12653	23.8002	0.19845	0.899893	0.724001	0.00785877	0.463323	0.578521	0.351761	0.258809	0.452412	0.1125	-0.0274235	0.966745
MLOC_12654	37.382	-0.30787	0.592548	-0.56491	0.00985497	-0.435585	0.407908	-0.362034	0.115547	0.139002	0.53931	-0.110815	0.74957
MLOC_12655	1192.65	1.69666	5.96454e-12	1.36643	4.15993e-09	1.64596	3.06913e-11	1.71316	2.70741e-13	3.14408	1.98076e-43	0.240803	0.512012
MLOC_12658	1197.19	0.656139	0.00849712	1.87859	4.76472e-24	0.858296	0.000121379	1.49063	3.82726e-15	1.69005	1.20397e-19	0.432344	0.0780046
MLOC_1266	46.4137	-0.439055	0.643222	0.247357	0.510125	-0.255428	0.907514	-1.22523	0.000436024	-0.939333	0.00525539	-0.0074	0.995962
MLOC_12660	0.86607	0.40338	NA	0.813316	0.30164	0	NA	0.52696	NA	0.459859	0.581711	2.05247	0.0177402
MLOC_12664	576.436	0.163274	0.658488	0.3943	0.00169221	0.195651	0.599339	0.300497	0.0222997	0.705482	6.02639e-09	0.131842	0.486295
MLOC_12672	114.883	0.0152493	1	-0.410235	0.0838995	0.0381015	0.999262	-0.380307	0.121042	0.041497	0.886047	-0.205319	0.556175
MLOC_12678	1.50505	-0.0318234	1	2.87974	7.36476e-05	0.128938	0.999262	2.34945	0.00189647	-0.285961	0.75637	0.266789	0.852933
MLOC_12680	2322.64	-0.0471558	0.927129	-0.90246	1.83135e-29	-0.021867	0.989404	-0.638583	5.05814e-15	-0.72849	8.4441e-20	-0.221048	0.0263269
MLOC_12681	205.51	-0.256646	0.881252	-0.249382	0.530293	0.290044	0.879673	0.366466	0.335948	1.83417	2.14518e-08	0.990582	0.0123627
MLOC_12684	173.117	-0.0410997	0.993585	-1.6165	1.55851e-09	-0.0160716	1	-0.787283	0.00440147	1.06238	3.86801e-05	0.325745	0.394179
MLOC_12685	94.5028	0.290654	0.779502	-0.92642	0.00135417	0.601442	0.248294	0.202529	0.53569	0.0432125	0.907012	0.294721	0.479579
MLOC_12686	2.27148	-0.389364	0.934373	-0.0711658	0.948012	-0.541744	0.915175	-0.527663	0.541944	2.13096	0.00139388	2.69927	0.000183582
MLOC_12687	106.148	-0.0208064	0.999179	-0.690204	0.0012452	-0.10327	0.965378	-0.232857	0.325479	-0.0272242	0.922345	-0.465144	0.0782149
MLOC_12688	1247.6	0.148008	0.540396	1.48817	5.44741e-60	0.166116	0.518287	0.882983	4.94155e-21	1.54443	6.99359e-65	0.200152	0.107606
MLOC_12689	1032.51	-0.178835	0.850057	-1.97889	5.32513e-23	-0.0154689	1	-1.20512	4.3653e-09	-1.16848	7.21529e-09	-0.310256	0.277278
MLOC_12693	0.687824	0.343113	NA	1.43523	0.0471962	0.0462497	NA	0.434587	NA	-0.220256	0.795504	-0.0525444	0.976796
MLOC_12700	32.1893	-0.422871	0.8108	0.28678	0.546848	0.25747	0.94619	0.412979	0.367926	3.48498	1.98952e-22	-0.385814	0.551675
MLOC_12701	13.9209	0.400991	0.799042	0.692195	0.0850278	0.197619	0.967174	1.10188	0.00438881	0.742763	0.0581036	0.868987	0.0620856
MLOC_12704	498.257	-0.0148097	0.993568	0.366916	1.69202e-05	-0.0354232	0.974793	0.0540184	0.607706	0.638083	8.32192e-15	-0.106072	0.407335
MLOC_12708	2.63659	-1.58951	0.154623	-0.911618	0.185204	-1.37309	0.311208	-0.952564	0.177757	-2.00206	0.00309777	0.451263	0.643013
MLOC_12709	202.221	0.303269	0.845082	4.93772	8.72244e-59	0.63778	0.408422	3.128	1.80745e-23	1.47001	5.16903e-06	1.29397	0.000385191
MLOC_12710	2653.02	0.0529	0.915246	0.447673	4.07539e-08	-0.00253237	1	0.206211	0.0183002	0.416149	3.75976e-07	0.10051	0.413862
MLOC_12711	2286.99	0.0155358	0.993568	-1.45615	1.31261e-54	-0.037955	0.97449	-0.823306	4.20568e-18	-0.811573	3.85256e-18	-0.314196	0.00473563
MLOC_12712	10.205	-0.00631422	1	-0.274566	0.568294	-0.502164	0.792717	-0.816245	0.0766116	-0.241359	0.607157	-0.0864734	0.912573
MLOC_12713	859.142	0.0623788	0.877127	0.019953	0.853587	0.0281839	0.982309	-0.0895027	0.324441	1.03064	2.73103e-44	0.0722528	0.55994
MLOC_12715	1142.92	1.54176	3.53239e-09	3.19101	1.44111e-41	1.43504	6.65514e-08	2.10213	3.28616e-18	2.76526	1.82295e-31	0.718025	0.0147629
MLOC_12718	113.191	-0.269873	0.459646	0.453421	0.00274003	-0.0516893	0.985738	0.190187	0.267944	-0.0828887	0.650557	0.0823328	0.75531
MLOC_12720	9.39481	-0.203296	0.952452	0.393131	0.425459	-0.718555	0.65329	0.26726	0.609606	-0.564232	0.254278	-0.347578	0.633435
MLOC_12725	468.325	0.0366313	0.956099	-0.0668637	0.498153	0.0186836	0.996877	-0.0558971	0.582125	0.432978	7.40988e-08	-0.165157	0.131539
MLOC_12726	0.0453774	0	NA	0	NA	0	NA	0	NA	0	NA	0.0850656	NA
MLOC_12729	455.262	-0.0242456	0.996847	-1.04976	8.6616e-08	-0.110227	0.953852	-0.349028	0.103123	-1.4073	5.67184e-13	0.0577143	0.880823
MLOC_1273	677.893	-0.0714275	0.963281	0.891226	2.4786e-06	0.055095	0.987271	0.724654	0.0002061	-0.155564	0.481545	0.0781035	0.82849
MLOC_12731	119.698	-0.0612764	0.967463	-0.750455	2.99096e-05	-0.186152	0.82667	-0.852076	4.03445e-06	-0.538815	0.00263104	-0.380712	0.0895861
MLOC_12732	7307.7	-0.00689045	1	-0.912656	3.85245e-24	-0.124581	0.707533	-0.600862	7.85566e-11	-0.418588	5.53671e-06	-0.0370849	0.831818
MLOC_12736	6.82106	0.199278	0.955042	-0.450329	0.405545	-0.347121	0.929862	-0.402632	0.470312	1.13908	0.00715937	-0.305403	0.694219
MLOC_12737	32.3631	0.895004	0.567876	4.74751	2.08185e-22	0.746713	0.780139	3.64869	8.70527e-13	5.70195	2.05457e-32	5.33186	4.52071e-27
MLOC_12744	117.83	-0.0245573	0.994036	0.0473354	0.826293	-0.14027	0.8945	0.0874083	0.656373	0.461871	0.00361596	0.130417	0.610883
MLOC_12747	0.295906	0.253439	NA	0.0866536	0.884808	0	NA	0.229178	NA	0	1	0.062189	NA
MLOC_12748	424.843	0.110591	0.836367	0.33488	0.0060361	0.0131589	1	0.0607786	0.679428	-0.422305	0.000561155	0.0605569	0.776018
MLOC_12759	720.35	-0.0053139	1	-0.492721	5.04845e-05	-0.102893	0.887096	-0.336895	0.00795354	-0.890017	1.01458e-13	-0.0870835	0.665584
MLOC_12760	2159.44	0.161874	0.77847	0.189564	0.264052	0.161618	0.821035	0.535973	0.000683663	2.86255	1.1902e-84	-0.136738	0.577952
MLOC_12761	132.812	0.129543	0.862722	0.224933	0.17042	0.143664	0.870101	0.153029	0.386093	0.218455	0.178907	0.0431205	0.885308
MLOC_12762	1332.08	-0.0441015	0.964363	0.718405	9.70688e-10	-0.0813815	0.933422	0.222441	0.0870178	-0.349062	0.00453359	-0.0435916	0.850704
MLOC_12765	2247.76	0.0814898	0.764593	1.04175	9.00053e-49	0.1165	0.601165	0.818705	8.75559e-30	0.952272	4.7495e-41	0.29169	0.000457466
MLOC_12767	1.05018	0.593702	NA	0.0579852	0.958366	0.325453	NA	0.932019	0.261741	0.886145	0.278811	0.308167	0.82457
MLOC_12768	0.136684	0	NA	0.145025	NA	0	NA	0	NA	0	NA	0.0413882	NA
MLOC_12769	13.1104	0.221907	0.934652	0.781161	0.0593963	0.44694	0.818282	0.904931	0.0302491	-0.143043	0.782104	0.28646	0.668176
MLOC_12783	981.803	0.0800389	0.810403	0.582887	8.6248e-14	0.0842133	0.83069	0.288878	0.000495137	0.107334	0.22199	0.0498048	0.722803
MLOC_12784	2184.05	-0.0312156	0.95928	-0.682727	1.19577e-19	-0.0767035	0.837592	-0.435433	1.84707e-08	-0.451662	2.40841e-09	-0.182799	0.0569757
MLOC_12786	0.0908308	0	NA	0	NA	0.104265	NA	0.065168	NA	0	NA	0	NA
MLOC_12790	1067.31	0.0234797	0.997032	-0.242353	0.251214	-0.0929989	0.965378	0.0172571	0.94673	-0.00585859	0.992336	-0.0416155	0.915188
MLOC_12795	506.118	0.0139697	0.993568	0.135545	0.134957	-0.0771234	0.880662	0.278791	0.00136134	-0.0875161	0.356114	-0.109616	0.374138
MLOC_12796	1384.19	0.011935	0.996003	0.660123	6.43061e-13	0.0939743	0.843129	0.501966	1.14927e-07	1.20471	7.87922e-41	0.00204751	0.996473
MLOC_12800	336.432	0.110252	0.862218	0.700719	2.85439e-08	0.186817	0.683095	0.679647	1.45865e-07	0.449071	0.000517219	0.00170101	0.998999
MLOC_12803	1153.93	0.0221747	0.98769	-0.364277	0.000621899	-0.0994124	0.85739	-0.298557	0.00673364	-0.0557239	0.659586	-0.0842316	0.624347
MLOC_12806	407.108	0.0390545	0.985286	0.512905	0.00344051	0.127085	0.919598	0.599188	0.000722742	0.260385	0.161992	-0.336687	0.141594
MLOC_12807	420.583	-0.378458	0.421481	-0.00399083	0.997429	-0.526316	0.156208	-0.245091	0.320808	-1.5279	1.31901e-12	-0.783485	0.00166894
MLOC_12810	4.81115	0.681566	0.678788	-2.31383	0.000450342	-0.0421127	1	-1.76895	0.00796855	0.668988	0.243868	1.28175	0.0420169
MLOC_12811	787.723	0.00937441	0.998163	-0.251709	0.00192243	0.0484628	0.948427	-0.246561	0.0031074	-0.0886074	0.313215	-0.138196	0.195623
MLOC_12815	591.349	-0.00109521	1	0.29897	0.00168209	-0.109172	0.799271	-0.0191571	0.876686	-0.619318	6.1543e-11	0.129224	0.336912
MLOC_12816	50.2182	-0.244653	0.808715	0.363667	0.149146	-0.111576	0.971201	0.1545	0.588316	-0.84677	0.000791493	0.498076	0.0923054
MLOC_12819	476.001	0.109082	0.862463	0.770929	8.18563e-10	0.0211161	0.999262	0.540258	3.67269e-05	1.04444	3.14701e-17	0.265285	0.112042
MLOC_12820	924.407	0.00439118	1	0.885528	3.08381e-19	0.1227	0.782702	0.618314	1.40439e-09	0.931763	2.87715e-21	0.291096	0.0178277
MLOC_12821	77.7658	-0.125069	0.938133	-1.43499	1.16055e-08	-0.20757	0.887722	-1.11864	1.22691e-05	-0.620574	0.0129882	-0.121629	0.774345
MLOC_12822	695.118	-0.339656	0.369156	-1.3288	2.63822e-13	-0.0875369	0.966577	-0.840992	7.17881e-06	-0.831821	5.99194e-06	-0.332446	0.177367
MLOC_12824	824.894	0.0639669	0.837617	0.0782463	0.310295	0.0234993	0.985071	0.0123488	0.89185	0.395427	3.07065e-09	-0.241071	0.00257061
MLOC_12826	485.141	0.0917393	0.764593	0.0833985	0.373923	0.00809729	1	0.047765	0.636765	-0.301627	0.000339935	0.0159537	0.924585
MLOC_12827	12.4334	-0.252153	0.918877	0.579517	0.140235	-0.59329	0.704566	0.907116	0.0169583	-0.64277	0.129876	-0.126394	0.863173
MLOC_12829	24.5925	0.546039	0.481823	0.188472	0.64772	0.301368	0.879673	0.352209	0.35906	0.0890481	0.835713	-0.175006	0.771177
MLOC_12830	147.827	0.166698	0.709322	-0.751245	1.45868e-07	-0.0364217	0.990874	-0.468247	0.00147705	-0.69177	8.52185e-07	-0.20414	0.289558
MLOC_12832	8.09857	-0.14768	0.975556	-0.0513562	0.942406	0.538856	0.795284	0.0897491	0.883219	0.720549	0.131069	0.291812	0.709556
MLOC_12836	430.204	-0.484446	0.127144	-3.17894	1.16321e-56	-0.590471	0.0354369	-1.47437	8.21322e-14	-2.53844	1.31162e-38	-1.13862	4.52154e-08
MLOC_12837	1.96872	0.571263	0.879613	3.66767	2.21801e-07	1.01133	0.695201	2.36094	0.00174813	0.3034	0.741721	0.26837	0.85186
MLOC_12838	15.3258	0.0557271	0.99428	1.46269	2.59876e-05	0.30621	0.908531	1.17199	0.00141005	-0.232472	0.611956	0.493408	0.345032
MLOC_12843	2528.68	-0.0774721	0.920118	-1.17661	1.11896e-21	0.010351	1	-0.666554	1.46832e-07	0.192951	0.153622	-0.16817	0.355206
MLOC_12844	1.37297	-0.571505	NA	-0.543624	0.533303	0.242159	NA	0.0245606	0.980942	-0.21851	0.814495	0.44629	0.723928
MLOC_12847	1390.3	-0.0401387	0.994036	-0.652139	0.0180204	-0.118668	0.96958	-0.458711	0.114747	-0.691142	0.0118302	-0.229072	0.593675
MLOC_12849	1474.82	-0.0506904	0.93388	-0.0281539	0.821606	-0.00928415	1	0.0576206	0.608027	0.224635	0.0193418	0.0720025	0.640349
MLOC_12853	101.692	0.0357653	0.992384	-1.12121	4.88411e-08	0.179647	0.866049	-0.121588	0.600478	1.40426	9.19878e-16	0.600531	0.00482909
MLOC_12859	0.87378	0.339917	NA	0.411872	0.606626	0	NA	0.271282	NA	0	1	2.04931	0.0115147
MLOC_12860	446.665	-0.0815316	0.890257	-0.549813	1.04649e-06	-0.216797	0.40398	-0.601697	1.73043e-07	-0.492587	1.13365e-05	0.151078	0.341768
MLOC_12866	1356.34	0.0720958	0.926123	0.0810121	0.585638	0.109714	0.874665	-0.200815	0.139862	-0.905855	1.12489e-13	0.0396594	0.868786
MLOC_12869	0.950974	0.449106	NA	0.933858	0.234887	0	NA	0	1	2.56026	0.000494275	0.239708	0.862383
MLOC_12870	3052.47	0.0573794	0.905259	0.502637	1.77887e-09	0.0667942	0.90384	0.355894	3.95572e-05	0.531801	1.87718e-10	0.221305	0.0343868
MLOC_12878	2562.27	0.0948297	0.709395	0.0113892	0.920135	0.0829974	0.8212	0.00733642	0.945092	-0.263947	0.000955262	-0.146945	0.161655
MLOC_1288	146.559	0.419799	0.922525	9.5548	7.26261e-71	0.402828	0.953269	5.48779	4.07984e-23	0.205722	0.812391	2.06312	0.00343615
MLOC_12883	447.372	-0.0172787	0.992508	0.190008	0.0473767	-0.0597893	0.946123	0.0977766	0.355024	0.822276	1.45775e-21	-0.240523	0.0341131
MLOC_12885	2.1776	1.00512	0.627886	0.624968	0.468591	0.927974	0.742263	0.4008	0.655885	1.36078	0.0831113	3.55848	7.11566e-06
MLOC_12887	777.045	0.135131	0.684914	0.0752405	0.557937	0.0308744	0.987271	-0.113811	0.359073	0.0450091	0.733973	0.245385	0.0707709
MLOC_12888	30.9414	0.00116217	1	0.95339	0.00697162	0.159526	0.972437	0.835485	0.0230912	0.986202	0.00487116	0.232499	0.69823
MLOC_12890	1848.78	0.163849	0.572372	0.413426	0.000239605	0.283584	0.122276	0.0290796	0.840146	1.0936	6.41727e-24	-0.0497549	0.810767
MLOC_12896	190.099	-0.0669683	0.960649	0.0874912	0.666714	-0.194082	0.796778	0.334144	0.0574405	0.568004	0.000480449	0.728058	3.48928e-05
MLOC_12897	168.361	1.26959	0.000260024	4.14381	2.02307e-51	1.0592	0.00662299	2.63072	1.537e-20	1.8085	2.16357e-10	1.65386	6.74688e-08
MLOC_1290	0.0858777	-0.00604007	NA	0.0139925	NA	0.0169104	NA	-0.0221868	NA	0.000329293	NA	-0.0459667	NA
MLOC_12900	127.06	9.73848e-05	1	1.31957	7.09993e-05	0.378969	0.795727	0.376034	0.324682	1.45601	1.0613e-05	-0.191875	0.745724
MLOC_12901	1689.13	0.000827481	1	0.84931	7.00968e-05	0.179015	0.887722	0.806802	0.000222575	0.700404	0.00120578	-0.00381667	0.997657
MLOC_12902	616.882	0.0480298	0.948146	-0.3037	0.00330608	0.0896853	0.876956	-0.220641	0.0419249	-0.0485739	0.691233	-0.141725	0.322063
MLOC_12905	132.135	0.0281435	0.993568	-0.372409	0.0348868	-0.0746962	0.972324	-0.0799262	0.697657	-1.30467	5.15918e-14	-0.548481	0.00539462
MLOC_12906	9.23057	0.920193	0.595307	-0.77008	0.322545	0.33474	0.965378	-0.458623	0.578146	2.75532	3.40808e-06	4.35217	3.19147e-13
MLOC_12909	3.5819	0.898382	0.705377	4.90847	4.68744e-13	0	1	2.26072	0.00258176	0.314768	0.732037	0	1
MLOC_12912	17.9289	-0.0305972	0.999947	0.00480119	1	-0.262585	0.935518	0.16632	0.716001	0.125109	0.785882	-0.111644	0.877219
MLOC_12915	2.34856	-0.188345	0.981932	-1.1359	0.140901	-0.295988	0.972733	-1.62222	0.0347263	1.4937	0.0315256	0.0035252	1
MLOC_12916	52.6623	0.064468	0.985286	-1.09749	0.000201879	-0.281104	0.850182	-0.748088	0.0142126	-0.677133	0.021765	0.169551	0.725146
MLOC_12923	1170.93	0.0212548	0.977882	-0.747014	7.71601e-24	-0.023632	0.985912	-0.459469	1.43926e-09	-0.24551	0.00116029	-0.07073	0.544834
MLOC_12924	430.046	-0.0503664	0.960597	-0.94086	7.99821e-14	-0.150145	0.781965	-0.570155	1.05025e-05	-0.510653	5.24024e-05	0.00302646	0.995548
MLOC_12925	7229.28	0.0160981	0.995595	-1.03519	1.77598e-17	4.75742e-06	1	-0.613265	1.08743e-06	-0.339578	0.00786792	-0.451737	0.00154364
MLOC_12929	0.134856	0.0376374	NA	-0.0296849	NA	0.0169104	NA	-0.0221868	NA	-0.0433481	NA	0.0413882	NA
MLOC_12936	2927.58	0.103493	0.629317	0.269655	0.000424345	0.0283304	0.979024	0.0722483	0.412754	1.08318	4.65815e-50	0.0210904	0.888666
MLOC_12937	2531.99	0.215093	0.645418	-0.0363086	0.871347	0.00841237	1	0.0294122	0.889153	4.07595	2.88161e-154	0.0920971	0.746706
MLOC_12939	341.294	0.429761	0.0186863	0.668122	3.164e-07	0.461227	0.0111914	0.207156	0.164484	2.17425	5.47281e-70	0.0236048	0.93221
MLOC_12940	1.06579	0.159116	NA	-0.0587495	0.958424	0.0465229	NA	0.234724	0.802536	1.19307	0.131749	-0.160123	0.916166
MLOC_12941	148.214	0.0028546	1	1.95357	1.4707e-30	-0.154262	0.918513	1.29361	4.87068e-13	2.81137	1.41568e-64	0.736377	0.00029076
MLOC_12942	101.879	-0.394199	0.460338	1.65369	9.35542e-16	-0.109302	0.967715	1.39387	5.07791e-11	0.994445	2.75331e-06	0.597098	0.0224303
MLOC_12945	12.9521	0.210055	0.948459	1.67928	4.38532e-05	-0.273836	0.953816	0.876165	0.0553002	-0.00199447	1	0.614914	0.307111
MLOC_12946	987.789	-0.0714088	0.921166	0.0866702	0.52847	-0.193094	0.550205	0.00949739	0.952216	-0.275235	0.0228214	0.621576	4.38847e-07
MLOC_12947	1320.7	0.0784617	0.734338	0.602034	6.2448e-21	0.00355338	1	0.244575	0.000359461	0.222475	0.000895278	-0.0167914	0.900121
MLOC_12949	2.562	-0.190748	0.978577	-1.14384	0.127244	-1.36571	0.381646	-0.789928	0.316962	0.0161958	0.99632	0.656868	0.523347
MLOC_12950	8.54305	-0.908912	0.434963	0.293434	0.616501	-0.416361	0.899028	0.441366	0.430208	-1.70357	0.00183862	-0.0229858	0.988677
MLOC_12952	0.715236	-0.40623	NA	-1.23307	0.109485	-0.490703	NA	-0.944802	NA	-1.08121	0.168212	-0.0578033	0.976601
MLOC_12953	1.30793	0.738088	NA	-0.20658	0.835911	1.54387	NA	0.341707	0.707765	0.604411	0.481063	0.410885	0.753448
MLOC_12954	3324.74	-0.0100026	0.999017	0.492119	3.20384e-08	0.0552007	0.946313	0.370365	5.71992e-05	0.770356	1.7198e-18	0.324969	0.00166674
MLOC_12955	191.218	0.613283	0.0058369	0.165534	0.40836	0.248802	0.701198	0.41874	0.0226643	2.93536	4.01209e-79	-0.0712243	0.829203
MLOC_12963	1991.45	0.0421024	0.960075	-0.987528	4.78558e-22	0.0473489	0.969041	-0.581177	3.34899e-08	-0.231946	0.0325948	-0.08979	0.591945
MLOC_12964	126.745	-0.0414414	0.977972	-0.489097	0.00111948	-0.17377	0.794148	-0.180695	0.273517	-0.980717	4.90493e-11	-0.042345	0.879296
MLOC_12965	158.643	-0.179998	0.80917	0.0364122	0.884683	-0.20607	0.803418	-0.0304048	0.897319	-0.10831	0.612611	0.0358889	0.921393
MLOC_12967	298.707	0.04256	0.966007	-0.217452	0.0833024	-0.0220277	0.998966	-0.274951	0.0300929	-0.372007	0.00192495	-0.0383483	0.865295
MLOC_1297	1774.89	0.149573	0.534121	1.06919	2.01959e-30	0.130317	0.717068	0.756405	2.68188e-15	1.3712	1.28808e-49	0.149486	0.26899
MLOC_12973	185.173	0.212276	0.531301	0.285375	0.0424525	-0.0201803	0.999262	0.150612	0.332584	1.08023	8.73463e-18	0.142039	0.4865
MLOC_12976	4.14125	-0.0149736	1	0.15043	0.863372	0.698632	0.805431	0.217052	0.785911	-0.283406	0.71902	0.265651	0.821968
MLOC_12977	495.021	1.68062	0.00229464	1.07345	0.020457	1.40717	0.0224305	1.49799	0.00112341	6.35442	2.43403e-50	0.645	0.311197
MLOC_12978	235.225	-0.0128282	1	0.209786	0.250111	0.0772243	0.969136	0.127768	0.515796	1.3364	2.05436e-17	-0.0962993	0.7409
MLOC_12979	46.6646	-0.0996597	0.960114	-1.48359	1.94368e-08	0.0503618	0.998042	-1.27496	2.02485e-06	-0.44815	0.0833234	-0.622591	0.0413299
MLOC_12982	1276.03	-0.07875	0.836979	-1.19107	4.49895e-44	-0.0286976	0.984302	-0.625491	5.78322e-13	-0.676454	1.56186e-15	-0.260055	0.0109715
MLOC_12984	3586.93	-0.0187229	0.993568	-0.0229864	0.889327	0.0331103	0.987271	-0.100841	0.46359	0.24737	0.0446592	-0.116032	0.52752
MLOC_12985	1123.86	-0.0391469	0.972667	0.474158	0.000112438	-0.0148419	1	0.0801263	0.587345	0.834592	3.21338e-12	-0.0687721	0.750771
MLOC_12988	1919.26	0.113325	0.428369	0.717939	5.73144e-31	0.125508	0.396856	0.327488	5.20642e-07	1.00702	8.81718e-61	0.137318	0.0988272
MLOC_12989	2254.53	0.0071024	1	-0.166179	0.0787627	-0.0150262	0.999262	-0.235494	0.0120983	-0.524812	2.72359e-09	-0.0791694	0.577916
MLOC_1299	447.804	0.00336119	1	-0.0781126	0.374143	0.0463811	0.953269	0.0107638	0.916518	-0.181771	0.022697	-0.0227052	0.879133
MLOC_12995	17.2055	0.410221	0.773483	-1.02223	0.0161007	-0.352725	0.883044	-0.253964	0.591465	-0.776385	0.0647885	-0.166029	0.817324
MLOC_12997	0.0657024	0	NA	0	NA	0	NA	0	NA	0	NA	0.0850656	NA
MLOC_1300	43.7897	0.315241	0.81506	-0.9345	0.00696244	0.257465	0.90384	-0.120421	0.769244	-0.656232	0.0595394	-0.215145	0.699149
MLOC_13006	47.8001	-0.247062	0.826347	0.689616	0.0056452	0.231301	0.874665	0.591922	0.0229321	-0.536425	0.047194	-0.117483	0.796796
MLOC_13009	0.0591943	0	NA	0	NA	0	NA	0	NA	0	NA	0.0850656	NA
MLOC_1301	227.212	0.162591	0.602621	-0.469974	6.82607e-05	-0.0712061	0.950025	-0.170204	0.187385	-0.324444	0.00589604	-0.168256	0.295191
MLOC_13014	1694.14	0.066526	0.881252	0.330401	0.000142853	0.0500381	0.953269	0.21754	0.0174352	-0.0792388	0.42346	0.210572	0.0518146
MLOC_13017	715.841	0.272229	0.700363	0.166811	0.527816	0.160144	0.922534	0.494359	0.037428	1.69575	6.03208e-15	0.983008	6.07497e-05
MLOC_13019	17.4713	-0.111378	0.993034	0.224411	0.777792	-0.693306	0.827342	-0.0275595	0.9748	5.2276	5.01267e-24	0.93991	0.238114
MLOC_13023	614.283	0.0222383	0.98998	0.12995	0.297018	0.095256	0.88811	0.0954787	0.466951	-0.0830058	0.524832	-0.12906	0.441775
MLOC_13027	314.476	0.0969805	0.875524	-0.129453	0.347742	0.0827182	0.934776	-0.179276	0.190164	0.0262224	0.868051	0.0271823	0.911572
MLOC_13032	44.7306	-0.343873	0.656462	-1.70751	6.92737e-10	-0.751726	0.0746738	-0.885038	0.00137238	-1.93342	2.72507e-12	-0.876728	0.00410646
MLOC_13033	2.64862	0.317329	0.945036	1.00159	0.132886	0.0591094	1	1.28062	0.052157	0.419888	0.57466	0.179088	0.887586
MLOC_13034	455.884	-0.0405988	0.952294	-0.352365	9.86544e-05	-0.189507	0.321904	-0.308971	0.000949486	-0.216716	0.0182445	-0.207628	0.0635472
MLOC_13035	42.174	0.0202018	0.999508	0.586777	0.0105745	0.076254	0.985912	-0.152225	0.593201	-0.92953	0.00019104	0.300097	0.354308
MLOC_13039	595.652	-0.00860397	0.999179	-0.0849378	0.353499	-0.0679154	0.897285	-0.0846143	0.366479	0.129894	0.128563	-0.111131	0.335525
MLOC_1304	4575.37	-0.103776	0.877127	-0.316821	0.0218677	0.0394512	0.986165	-0.342203	0.0146858	-0.26052	0.063864	-0.0282897	0.917144
MLOC_13042	411.697	-0.0476268	0.976198	0.357292	0.0316241	0.024808	0.999262	0.460554	0.00563486	-0.194574	0.273061	-0.0196688	0.956541
MLOC_13043	39.9137	-0.134631	0.924851	1.1305	2.54018e-09	-0.138922	0.950571	0.350226	0.122321	-0.159502	0.516001	0.0712994	0.857677
MLOC_13045	12.8908	-0.92727	0.566739	1.34603	0.0108841	-0.474611	0.910561	0.565086	0.366229	4.13427	3.43814e-19	2.03035	0.000230121
MLOC_13047	252.445	0.428943	0.279791	0.541965	0.0115609	0.076443	0.981465	0.850926	5.93533e-05	0.76923	0.000225821	1.68679	5.21024e-16
MLOC_13048	1615.36	-0.134613	0.415317	-1.03389	9.58869e-43	-0.0981872	0.740417	-0.68434	3.53296e-19	-0.878809	8.8321e-32	-0.357093	1.8392e-05
MLOC_13049	0.163286	0	NA	0	1	0	NA	0.065168	NA	0.131362	NA	0.0413882	NA
MLOC_13050	37.9766	-0.13907	0.950888	0.674949	0.0243805	-0.121415	0.974793	0.446507	0.167239	-0.761641	0.0165638	0.45537	0.25567
MLOC_13051	886.519	-0.0476669	0.961534	-0.117023	0.403438	-0.116045	0.856882	-0.270455	0.0391635	-0.498603	5.17293e-05	0.171096	0.326258
MLOC_13052	553.513	0.0457358	0.948821	0.246683	0.0132453	0.169052	0.517265	0.117778	0.285319	0.361423	0.000172982	0.250631	0.0336205
MLOC_13053	0.575764	-0.559416	NA	-0.447003	0.586824	-0.653617	NA	-0.62808	NA	-0.582857	0.458788	0.121273	NA
MLOC_13054	7.83463	-0.580529	0.75209	0.593333	0.249465	0.200956	0.973893	0.258524	0.657273	-0.484401	0.382653	-0.164274	0.860016
MLOC_13056	126.601	4.18985	4.43701e-17	6.99459	3.98522e-52	4.08841	4.95584e-16	5.70084	3.82607e-34	6.81038	1.75836e-49	2.29355	3.05815e-05
MLOC_13058	5.46961	-0.257228	0.946927	0.621441	0.245437	0.611718	0.773455	0.259588	0.671722	-0.0717544	0.916462	-0.00829771	0.998267
MLOC_1306	122.765	0.042108	0.983268	0.584832	0.000135378	-0.0275677	0.999262	0.527631	0.00091155	1.23504	7.58017e-18	0.207408	0.351518
MLOC_13062	14.0158	-0.512208	0.608007	0.185726	0.644759	0.315675	0.867508	-0.248873	0.543956	0.119263	0.768461	-0.60888	0.191942
MLOC_13066	775.556	0.0969495	0.848134	-0.205678	0.0764158	0.0961152	0.879458	0.0799886	0.536382	0.157444	0.180812	0.136294	0.39379
MLOC_13069	2147.91	0.157023	0.204453	0.560193	1.49122e-16	0.107083	0.619977	0.297613	2.85387e-05	0.103594	0.170296	0.0666014	0.54406
MLOC_13072	54.2148	-0.0794999	0.966771	-0.627218	0.00715558	-0.0302846	0.999262	-0.36506	0.139884	-0.477124	0.0395512	-0.0533592	0.903016
MLOC_13074	336.125	-0.0303497	0.993514	-1.8474	1.4572e-24	-0.130057	0.919819	-0.614366	0.000884555	-0.941524	1.17404e-07	0.309901	0.192967
MLOC_13075	31.8426	-0.072429	0.983675	0.78214	0.00370928	0.470116	0.539795	0.336453	0.276533	0.0670528	0.84891	0.30315	0.453102
MLOC_13076	11.3196	-0.0189842	1	0.704986	0.0641217	-0.543985	0.749536	0.0832346	0.866112	-0.116247	0.807902	-0.480718	0.401934
MLOC_13078	833.172	0.0477448	0.956455	-0.122369	0.330423	-0.0736669	0.937111	-0.106812	0.410862	0.0933381	0.465634	0.0226669	0.920502
MLOC_13080	418.838	2.10206	3.88261e-12	1.96912	4.17633e-12	2.47707	6.61352e-17	1.81689	3.74654e-10	1.11098	0.000144544	-0.0442086	0.944319
MLOC_13082	2575.55	-0.092496	0.8396	0.308811	0.00290723	0.0313611	0.986165	0.317761	0.00264864	0.335249	0.00115666	0.427491	0.000161649
MLOC_13086	2170.94	-0.138331	0.879613	0.984932	2.08649e-08	0.0324072	0.998936	0.713713	8.73924e-05	0.170516	0.399243	0.211886	0.426483
MLOC_13090	436.937	0.0580202	0.945036	-0.451369	0.000201879	0.011977	1	-0.27393	0.0326273	0.112319	0.402142	-0.125538	0.489909
MLOC_13091	0.11373	0	NA	0	NA	0.104265	NA	0	NA	0	NA	0.0850656	NA
MLOC_13095	382.93	-0.0814235	0.948769	-1.99987	1.46076e-29	-0.0404405	0.99383	-1.27549	8.20821e-13	-1.55579	4.94298e-19	-0.387637	0.0846887
MLOC_13099	7040.67	-0.00581462	1	-0.766543	1.19834e-13	0.00372852	1	-0.536623	4.58816e-07	-0.419139	7.45761e-05	-0.13096	0.400793
MLOC_13102	0.209519	0	NA	0	1	0	NA	0	NA	0.308946	NA	0	NA
MLOC_13104	12.1701	-0.715015	0.778546	-2.83049	5.05921e-05	-0.912048	0.714419	-2.48235	0.000512276	-1.33156	0.0639512	0.407573	0.729569
MLOC_13106	348.348	-0.0702163	0.947618	-0.53665	0.000322689	-0.0469423	0.985738	-0.525213	0.000595559	-1.19974	3.41382e-16	-0.331063	0.0772821
MLOC_13107	170.967	0.1072	0.957822	1.50391	1.03133e-09	0.284601	0.803418	0.833195	0.00140708	0.695412	0.00715187	0.785614	0.00824109
MLOC_13110	503.561	-0.203429	0.679068	-1.72378	9.17308e-27	-0.29703	0.430454	-0.490024	0.00347933	-0.586049	0.000304676	-0.197944	0.404112
MLOC_13112	15.9654	0.090622	0.985286	0.471912	0.254079	-0.0383354	1	-0.0973391	0.848558	1.83261	1.27608e-07	0.0146918	0.990889
MLOC_13115	567.442	-0.096992	0.868703	-1.00747	1.52147e-17	-0.0744059	0.944567	-0.538035	9.57508e-06	-0.540192	5.06471e-06	-0.267829	0.075093
MLOC_13118	309.592	0.0139099	0.999017	1.6275	4.6588e-47	-0.0342446	0.99015	0.67621	2.52587e-08	0.900952	7.71723e-15	0.359587	0.012306
MLOC_13122	283.195	-0.0247166	0.993568	-0.979884	5.72591e-10	-0.024927	0.999262	-0.734324	5.91657e-06	-0.0480574	0.807106	0.203413	0.365389
MLOC_13124	690.464	-0.23032	0.411068	-1.29453	1.07692e-23	-0.31869	0.151026	-1.0536	9.1726e-16	-1.40064	1.25872e-27	-0.515888	0.000435678
MLOC_13125	458.756	-0.00244682	1	0.11147	0.347432	-0.0594167	0.956897	0.121459	0.311871	-0.48073	6.37425e-06	-0.155973	0.294385
MLOC_1313	1215.15	0.0334947	0.960114	-0.0802741	0.393601	0.0167678	0.998086	-0.140727	0.120478	-0.00942442	0.935885	-0.12797	0.264124
MLOC_13135	303.473	0.0574225	0.975395	0.119007	0.602165	0.0433737	0.995114	0.285166	0.171194	0.839826	6.26519e-06	0.539848	0.0163302
MLOC_13138	1972.28	-0.0382816	0.994202	1.4483	3.12761e-08	0.115491	0.971257	1.21353	6.32018e-06	0.873837	0.00115384	0.306292	0.441598
MLOC_13139	2828.39	0.0981473	0.619934	0.608882	9.71042e-19	0.0893215	0.752601	0.421428	3.02456e-09	0.625365	9.57114e-20	0.245528	0.00267475
MLOC_1314	28.9162	0.391126	0.556621	0.345038	0.215048	0.203697	0.918974	-0.0403266	0.908662	1.10225	3.29442e-06	-0.123632	0.792601
MLOC_13140	147.081	0.100729	0.938328	0.011403	0.971334	-0.183815	0.866822	-0.0312687	0.902912	-0.365757	0.0781418	0.256394	0.3594
MLOC_13141	131.014	0.0387859	0.984402	1.43301	8.0217e-25	-0.244126	0.676807	0.570338	0.000220126	1.33047	1.0766e-21	-0.0726694	0.794827
MLOC_13142	4.58766	-0.0322228	1	4.99272	2.99294e-14	0.140368	0.998476	1.67603	0.0278299	0.00250683	1	0.843764	0.439674
MLOC_13146	27691	0.016341	0.984402	-0.781297	2.75306e-31	0.0510873	0.916796	-0.414299	2.24783e-09	-0.464369	8.45549e-12	-0.24369	0.00223045
MLOC_13152	209.658	-0.311081	0.552815	-2.0902	4.30802e-23	-0.167325	0.897285	-1.52346	7.12935e-13	-1.87609	2.09339e-19	-0.587725	0.0186759
MLOC_13154	1.36593	-0.445471	NA	-0.15777	0.878525	0.127155	NA	-0.548766	0.527932	1.22798	0.123544	0.348411	0.797315
MLOC_13156	2270.86	0.00381335	1	0.63103	5.68081e-16	-0.0596547	0.917192	0.244077	0.00339556	0.143963	0.0903776	0.12133	0.279717
MLOC_13158	88.3289	-0.0523818	0.976923	-0.306238	0.110678	0.00843637	1	-0.171106	0.410182	-1.0213	3.19774e-08	-0.0941901	0.760494
MLOC_13163	73.6698	-0.328353	0.566739	-2.20894	2.98354e-18	-0.211456	0.859438	-0.535132	0.0232755	0.436017	0.0474853	0.501337	0.0561695
MLOC_13165	3872.99	-0.103742	0.881092	-0.848323	2.52297e-10	0.0085517	1	-0.542921	9.65438e-05	-0.582613	1.9012e-05	-0.207371	0.277359
MLOC_13167	411.224	-0.174368	0.915246	-1.35369	7.81562e-07	-0.00115958	1	-0.330162	0.285857	0.0348538	0.926308	1.10849	0.000268735
MLOC_13169	673.629	0.0543712	0.940167	0.286014	0.00902347	0.102155	0.858017	0.196342	0.0911969	0.0456837	0.728621	0.0419185	0.836625
MLOC_1317	19.8208	0.0862585	0.985286	1.13857	0.00121858	0.0500261	0.999262	0.766771	0.0440855	-0.21385	0.632421	1.59133	1.65123e-05
MLOC_13170	12.9657	-0.207347	0.934373	-1.10763	0.00814101	-0.201867	0.963008	-0.446344	0.312278	-1.12829	0.00590883	0.0826826	0.911572
MLOC_13173	27.4284	-0.109072	0.968808	0.845609	0.00457598	-0.0127902	1	0.641958	0.0430486	0.252622	0.460977	0.48071	0.233484
MLOC_13175	2632.25	-0.261166	0.332804	-0.77885	7.00557e-09	-0.173662	0.739064	-0.552062	7.258e-05	0.578419	2.02401e-05	-0.0146261	0.963104
MLOC_13176	2555.55	0.0236162	0.961534	-0.0505787	0.475408	-0.0290638	0.967028	-0.0528721	0.457507	-0.077015	0.248239	-0.111115	0.170585
MLOC_13179	1.44794	-0.453388	0.920744	0.554166	0.527894	-0.309401	0.972675	0.356745	0.695284	1.31285	0.094289	0.070398	0.969131
MLOC_1318	67.4264	-0.0102806	1	-0.170693	0.483934	0.0777831	0.981157	-0.0876718	0.735271	0.66245	0.000907139	0.123853	0.725054
MLOC_13186	825.963	0.0100863	0.999836	-0.720924	2.46832e-09	-0.0627769	0.960937	-0.527454	2.3187e-05	-0.558059	4.42774e-06	-0.227771	0.158593
MLOC_13187	9346.05	-0.0466101	0.964466	-1.36737	3.96034e-28	-0.0398525	0.985912	-0.74983	5.01619e-09	-1.35253	1.55452e-27	-0.260997	0.117877
MLOC_13188	981.44	0.0481833	0.961499	0.950026	7.89707e-16	0.219649	0.462221	0.759912	3.43617e-10	0.615374	2.88138e-07	-0.13154	0.478588
MLOC_13192	0.857225	-0.487024	NA	-0.640503	0.452678	0.137649	NA	0.0492133	NA	-0.142229	0.88452	0.661416	0.578405
MLOC_13193	1.23207	0.896567	NA	1.34176	0.0845737	0	NA	0	1	2.10465	0.0051396	1.47013	0.126749
MLOC_13196	15.4299	0.0971958	0.985286	-1.56168	0.000806013	0.107951	0.991125	-0.866406	0.0702572	-1.19799	0.00861284	-0.469943	0.469231
MLOC_132	0.519521	0	NA	0	1	0	NA	0.397296	NA	0.76422	0.280736	1.15978	NA
MLOC_13204	0.0833578	0.124992	NA	0	NA	0	NA	0	NA	0	NA	0	NA
MLOC_13207	423.742	-0.130947	0.806302	-0.652537	8.29834e-07	-0.0538314	0.973893	-0.58638	1.58498e-05	-0.99385	3.87537e-14	-0.125834	0.541641
MLOC_13209	641.651	-0.137223	0.598917	-0.857267	4.71344e-19	-0.134626	0.6958	-0.892647	7.71985e-20	-0.878966	3.31615e-20	-0.385623	0.000366964
MLOC_13212	1499.13	0.270205	0.207145	2.09498	5.4228e-75	0.174314	0.669506	2.00715	7.33404e-68	1.98463	1.67047e-67	0.431525	0.00171838
MLOC_13213	563.137	-0.0420552	0.961668	0.0178578	0.908747	0.00802479	1	0.0815948	0.528469	0.525434	8.68207e-07	0.163544	0.281307
MLOC_13217	193.377	0.0976287	0.957308	-0.67112	0.00527225	0.298994	0.736851	0.04006	0.89507	-1.08772	3.95158e-06	-0.270865	0.436743
MLOC_13218	95.1259	0.155961	0.890411	-0.479294	0.0365242	-0.103011	0.967642	-0.0328154	0.907976	0.580357	0.00678799	0.0215654	0.965823
MLOC_1322	0.752126	0.150059	NA	-0.826449	0.315381	-0.526173	NA	-0.496441	NA	1.08243	0.179041	0.202348	0.891024
MLOC_13222	405.114	-0.304162	0.16546	-2.40657	9.85456e-70	-0.380287	0.0469155	-1.45578	2.1669e-28	-0.929805	3.23478e-13	-0.271436	0.101534
MLOC_13225	461.618	-0.0778533	0.896306	-0.971563	2.70434e-18	-0.0568362	0.963008	-0.670083	3.59373e-09	-0.553828	5.4987e-07	-0.177869	0.240771
MLOC_13228	0.183643	-0.00604007	NA	-0.0296849	0.955633	0.0605879	NA	-0.0221868	NA	0.0440067	NA	-0.00228925	NA
MLOC_13229	0.683414	-0.0345861	NA	1.35315	0.0715723	0.0834451	NA	0.320281	NA	-0.215165	0.80702	1.13706	0.247672
MLOC_13234	2.9318	0.195095	0.972667	-0.11031	0.898323	0.343669	0.955971	-0.128803	0.872113	0.311856	0.661353	0.167919	0.886189
MLOC_13236	46.7682	-0.107824	0.970569	3.00589	2.90072e-30	0.173063	0.959031	1.62273	8.92813e-09	-0.0121885	0.986049	0.493327	0.214983
MLOC_13239	0.71826	0.415849	NA	0.653898	0.349653	0	NA	0	NA	0	1	1.36467	0.0924204
MLOC_13243	2.62698	0.0488979	1	-1.06327	0.154043	-1.44081	0.315446	-0.204375	0.811605	-0.866798	0.247789	0.498002	0.646896
MLOC_13244	561.774	0.0794604	0.897306	-0.718021	2.77483e-10	0.108564	0.854999	-0.420177	0.000376208	-0.39013	0.000709793	-0.26621	0.0636452
MLOC_13246	335.462	-0.00118949	1	0.0666898	0.609607	-0.059586	0.959383	0.035952	0.791759	0.240694	0.029258	-0.109204	0.511483
MLOC_13255	208.254	-0.0955957	0.867826	-0.133319	0.294298	-0.0969466	0.897285	-0.11591	0.381218	-0.522846	5.70134e-06	-0.131101	0.435406
MLOC_13256	29.3531	0.578439	0.231845	0.376791	0.188272	-0.447261	0.681169	0.29671	0.331814	1.60021	1.28919e-11	0.322566	0.398902
MLOC_1326	658.992	1.19476	1.22709e-09	0.162595	0.453489	1.31403	1.4616e-11	0.801813	2.15597e-05	3.07648	3.16969e-68	0.883859	1.09094e-05
MLOC_13267	267.478	1.39835	0.000383451	6.31575	3.66449e-98	0.595122	0.530192	4.25301	6.20856e-44	1.64684	2.98303e-07	1.53457	1.42164e-05
MLOC_13269	504.645	0.00843687	0.999947	-0.548517	1.77844e-07	-0.046085	0.972437	-0.396704	0.000263001	0.385759	0.000182375	-0.378946	0.00154349
MLOC_13273	132.908	-0.110697	0.93453	0.22122	0.332637	0.127962	0.94619	0.350659	0.113975	-0.902663	1.76492e-05	0.215394	0.485661
MLOC_13277	1534.76	0.288908	0.0200542	1.3535	1.84041e-55	0.308936	0.0115662	0.668378	9.44342e-14	1.90261	7.12656e-110	0.203534	0.0785372
MLOC_13282	26.7244	-0.0811668	0.971874	0.252006	0.33643	-0.0820435	0.985912	-0.103364	0.733265	-0.787988	0.00241582	-0.0296435	0.954443
MLOC_13285	525.122	0.100314	0.798636	0.657176	2.44119e-12	-0.0135971	0.999262	0.511135	1.4837e-07	1.08803	8.4668e-33	0.33015	0.00295023
MLOC_13288	45.4879	0.0375918	0.999179	-1.63203	1.21089e-05	-0.236937	0.93607	-0.420803	0.298548	-0.91989	0.0129878	0.435427	0.397234
MLOC_13289	261.129	0.253579	0.305412	0.171036	0.216206	0.217153	0.53704	-0.00141155	0.99504	0.723745	2.46132e-09	0.039652	0.87159
MLOC_13295	9.06895	0.487075	0.871843	0.734077	0.247565	0.394928	0.941245	2.25068	3.70266e-05	3.7612	7.51606e-14	1.26427	0.0708252
MLOC_13299	0.101228	0	NA	0.145025	NA	0	NA	0	NA	0	NA	0	NA
MLOC_13301	1462.57	-0.339383	0.321956	-1.83265	1.20504e-26	-0.222573	0.739215	-0.896092	4.07722e-07	-1.03121	2.55418e-09	-0.254442	0.305144
MLOC_13302	115.544	-0.117262	0.948146	-0.0301981	0.933881	-0.26558	0.822359	0.0776525	0.802893	0.626422	0.0120067	0.295383	0.414135
MLOC_13303	95.7627	-0.375413	0.328194	-2.65176	1.81601e-31	-0.175295	0.872635	-1.0869	7.53387e-08	-0.217211	0.298938	-0.207556	0.466065
MLOC_13304	0.610994	0.202941	NA	0.387798	0.56878	0	NA	0	NA	0.893635	0.149471	0.424764	NA
MLOC_13305	26.6582	-0.0894078	0.982467	-1.59881	1.31621e-05	-0.416721	0.781965	-1.28378	0.000570276	-0.35023	0.355104	-0.239368	0.671156
MLOC_13307	2.61934	0.308545	0.954334	1.62875	0.0184803	-0.0116718	1	1.16194	0.116817	0.329764	0.695564	-0.104063	0.944978
MLOC_13310	0.74605	-0.246945	NA	0.0976875	0.925755	-0.117539	NA	0.372904	NA	1.2512	0.109642	0.669215	0.564134
MLOC_13311	445.355	0.0914782	0.874363	-0.388508	0.000934762	0.0442454	0.977607	-0.192552	0.128809	0.734945	2.2898e-11	-0.147115	0.378705
MLOC_13316	76.1812	-0.251398	0.605527	0.332888	0.0529017	0.185632	0.822359	0.426624	0.0132879	0.297987	0.0815666	-0.133643	0.624756
MLOC_13317	335.091	0.0381632	0.982019	0.346419	0.0172649	0.0271326	0.998881	0.409425	0.0052973	0.0855296	0.610781	-0.113939	0.623794
MLOC_13320	33.8169	3.62456	2.63858e-10	6.23903	2.49128e-34	2.59038	8.49252e-05	3.92223	2.20844e-13	2.7816	3.04884e-07	2.63622	9.99745e-06
MLOC_13325	0.12615	0	NA	0.0576699	NA	0.104265	NA	0.065168	NA	0	NA	0	NA
MLOC_13339	585.472	-0.0498167	0.93388	-0.462183	5.17955e-07	-0.0860342	0.865909	-0.237693	0.0146004	-0.696245	2.1465e-14	-0.0887074	0.532324
MLOC_13341	1017.48	-0.125298	0.768476	-0.797001	3.68344e-12	-0.0222262	0.998476	-0.530504	7.34811e-06	-0.213551	0.0813696	-0.184015	0.249999
MLOC_13342	290.914	0.63808	0.000534219	1.37206	7.7466e-21	0.527883	0.011443	1.29323	4.51278e-18	0.106994	0.556416	0.662204	8.07267e-05
MLOC_13345	613.521	0.0947442	0.776997	-0.107755	0.274637	0.000535705	1	-0.0521939	0.628967	0.0885013	0.370415	-0.00360803	0.990078
MLOC_13347	831.891	0.00688575	0.999314	-0.281603	0.000195875	-0.0298733	0.974793	-0.173005	0.0304854	0.36465	4.74109e-07	-0.125112	0.215557
MLOC_13349	13.1705	-0.102026	0.986841	1.55603	0.000170462	0.359807	0.909304	0.379249	0.467521	2.37336	1.53424e-09	0.866842	0.113944
MLOC_13350	627.354	0.023323	0.998248	0.0056954	0.990752	-0.0413034	0.998042	0.130191	0.587302	-0.719116	0.000390533	0.3045	0.276177
MLOC_13358	26.063	0.0720249	0.988301	-0.000535435	1	-0.16042	0.970162	-0.216577	0.605435	1.03238	0.00170704	0.321547	0.536146
MLOC_13363	9.61954	0.299206	0.88469	-1.36005	0.00343703	-0.144008	0.983773	-0.327857	0.500609	-0.153879	0.755019	-0.164944	0.824858
MLOC_13364	18.6252	-0.0269658	1	1.60365	0.000114278	0.123602	0.989795	0.371168	0.469985	2.54953	1.60038e-10	-0.551053	0.416541
MLOC_13365	57.7705	0.456353	0.890042	5.47525	2.91973e-21	0.803891	0.739215	4.30515	3.64979e-13	2.82183	2.25367e-06	0.852756	0.334266
MLOC_13366	171.004	0.0418684	0.982019	0.671582	7.50182e-06	0.00941633	1	0.386308	0.0165439	0.608879	5.02087e-05	-0.0135723	0.97206
MLOC_13368	8.81322	0.00146248	1	0.887233	0.0619259	-0.17239	0.98365	0.660833	0.194197	-0.049971	0.941236	-0.352174	0.657879
MLOC_1337	108.903	0.22217	0.605715	0.753082	2.00886e-07	-0.044317	0.990481	0.401299	0.0119556	1.83168	2.09496e-43	0.264777	0.187915
MLOC_13370	3106.49	1.2076	4.74555e-07	1.67641	4.62917e-15	1.40437	1.6881e-09	1.84429	1.49387e-17	3.85516	7.93114e-75	0.56323	0.0378998
MLOC_13372	776.827	0.0632429	0.920518	0.965068	2.3691e-23	0.0160863	0.999262	0.668096	2.5819e-11	0.0584599	0.629434	0.487548	6.98438e-06
MLOC_13375	0.203867	0.0813148	NA	0	1	0.147943	NA	0	NA	0.0440067	NA	0	NA
MLOC_13376	107.416	-0.142452	0.872741	-0.502222	0.00608756	-0.000406534	1	-0.493189	0.00890653	-0.455946	0.0120699	-0.475558	0.0272064
MLOC_13377	1070.82	0.0562394	0.951803	-1.48781	2.05217e-33	-0.133272	0.816394	-0.904678	5.95692e-13	-1.21026	7.19703e-23	-0.167816	0.352963
MLOC_13380	534.31	0.0838273	0.81755	-0.116475	0.217508	-0.0594903	0.934594	-0.207509	0.0248808	0.665073	2.40553e-16	-0.0313311	0.847905
MLOC_13383	1.04286	0.074272	NA	0.389173	0.672015	-0.000366773	NA	-0.293296	0.750889	-0.0155186	0.997901	0.651119	0.584415
MLOC_13385	199.431	0.0741853	0.924839	0.0863145	0.552023	-0.0170954	0.999262	0.19162	0.153671	-0.303552	0.0171593	0.00611902	0.98739
MLOC_13390	21.8313	-0.150147	0.961534	0.922125	0.0130127	-0.496673	0.764782	0.443426	0.287394	-1.01078	0.0129159	0.80822	0.0779885
MLOC_13391	374.103	0.0795336	0.880287	-0.355738	0.000717008	0.0587744	0.955023	-0.0518372	0.680164	-1.04337	1.48006e-23	0.131033	0.374138
MLOC_13393	35.2072	-0.167831	0.941885	2.65374	1.928e-22	0.0415322	1	1.21928	5.09244e-05	0.588403	0.0631711	0.880107	0.012251
MLOC_13395	1.33774	-0.267723	NA	0.325469	0.719221	-0.379826	NA	0.233577	0.797343	0.326789	0.708886	1.28099	0.166373
MLOC_1340	673.09	0.155381	0.762212	1.70766	1.982e-37	0.337851	0.168113	1.155	3.93982e-17	1.11475	1.71575e-16	0.39777	0.0181118
MLOC_13401	2467.22	0.093146	0.894308	2.51336	2.03446e-90	0.143591	0.804655	1.54111	5.49321e-34	0.932876	2.41665e-13	0.166412	0.384915
MLOC_13402	616.937	-0.0146632	0.994374	0.393826	0.000150483	-0.0822896	0.908531	0.258869	0.0184551	0.102446	0.381764	0.0617412	0.733549
MLOC_13403	157.703	0.290313	0.545595	0.520142	0.00707736	0.111985	0.953269	0.238258	0.26824	0.788764	2.31719e-05	0.377141	0.125407
MLOC_13407	0.450115	0.0273283	NA	0.246143	0.749624	-0.0419096	NA	-0.0266097	NA	-0.38382	0.591379	-0.393401	NA
MLOC_13408	298.517	0.105918	0.926201	2.29335	1.26029e-43	0.104716	0.953433	1.29564	6.08458e-14	1.63765	1.37815e-22	0.975749	1.14816e-07
MLOC_13410	23.5756	-0.304477	0.84896	-1.00144	0.00579393	-0.0716915	0.998042	-0.248164	0.536084	-0.0453469	0.919522	0.258835	0.627222
MLOC_13411	333.416	-0.240491	0.783942	0.449953	0.0619463	0.137717	0.948427	0.575005	0.0169455	-0.875202	0.000172839	-0.127608	0.752025
MLOC_13413	24.5045	-0.109225	0.96374	-0.401641	0.208237	0.0613558	0.998042	-0.195912	0.571441	0.117514	0.728605	0.3806	0.322201
MLOC_13417	1464.54	0.100244	0.931428	0.477142	0.0105071	0.17233	0.85319	0.54817	0.00361675	0.178079	0.385164	-0.0968361	0.763383
MLOC_13422	24.7293	-0.407426	0.667957	-0.752697	0.0220101	0.00559516	1	-0.358554	0.307444	0.570956	0.0587748	-0.449013	0.293116
MLOC_13425	25.018	0.316287	0.916338	3.14249	3.62029e-13	0.404043	0.900932	2.55235	1.29426e-08	2.22534	5.39465e-07	2.90461	2.32257e-10
MLOC_13427	331.333	0.032194	0.983913	-0.323016	0.0162818	-0.153907	0.786143	-0.101599	0.506047	-0.0573076	0.71543	0.197367	0.26542
MLOC_13429	166.094	-0.0352472	0.982019	-0.132208	0.368636	0.0783958	0.950571	0.110823	0.461235	0.105722	0.466039	-0.0643248	0.776622
MLOC_13431	2099.59	0.103249	0.631419	0.0193359	0.85293	-0.0172344	0.995792	0.0818784	0.347533	0.204474	0.00866664	-0.197044	0.0362895
MLOC_13434	0.410279	-0.409005	NA	-0.723812	0.345722	-0.505927	NA	-0.68875	NA	-0.7963	0.293226	-0.791204	NA
MLOC_13438	12.2959	0.462595	0.744276	0.759087	0.0620896	0.269487	0.943247	0.544168	0.217775	1.51943	3.39926e-05	0.00333559	1
MLOC_13440	704.047	0.278832	0.355433	2.92185	1.90193e-100	0.117483	0.90676	1.84902	1.22999e-39	1.84355	2.96224e-40	0.425014	0.0154228
MLOC_13441	1625.92	0.0533383	0.950287	1.79636	3.40995e-59	-0.0100787	1	0.975574	1.10071e-17	0.968842	6.42654e-18	0.203923	0.192709
MLOC_13446	325.12	-0.00327657	1	0.402805	0.000377425	-0.0219238	0.998936	0.304424	0.0105936	1.20913	3.02599e-30	-0.238152	0.109501
MLOC_13447	795.698	0.170628	0.75209	0.612073	5.02452e-05	0.0581624	0.977048	0.301038	0.0650616	1.83794	7.68469e-37	-0.246168	0.239934
MLOC_13448	99.7708	-0.0339426	0.99301	-1.08584	4.56468e-08	-0.156189	0.901526	-0.603633	0.00312006	-1.79677	1.1456e-18	-0.31755	0.225054
MLOC_13452	19.8422	-0.251229	0.872344	-0.690917	0.035167	-0.384159	0.78279	-0.233644	0.516117	-0.753212	0.018808	-0.473475	0.258751
MLOC_13453	1178.2	0.111431	0.891526	0.977345	1.18546e-10	0.218586	0.67846	0.772023	7.611e-07	0.631501	4.56987e-05	0.0793587	0.773849
MLOC_13455	236.601	0.0210328	1	-0.975308	0.00176044	0.161629	0.959031	0.313421	0.361098	3.16927	1.09499e-28	0.622793	0.106047
MLOC_13456	450.743	0.0396186	0.960452	-0.919606	1.62724e-20	0.0534812	0.958984	-0.719062	9.34577e-13	-0.57034	4.95696e-09	-0.251434	0.0365567
MLOC_13459	206.587	0.153076	0.761338	0.271213	0.0567834	0.0715352	0.964657	0.323289	0.0245468	1.46694	7.05317e-32	-0.168076	0.406874
MLOC_13463	8846.02	3.26466	8.23211e-13	4.81488	1.10536e-29	3.02604	4.83881e-11	6.91994	2.95284e-59	3.55838	1.04764e-16	2.52549	5.14605e-08
MLOC_13471	827.269	0.552439	0.000272589	0.475053	0.000241357	0.570148	0.00017472	0.339599	0.0122867	1.26159	2.60657e-24	0.159136	0.404408
MLOC_13473	244.604	-0.0297155	0.984663	-0.229625	0.0832715	0.062414	0.965378	-0.265662	0.0488665	-0.145402	0.286811	-0.113204	0.561936
MLOC_13479	368.068	-0.294216	0.350717	0.277913	0.0870349	-0.166467	0.818282	-0.132767	0.46279	0.409956	0.00869823	0.242787	0.249863
MLOC_13481	252.354	0.0023098	1	-0.208809	0.199754	-0.0571759	0.978574	-0.0492351	0.792428	0.401831	0.00710724	0.484409	0.00415111
MLOC_13482	255.358	-0.0943405	0.948312	3.26122	9.8751e-77	0.163554	0.897285	2.17879	1.66731e-33	1.12781	1.00651e-09	0.622355	0.00495336
MLOC_13483	39.7306	-0.191241	0.883095	-0.509573	0.0546516	-0.0109726	1	-0.11914	0.693654	-0.755865	0.00335674	0.126577	0.763633
MLOC_13484	2662.35	0.116079	0.751806	0.742897	1.64136e-13	0.138774	0.713634	0.445928	2.10321e-05	1.11901	3.10995e-29	-0.122939	0.425779
MLOC_13495	1061.09	-0.0734602	0.916196	-1.07494	6.99825e-21	-0.00779003	1	-0.747064	1.83775e-10	-0.560118	1.3019e-06	-0.256479	0.0846344
MLOC_13500	28.4224	-0.208868	0.879613	-0.787587	0.00504305	-0.141912	0.960937	-0.488603	0.0960795	-1.0492	0.000156404	-0.653026	0.0490608
MLOC_13501	424.955	0.177276	0.557078	0.95737	1.31709e-17	-0.121762	0.840499	0.660917	1.42068e-08	0.299899	0.0122238	0.271171	0.0651545
MLOC_13504	1408.16	1.35694	6.91617e-12	0.638709	0.00086089	1.72841	2.61089e-19	1.01265	1.0679e-07	1.8207	3.96733e-23	0.685728	0.00157931
MLOC_13505	199.502	0.0221009	0.994737	0.522574	0.000880375	-0.0402513	0.991626	0.507775	0.00164401	0.299576	0.0680331	-0.212878	0.352123
MLOC_13506	75.1086	-0.165196	0.840705	-0.658513	0.000436885	-0.162013	0.883044	-0.516838	0.00766784	-1.25947	2.79146e-11	-0.194998	0.467053
MLOC_13508	708.215	0.10493	0.804483	-0.724309	5.96821e-12	-0.015396	0.999262	-0.506159	2.96986e-06	-0.682838	7.55775e-11	-0.261584	0.046671
MLOC_13510	405.943	0.0705293	0.897845	0.0594018	0.625815	0.0226162	0.996515	0.13053	0.246082	-0.0745522	0.521004	0.153558	0.263856
MLOC_13519	8370.59	-0.0772409	0.977882	-4.0565	2.19529e-52	-0.262747	0.850182	-1.87664	6.40736e-12	1.51231	2.36801e-08	0.396078	0.308787
MLOC_13520	1395.53	-0.236778	0.834054	-0.914698	0.000460823	-0.26324	0.828605	-0.0157881	0.964529	4.07541	1.20239e-61	1.10941	8.87798e-05
MLOC_13522	1533.97	0.059514	0.880541	-0.321164	3.70388e-05	-0.0224103	0.987271	-0.270401	0.000767959	0.942686	1.34758e-37	-0.0649272	0.602749
MLOC_13523	5.59075	-1.14093	0.262276	-0.115549	0.86047	-0.422923	0.897285	-0.258442	0.664283	-0.00535581	1	0.0473551	0.965722
MLOC_13527	4.28365	0.492164	0.881396	1.92422	0.00122941	-0.164079	0.992034	1.2893	0.0477059	2.57546	6.31197e-06	0.533007	0.595094
MLOC_13532	1337.98	0.174975	0.47571	2.46416	6.50021e-137	0.174276	0.564196	1.52904	7.72492e-52	1.79434	8.3939e-73	0.313287	0.0123764
MLOC_13537	0.113953	0	NA	0	NA	0.147943	NA	0	NA	0	NA	0	NA
MLOC_13538	7.70342	0.152489	0.986911	5.15837	1.59584e-19	0.0663233	1	2.02517	0.0022304	1.93878	0.00257379	2.32384	0.000988338
MLOC_13544	235.649	3.10866	4.27648e-21	3.97173	8.02438e-37	3.30979	6.25244e-24	2.59017	1.00232e-15	2.00594	4.53525e-10	-1.28163	0.00189328
MLOC_13546	717.701	0.024226	0.973397	0.330676	1.08005e-05	0.0654831	0.892069	0.230888	0.0035155	0.596736	1.7825e-16	0.11304	0.28545
MLOC_13551	4.86269	0.450837	0.872793	-1.0121	0.115195	-0.171318	0.987271	-0.811487	0.22456	-0.53034	0.420432	-0.0816241	0.94699
MLOC_13554	2587.17	-0.00768071	0.99428	0.418674	5.45063e-16	-0.0227565	0.972733	0.274328	3.15053e-07	-0.278351	1.56774e-07	0.0808626	0.276518
MLOC_13561	38.1796	-0.145083	0.933408	0.0606452	0.862453	-0.269433	0.846866	0.0314954	0.926918	-0.126427	0.683162	-0.0248475	0.966912
MLOC_13564	201.941	0.387937	0.268022	1.97495	5.94645e-30	0.165651	0.881858	0.958446	1.88271e-07	0.461347	0.0148803	0.181444	0.529461
MLOC_13565	3252.95	0.0112027	0.992706	0.273765	7.82153e-06	0.0533671	0.883044	0.22129	0.000476907	-0.15877	0.012539	0.003884	0.982679
MLOC_13572	38.1975	-0.275452	0.750628	-0.286666	0.273384	-0.0895991	0.980674	-0.0325458	0.916138	-0.277288	0.279809	0.0543146	0.905516
MLOC_13573	301.67	0.0304539	0.985286	-0.173962	0.223024	0.0404092	0.986165	-0.0174409	0.919376	-0.697612	9.61557e-08	-0.115761	0.573975
MLOC_13576	0.0888217	0	NA	0	NA	0	NA	0.108845	NA	0	NA	0.0413882	NA
MLOC_13577	500.934	-0.0763202	0.919008	-0.831148	1.04647e-11	0.0457957	0.979024	-0.438123	0.000559658	-0.21945	0.0896161	-0.0364422	0.87822
MLOC_13581	848.386	0.0647955	0.927839	-0.579037	2.97668e-07	-0.0570646	0.963273	-0.395845	0.000742261	-0.37342	0.00113793	-0.0775861	0.684304
MLOC_13583	193.459	0.310594	0.736637	4.78883	8.39694e-95	0.424136	0.599461	2.64094	3.90479e-28	0.433504	0.117198	-0.264955	0.527253
MLOC_13587	682.056	0.116397	0.690781	0.250964	0.00816253	0.270781	0.0515605	0.0469571	0.680164	0.218971	0.0217963	-0.29662	0.00690878
MLOC_13589	849.581	0.172334	0.438621	0.225091	0.0303635	0.157038	0.601222	0.109652	0.338737	0.855145	5.41011e-19	0.224602	0.0766591
MLOC_13593	646.712	0.165054	0.348086	1.36508	6.2534e-66	0.0762498	0.885324	0.541021	1.80619e-10	0.448423	7.39177e-08	-0.110071	0.382991
MLOC_13594	0.0522859	0	NA	0	NA	0	NA	0	NA	0	NA	0.0850656	NA
MLOC_13597	64.7609	-0.218224	0.926123	-0.8159	0.0382212	-0.713451	0.411443	-0.956707	0.0165453	-0.550905	0.173021	0.748158	0.119236
MLOC_13598	292.236	0.129738	0.747916	-0.401047	0.000604959	0.00687796	1	-0.294534	0.0158361	-0.8571	1.01826e-13	-0.00429537	0.991093
MLOC_13599	67.9615	-0.26145	0.692488	-0.175662	0.459929	-0.244777	0.795727	-0.196588	0.411129	0.3233	0.126517	-0.231443	0.446574
MLOC_13604	17491.5	0.523232	0.00296402	-0.192706	0.212756	0.617099	0.000186346	0.266629	0.0811861	0.737864	1.41666e-07	-0.183544	0.375209
MLOC_13606	371.958	0.132777	0.716664	-0.478692	2.27918e-05	-0.0547498	0.966577	-0.315053	0.00759792	0.684836	1.07219e-10	-0.49069	7.09036e-05
MLOC_13608	0.178222	0	NA	0.188702	0.666714	0	NA	0.065168	NA	0	NA	0	NA
MLOC_13610	1315.6	0.0446087	0.964466	-1.0313	1.04876e-17	-0.0914187	0.915025	-0.644407	1.93314e-07	-0.982936	2.98275e-16	-0.351889	0.0166885
MLOC_13612	1.00958	0.431098	NA	1.87892	0.0128615	0.0527972	NA	0.905277	0.269303	-0.26985	0.763008	0.536061	0.658931
MLOC_13613	4.88388	0.505525	0.891956	0.296612	0.740815	0.76979	0.806254	2.23498	0.00127383	2.53402	0.000154582	2.30722	0.00280872
MLOC_13615	80.9192	-0.068201	0.978509	0.954196	3.39117e-05	-0.164825	0.936818	0.87997	0.000208707	0.433085	0.0787351	0.807502	0.00229085
MLOC_13618	512.214	0.821987	0.584186	9.19487	2.81907e-74	-0.0704181	1	5.50331	1.13737e-26	-0.906413	0.17252	0.230978	0.831058
MLOC_13619	35.623	-0.233644	0.831955	-0.257723	0.352809	-0.483089	0.462173	-0.033927	0.916225	-1.27036	1.44631e-06	0.172398	0.660312
MLOC_13622	0.630239	0	NA	1.12315	0.127194	0	NA	0.296326	NA	1.54778	0.0323098	0.200717	0.880503
MLOC_13623	245.843	0.125003	0.704325	0.399168	4.51881e-05	0.135941	0.739215	0.105507	0.361839	0.191529	0.0633075	0.149781	0.273927
MLOC_13624	323.689	0.00762988	1	1.20786	1.32646e-08	-0.0348566	0.999262	0.596335	0.00856871	0.281679	0.236775	0.414012	0.149034
MLOC_13625	1.06028	-0.329842	NA	0.413947	0.65072	0.0331526	NA	-1.15826	0.151631	-0.809367	0.328156	-0.581094	0.636325
MLOC_13626	96.4161	0.0847479	0.985286	1.99971	2.21742e-08	-0.0425114	1	0.583041	0.15272	3.20821	5.84722e-20	0.27501	0.656156
MLOC_13628	119.668	-0.144874	0.898109	0.537909	0.00966048	-0.219028	0.827342	-0.00216559	0.995389	-0.121225	0.620483	-0.557403	0.0284013
MLOC_13633	1.0954	0.360592	NA	0.152423	0.882723	0.357254	NA	0.183911	0.847456	0.161508	0.867455	0.492577	0.695664
MLOC_13635	919.624	0.747854	0.00300644	3.32454	4.81891e-67	0.77282	0.00211294	1.71929	3.56192e-18	2.11222	1.32334e-27	1.09304	3.15776e-07
MLOC_13638	43.4046	-0.0345865	0.994922	-0.724109	0.00747346	-0.11331	0.972437	-0.342205	0.239618	-0.886104	0.000874918	-0.203028	0.623856
MLOC_13639	0.872625	0.169206	NA	1.25859	0.107505	0.0489978	NA	1.13588	NA	-0.281238	0.753208	1.20596	0.231499
MLOC_13640	533.804	0.114639	0.629317	0.0198151	0.862492	-0.0203961	0.992943	0.00188612	0.987765	0.402389	6.01894e-07	0.0319124	0.838469
MLOC_13642	516.917	0.289958	0.42233	-0.357246	0.0418466	0.249191	0.630214	0.236876	0.200842	-0.073503	0.71937	0.15892	0.543259
MLOC_13648	345.515	-0.0928374	0.845165	-1.18434	6.5228e-29	-0.0908772	0.883044	-0.851862	1.44831e-15	-0.90042	2.69022e-18	-0.183713	0.180545
MLOC_13650	1027.63	-0.201493	0.172246	-0.311256	0.000331744	-0.170182	0.371544	-0.401919	4.80363e-06	0.747468	6.78975e-20	-0.0128995	0.943896
MLOC_13651	1091.16	0.0625755	0.717674	-0.263403	4.30181e-07	0.0855431	0.582131	-0.197183	0.000270208	0.108296	0.0413374	0.0375806	0.657826
MLOC_13653	772.857	0.247419	0.605131	0.0638966	0.781468	0.35254	0.339625	0.575431	0.00158828	0.122172	0.556553	0.202957	0.44326
MLOC_13654	53.1478	0.00537348	1	0.294333	0.173124	0.057015	0.99015	-0.158586	0.520397	-0.246629	0.275287	0.340271	0.199796
MLOC_13655	7.20844	-0.0321863	1	-1.10322	0.0993343	-0.485368	0.906767	-0.922856	0.18412	-0.503933	0.477097	-0.11129	0.929494
MLOC_13656	201.232	-0.140083	0.859772	1.03896	1.63241e-11	0.264971	0.571795	0.755593	2.56414e-06	-0.315711	0.0667497	0.0872486	0.758128
MLOC_13658	6329.23	-0.067974	0.972694	-1.73298	4.31341e-16	0.187596	0.879673	-0.731533	0.00113776	0.254712	0.292026	-0.32784	0.284561
MLOC_13661	0.305143	0.351743	NA	0	1	0.308519	NA	0	NA	0.0917715	0.888234	0.0863107	NA
MLOC_13663	375.934	-0.241243	0.711134	0.145565	0.540214	-0.417364	0.304512	-0.279885	0.212157	-1.67854	5.83346e-17	-0.13663	0.688046
MLOC_13664	19.3288	-0.207671	0.936637	0.866453	0.0227031	0.449392	0.78521	0.333238	0.448155	-0.814147	0.0506554	0.127541	0.860669
MLOC_13672	2810.99	-0.0479027	0.961006	-0.97466	2.53924e-16	-0.234301	0.374446	-0.694902	1.27184e-08	-0.635844	1.27991e-07	-0.134188	0.464841
MLOC_13673	156.968	0.155073	0.81506	-0.36488	0.0299721	0.18163	0.797834	-0.621537	0.000237005	-0.708101	1.30191e-05	-0.0101876	0.982346
MLOC_13677	70.3354	-0.0852779	0.975793	2.19532	1.39875e-19	-0.259356	0.883044	2.00175	7.76682e-16	1.89137	9.66547e-15	1.2919	2.1346e-06
MLOC_13679	4976.25	-0.0367327	0.96374	-1.05375	2.17124e-27	-0.0655399	0.935249	-0.631974	2.45186e-10	-0.498574	4.78193e-07	-0.316125	0.00703592
MLOC_13682	297.618	0.172451	0.574509	-0.180092	0.159899	0.206034	0.50985	-0.000490638	0.999108	0.322819	0.00615084	-0.0924789	0.630559
MLOC_13683	36.7536	-0.0214647	0.999655	0.70828	0.00285286	-0.125471	0.967305	0.508851	0.045873	-0.14042	0.63209	0.616764	0.0292356
MLOC_13688	55.694	-0.166782	0.872741	-2.95946	1.0671e-27	-0.324366	0.629381	-1.25776	2.46366e-08	-2.23124	2.38292e-21	0.0229161	0.960933
MLOC_13689	1036.82	-0.0200273	0.991686	-0.521386	8.0169e-07	-0.042284	0.97449	-0.507978	2.54632e-06	-0.654222	4.39658e-10	-0.0986619	0.553931
MLOC_13690	1734.75	0.0314802	0.973397	0.852894	2.60418e-18	0.0341232	0.98365	0.663504	3.62083e-11	0.573152	7.24525e-09	0.452037	4.10389e-05
MLOC_13691	870.09	0.100891	0.611944	-0.0985099	0.212709	-0.0409962	0.956275	-0.145788	0.0628243	0.296301	2.81177e-05	-0.122639	0.208536
MLOC_13692	74.5615	-0.0645204	0.972667	0.181935	0.423289	-0.0705686	0.984302	0.34047	0.113744	0.385086	0.0587748	0.156762	0.624917
MLOC_13701	394.757	0.0423027	0.974474	0.306973	0.0302808	-0.0020424	1	0.437959	0.00186197	0.221424	0.128612	-0.148452	0.47558
MLOC_13704	582.111	0.162158	0.43592	0.252692	0.00813269	-0.121333	0.752916	0.184762	0.0670152	-0.0898644	0.396398	0.0461452	0.781764
MLOC_13707	205.099	-0.0830359	0.920118	-0.802072	3.06001e-09	-0.207051	0.625988	-0.554126	6.74968e-05	-0.97334	4.40414e-13	-0.168215	0.383404
MLOC_13713	5.9575	-0.152626	0.98655	1.88976	0.00695165	0.191063	0.988889	2.141	0.00247377	-1.11819	0.146844	-0.152192	0.915188
MLOC_13714	1.72028	-1.05966	0.57515	-2.17049	0.00363058	-1.05639	0.65418	-1.85291	0.0162612	-0.441243	0.606498	-0.28126	0.836679
MLOC_13716	989.49	-0.026278	0.971355	-0.5958	3.54937e-14	-0.0157974	0.998086	-0.407752	4.58816e-07	-0.711139	8.72403e-20	-0.0898495	0.447106
MLOC_13717	1263.1	0.0240343	0.9879	-1.22027	3.92522e-27	-0.0751325	0.936694	-0.56981	1.00218e-06	-0.0949031	0.471166	-0.537906	1.77097e-05
MLOC_13723	2923.99	0.291138	0.099525	0.252716	0.0318711	0.368201	0.0158512	0.251343	0.0368622	1.55666	1.77509e-46	-0.161545	0.316204
MLOC_1373	0.578176	0.109649	NA	0	1	0	NA	0	NA	0	1	0.48765	NA
MLOC_13731	55.7422	-0.121139	0.976351	4.45415	1.75501e-49	0.517011	0.728134	4.2352	6.99212e-44	1.48345	9.57977e-06	0.784851	0.0800812
MLOC_13732	1210.37	-0.00916324	1	-0.707395	8.3316e-09	0.0936087	0.911878	-0.401749	0.0017634	-0.25445	0.0501028	-0.486496	0.000494177
MLOC_13737	567.76	0.651055	0.593551	7.32109	1.57074e-68	1.05271	0.195614	6.14175	7.66122e-48	-0.0952034	0.87493	3.18169	1.23042e-12
MLOC_13739	996.196	0.3461	0.698624	-0.120387	0.738484	0.54849	0.368216	-0.400678	0.204028	0.580542	0.050748	0.308657	0.472745
MLOC_13740	98.1869	-0.0179253	0.999017	0.0971803	0.600492	-0.0596599	0.981357	-0.150518	0.410842	0.188304	0.255597	0.0880322	0.739271
MLOC_13741	0.234393	0.0925	NA	0.141733	0.843934	0.0415602	NA	-0.0545278	NA	0.000809293	NA	0.101718	NA
MLOC_13742	5949.54	0.0863526	0.872741	0.545411	3.28642e-07	0.110368	0.827342	0.409043	0.000214341	0.458205	2.1585e-05	0.556958	1.52056e-06
MLOC_13746	1759.52	-0.0589262	0.973844	1.12179	2.29054e-09	0.113863	0.948427	0.890976	3.96285e-06	0.195917	0.361558	0.241457	0.390626
MLOC_13749	1816.15	0.00090246	1	0.060909	0.57488	-0.0149598	0.999262	-0.0211515	0.856798	1.37995	9.61512e-58	0.0484314	0.761761
MLOC_1375	358.461	0.105149	0.899985	0.688552	4.17112e-06	0.0698105	0.969406	0.427408	0.00686341	-0.181354	0.282896	0.300534	0.128644
MLOC_13752	216.822	-0.0662332	0.98924	-1.19098	0.000398864	-0.335301	0.832578	0.618357	0.0784153	2.49509	2.47951e-15	0.965958	0.012318
MLOC_13753	2288.41	0.0994725	0.656541	0.439555	3.37932e-09	0.0638218	0.889196	0.29262	0.000159149	0.232391	0.00249315	0.0820224	0.4756
MLOC_13755	178.355	-0.139887	0.77847	-0.390491	0.00365895	-0.208053	0.617173	-0.384964	0.00543406	-0.0744944	0.626696	-0.165109	0.379339
MLOC_13761	0.385361	0	NA	0.878457	0.119849	0	NA	0.260287	NA	0	1	0	NA
MLOC_13762	0.416076	0.124365	NA	0.520793	0.452119	0.199256	NA	0.0716754	NA	0.273051	0.70957	0.00600693	NA
MLOC_13765	176.212	0.551683	0.0062439	1.31907	3.77735e-19	0.313156	0.381395	0.451348	0.00565807	0.180696	0.297078	-0.265898	0.222572
MLOC_13768	314.353	0.446092	0.00296518	-0.0372319	0.817614	0.303506	0.13934	0.489708	5.48856e-05	-0.153715	0.246492	0.305518	0.0365737
MLOC_13770	791.782	-0.0224012	0.988751	-0.335088	0.00255683	-0.0667233	0.94667	-0.282202	0.014171	-0.514039	2.25497e-06	-0.0114542	0.964043
MLOC_13771	3.79694	-0.250758	0.957902	-1.46825	0.0269437	-0.308665	0.96369	0.153585	0.836247	-1.7939	0.00645934	1.05943	0.142599
MLOC_13772	8.41107	0.222875	0.952452	-0.106943	0.878228	-0.028576	1	0.607757	0.264695	0.0182582	0.988044	0.894357	0.151984
MLOC_13779	4198.55	-0.0354802	0.961499	-0.449911	5.07174e-07	-0.0521312	0.951139	-0.29702	0.00145575	-0.480322	7.92319e-08	0.128425	0.316563
MLOC_13781	1275.99	-0.0387643	0.956455	0.403972	6.39002e-06	-0.0160914	0.999262	0.378841	3.65002e-05	-0.233508	0.0123693	0.160222	0.186718
MLOC_13782	259.174	-0.020157	0.998611	-1.23145	3.96991e-12	0.0553924	0.985912	-0.590253	0.00130275	-1.44392	3.48849e-16	0.274997	0.253068
MLOC_13783	3.45041	0.116717	0.992508	-0.458801	0.553511	-0.0701904	1	-0.797693	0.285593	-2.03001	0.00364077	-0.25131	0.836625
MLOC_13785	0.121246	-0.00604007	NA	-0.0296849	NA	0.0169104	NA	-0.0221868	NA	0.131362	NA	-0.0459667	NA
MLOC_13786	368.998	-0.0126942	0.999179	-0.207104	0.124437	-0.0791239	0.946123	-0.0704259	0.644568	-0.495791	9.02529e-05	-0.0525914	0.821735
MLOC_13787	175.782	0.074194	0.92728	-0.115556	0.429806	0.147055	0.797595	-0.136917	0.350984	-0.0430913	0.784057	-0.467964	0.00138278
MLOC_13790	10.3328	-0.971809	0.202623	-0.568066	0.201007	-0.575849	0.71502	-1.06302	0.0184842	-1.15402	0.00722285	-0.693498	0.206678
MLOC_13796	9.60824	-0.392096	0.848605	-0.109668	0.848568	-0.383289	0.88855	0.150932	0.772712	-0.64147	0.16986	-0.252515	0.729651
MLOC_13798	17.858	-0.0657661	0.993568	0.26409	0.550395	0.255765	0.937431	0.599392	0.135397	1.6901	7.27946e-07	0.231923	0.714582
MLOC_138	76.3054	-0.0799045	0.961006	-0.734533	0.0004328	-0.00255415	1	-0.088864	0.716224	0.968208	1.29273e-07	0.0993917	0.770859
MLOC_13800	64.499	0.355525	0.716769	2.74704	2.25253e-27	-0.0124509	1	2.20053	5.04255e-17	2.66087	7.76311e-26	1.46345	3.11412e-07
MLOC_13807	19.7277	-0.0963592	0.971355	-0.190246	0.576497	-0.226856	0.918346	0.251698	0.430676	-1.36612	1.71187e-05	-0.22538	0.619655
MLOC_13808	73.0768	-0.142098	0.912336	0.629781	0.00240998	-0.0686455	0.986165	0.471373	0.0320052	0.131137	0.59379	0.312202	0.276695
MLOC_13809	507.536	-0.126564	0.849064	0.0567112	0.756018	-0.119464	0.890417	-0.0597583	0.735843	0.0677362	0.696469	-0.258338	0.177168
MLOC_13813	10.8896	0.179217	0.960452	0.110094	0.854787	-0.0819651	0.999262	0.635579	0.181133	-0.218762	0.684072	-0.0462175	0.964043
MLOC_13816	3.28874	-1.49622	0.212672	-2.25265	0.00119896	-0.198098	0.986165	-1.42973	0.0456516	-1.15838	0.0962479	-0.390725	0.725701
MLOC_13817	6.55895	-0.273351	0.929088	0.312633	0.556173	-0.634592	0.765654	0.912375	0.0479514	-1.44334	0.00621262	-0.401353	0.589485
MLOC_13818	603.945	0.158066	0.786489	1.17637	8.42641e-16	0.0386078	0.991081	0.851289	1.73609e-08	1.86487	2.12266e-38	0.183017	0.415607
MLOC_13819	2163.52	-0.0433811	0.983913	1.14849	3.45031e-11	0.0792104	0.969494	0.967882	5.0652e-08	0.577715	0.00127101	0.185732	0.494403
MLOC_13821	556.795	0.261473	0.0284505	1.12738	1.92148e-47	0.154257	0.49887	0.452932	7.06618e-08	1.39493	3.23408e-74	0.0728476	0.587987
MLOC_13827	0.830542	0	NA	0	1	0	NA	0.502374	NA	1.12419	0.135792	1.95841	0.0226552
MLOC_13828	212.379	0.183365	0.72549	1.8475	6.77466e-42	0.170628	0.818304	1.24918	1.73373e-18	2.25659	1.20701e-63	0.275371	0.164297
MLOC_13829	1491.27	-0.00816774	0.999508	-0.300467	0.00168319	-0.0471876	0.963865	-0.348188	0.000332823	-0.227003	0.0196579	0.0507707	0.759185
MLOC_13831	8.13349	-0.239843	0.950888	0.457754	0.409741	0.242122	0.967305	-0.177712	0.782575	2.21623	5.49652e-07	-0.201797	0.830912
MLOC_13833	752.535	-0.0186344	0.985938	-0.0299399	0.786169	-0.0543052	0.944099	0.0209209	0.848239	0.0355143	0.731522	-0.0423799	0.777275
MLOC_13834	0.481995	0.315926	NA	0.408312	0.595898	0.406906	NA	0.827033	NA	0.319277	0.681735	0.483685	NA
MLOC_13836	1362.75	-0.0991609	0.874962	-1.5822	1.16815e-37	-0.0307531	0.991449	-0.946693	4.38007e-14	-0.689718	2.78247e-08	-0.200754	0.244906
MLOC_13839	213.338	0.131995	0.952294	0.853716	0.00338822	-0.118045	0.974793	1.55283	4.91989e-08	3.91754	5.38224e-48	1.95593	1.41976e-11
MLOC_13840	6.58965	0.39587	0.865521	1.09049	0.017151	-0.175021	0.984302	0.431871	0.427008	0.129196	0.829266	0.664287	0.292603
MLOC_13844	459.462	0.0257929	0.993568	1.27738	9.14011e-17	0.167624	0.824588	0.72916	5.7643e-06	0.754041	1.59326e-06	0.657779	0.000191165
MLOC_13849	22.9439	0.0313794	0.999947	1.62431	6.49915e-07	0.230238	0.951701	1.31773	0.000135991	2.23091	8.58469e-13	2.23498	7.83031e-12
MLOC_1385	1094.74	0.59462	0.00525095	2.97047	2.72989e-78	0.440266	0.0989813	1.65393	2.56798e-24	2.33982	6.63336e-49	0.583708	0.00235618
MLOC_13850	81.6864	-0.213168	0.798636	1.4551	2.92666e-15	-0.0819858	0.977048	0.682627	0.000688044	-0.576759	0.006732	0.595425	0.00906889
MLOC_13853	550.888	0.103296	0.851877	0.594414	1.85121e-07	-0.0468053	0.976092	0.341507	0.00490665	2.14642	4.54219e-88	0.244101	0.102827
MLOC_13859	203.263	-0.0670749	0.933675	-0.0479598	0.755029	-0.119673	0.856785	-0.0882871	0.538809	-0.171202	0.186557	-0.274169	0.0719858
MLOC_13860	8791.05	0.384251	0.0026557	-0.291279	0.00575697	0.491223	2.68668e-05	0.263322	0.0151205	-0.279546	0.0082834	-0.210994	0.116896
MLOC_13867	3.87714	0	1	4.57431	8.20352e-12	0.770164	0.823334	2.54388	0.000471091	2.52624	0.000365324	0	1
MLOC_13869	29.764	0.735859	0.23254	0.0720923	0.881957	-0.0277865	1	1.32278	7.38604e-05	0.723037	0.0363342	1.96079	3.744e-09
MLOC_1387	14.5671	-0.437264	0.65227	-1.78444	2.05095e-06	0.0157788	1	-0.758004	0.0332286	-0.571407	0.0894442	-0.557028	0.190969
MLOC_13871	9590.28	-0.278115	0.620785	-1.18266	3.42169e-09	-0.196787	0.845478	-0.734292	0.00043102	-0.752564	0.000234758	0.295114	0.306105
MLOC_13874	4.53262	0	1	5.38117	1.57778e-16	0	1	3.29983	2.39093e-06	0	1	0	1
MLOC_13875	716.685	0.00742276	1	0.0643528	0.664404	-0.0124833	1	-0.0235939	0.87994	-0.330373	0.00755358	-0.0179621	0.944584
MLOC_13876	89.3892	-0.0467255	0.991804	0.975833	4.61936e-05	0.117365	0.967174	-0.414015	0.131204	-1.1062	1.36677e-05	-0.137862	0.749208
MLOC_13880	877.4	0.121443	0.875568	-0.0503207	0.804463	0.153726	0.837592	0.956323	4.15639e-10	-0.168393	0.327582	-0.037583	0.904259
MLOC_13884	18.422	-0.359269	0.80363	-2.28309	4.36409e-08	0.121	0.98365	-0.83886	0.0315135	-1.81502	2.89412e-06	0.355465	0.489592
MLOC_13885	2399.87	0.00923551	0.994214	0.160223	0.0149306	0.0346448	0.958984	0.120993	0.0802432	-0.230414	0.000357675	-0.270601	0.00014488
MLOC_13886	716.421	-0.102796	0.800464	0.393178	9.1882e-05	-0.0718332	0.92714	0.0925032	0.431044	-0.634503	3.25106e-10	-0.00219377	0.996473
MLOC_13895	2102.62	-0.0909294	0.851965	-0.94141	4.50662e-20	0.0069857	1	-0.691688	4.36671e-11	-0.41507	7.64083e-05	-0.132813	0.386472
MLOC_13897	296.516	-0.110575	0.826347	-0.884856	6.96635e-14	-0.0362146	0.986165	-0.665629	3.46994e-08	-1.38228	4.7676e-31	-0.23136	0.127416
MLOC_13898	1.0939	0.661932	NA	0.352105	0.705203	0.292566	NA	-0.395955	0.658249	0.709499	0.400103	-0.28366	0.840514
MLOC_13899	588.643	-0.0697988	0.943752	-0.646081	6.21275e-06	-0.0993284	0.928131	-0.501755	0.00068465	-0.548822	0.000133054	-0.188598	0.361387
MLOC_13901	17.4697	0.526877	0.647511	-0.280855	0.56508	0.446749	0.803455	0.201288	0.680164	-1.42728	0.00120503	-0.146006	0.849814
MLOC_13902	153.814	-0.0468585	0.991804	-0.378434	0.160038	-0.324613	0.733941	-0.847192	0.00114485	-0.837216	0.000967136	-0.178931	0.66625
MLOC_13906	90.5041	-0.445825	0.31772	-1.8122	1.69986e-14	-0.351851	0.6105	-1.27532	7.12235e-08	-1.28033	2.21865e-08	-0.376218	0.218981
MLOC_13908	737.707	-0.0414154	0.999179	8.62292	1.12844e-199	0.346727	0.876268	7.41063	4.26172e-146	2.29406	9.06686e-14	3.8795	1.44501e-38
MLOC_13910	681.383	0.0225757	0.991804	-0.773728	9.41842e-11	-0.0557082	0.967817	-0.650618	1.06693e-07	-0.644242	7.13864e-08	-0.176566	0.296648
MLOC_13912	1517.9	0.0531711	0.902739	0.579521	1.22445e-14	0.098457	0.752702	0.427759	3.60852e-08	1.15831	3.47962e-56	0.29936	0.000561109
MLOC_13913	244.306	-0.045168	0.96159	-0.0905732	0.505188	0.100221	0.88804	-0.000849552	0.997439	-0.47083	5.79136e-05	0.0121879	0.963238
MLOC_13915	77.804	0.00343189	1	-0.133618	0.604578	0.0435679	0.998086	-0.155974	0.540259	-0.258908	0.269822	0.028058	0.950836
MLOC_13916	709.213	0.0933753	0.737077	0.246084	0.0022244	0.0747964	0.86922	0.221482	0.00783546	0.627403	1.35163e-16	0.0904911	0.444827
MLOC_1392	19.6186	-0.338077	0.805946	-2.78092	3.73924e-11	-0.273886	0.903713	-1.56554	3.82225e-05	-0.887435	0.011652	0.0971541	0.878424
MLOC_13920	4633.93	-0.071016	0.846187	-0.0729246	0.427436	-0.00286092	1	-0.115445	0.19343	0.270818	0.000778425	-0.269264	0.00371382
MLOC_13922	1113.14	-0.00508248	1	-0.351019	0.015283	-0.00261106	1	-0.309472	0.0383496	0.113727	0.47964	-0.241399	0.203698
MLOC_13926	6.00159	-0.76399	0.529518	-0.213483	0.706874	-0.284226	0.950571	-0.593878	0.26579	-0.655265	0.191476	-0.227124	0.773767
MLOC_13927	868.294	-0.0935876	0.900772	3.38154	8.2039e-167	0.0591152	0.972437	2.10475	2.29411e-63	0.0491169	0.768103	1.78077	7.03003e-45
MLOC_13929	1.68656	0.178867	0.984402	1.11006	0.162761	0.758176	0.82667	0.73218	0.390077	0.125605	0.899001	0.919022	0.39755
MLOC_1393	378.14	0.0541565	0.968963	0.0288736	0.896975	0.0595991	0.979024	0.100811	0.596819	-0.516298	0.00142641	-0.299679	0.155676
MLOC_13930	827.404	0.333781	0.0173968	2.09313	1.44596e-105	0.37608	0.00538967	1.09922	1.69618e-28	1.05684	3.48948e-27	0.0329109	0.869719
MLOC_13931	98.9751	0.0867871	0.970736	0.62134	0.0179427	0.110513	0.972733	0.772951	0.00333937	0.523451	0.0490057	-0.0437617	0.935076
MLOC_13936	138.211	0.231093	0.52532	0.216757	0.169582	0.0706286	0.969136	0.126898	0.462383	0.700247	5.34278e-07	0.0968129	0.694692
MLOC_13939	527.002	0.0593469	0.93388	-0.500099	6.66665e-06	0.0963284	0.880769	-0.240599	0.0422085	0.160359	0.173397	-0.0582405	0.763345
MLOC_13941	592.706	0.818299	0.0248168	3.357	3.2193e-42	0.827688	0.0266262	2.04713	1.0541e-15	5.66826	1.34834e-119	1.45359	1.10949e-07
MLOC_13942	8.78672	0.256741	0.940167	-1.25094	0.0266867	-0.163516	0.986112	0.0859661	0.896945	-0.226169	0.717444	-0.772085	0.293136
MLOC_13943	56.2331	0.718697	0.208511	0.306452	0.409006	0.664398	0.318669	0.587726	0.0935042	0.922121	0.00459581	-0.164826	0.777369
MLOC_13945	40.7225	0.134912	0.93453	0.313394	0.24756	-0.139931	0.959786	-0.326989	0.26048	-0.634376	0.0172644	-0.300066	0.422846
MLOC_13946	1040.68	0.00416667	1	0.0684091	0.382863	0.0112451	0.999262	-0.00876895	0.924369	0.226562	0.0010333	-0.0148204	0.915801
MLOC_13948	962.786	0.0233408	0.982467	-0.562481	1.88644e-10	0.0898843	0.835423	-0.336985	0.000240834	-0.173282	0.0632507	-0.232816	0.0323661
MLOC_13951	4.68861	-0.656932	0.77153	-0.220262	0.774165	-0.208846	0.983079	-0.256688	0.728174	-1.90492	0.00334473	-0.280079	0.793414
MLOC_13954	11.2743	-0.310982	0.920682	-2.57502	4.19436e-06	-0.396957	0.907384	-1.10748	0.0457589	-0.882649	0.102482	-0.684414	0.345922
MLOC_1396	71.2866	0.407517	0.846941	3.35853	2.11826e-19	0.854614	0.404743	1.28346	0.00303293	6.00068	2.39338e-62	3.09126	1.86261e-15
MLOC_13960	2658.93	-0.0161791	0.989537	0.529017	2.2237e-11	0.0544202	0.934125	0.330846	5.95989e-05	0.295291	0.000278786	0.286985	0.00196124
MLOC_13961	50.3543	0.336962	0.731987	-0.134289	0.714296	0.68399	0.172479	0.361154	0.262974	0.680551	0.0189976	0.256381	0.570864
MLOC_13962	0.104604	0	NA	0.0576699	NA	0	NA	0.108845	NA	0	NA	0	NA
MLOC_13968	634.766	-0.0110409	1	-1.44245	1.61779e-20	-0.244229	0.597386	-0.848953	9.1803e-08	-0.416159	0.00961933	-0.0439548	0.886609
MLOC_13974	232.268	-0.34105	0.515412	-1.4432	3.44114e-11	-0.238305	0.806167	-0.519382	0.0243126	-0.766842	0.000484483	-0.502891	0.0671523
MLOC_13975	4.81381	-0.383799	0.907952	-1.05414	0.0905234	-1.03895	0.509915	-0.862322	0.182414	-1.26689	0.0385938	-0.768407	0.3526
MLOC_13981	14.5855	1.20774	0.331245	0.180808	0.838337	1.86608	0.0323302	0.258526	0.751612	5.45991	4.2345e-24	1.44714	0.0546379
MLOC_13987	373.531	0.0168351	0.995771	-1.06685	7.55072e-16	-0.140824	0.820215	-0.794504	3.94213e-09	-0.385066	0.00414724	-0.633165	1.06589e-05
MLOC_13991	519.851	-0.0391385	0.942676	-0.0444177	0.639639	0.0347651	0.972437	-0.0510489	0.585475	-0.109553	0.189096	0.069768	0.56314
MLOC_13995	708.743	-0.0375053	0.964363	-0.441794	1.63341e-05	-0.0130311	0.999262	-0.39176	0.000204056	0.783147	8.97419e-16	-0.197992	0.13788
MLOC_13998	110.73	-0.143078	0.851663	-0.964637	8.64344e-09	-0.0786731	0.967174	-0.54395	0.0015312	-1.10511	2.91211e-11	-0.288846	0.179149
MLOC_140	940.133	1.31727	2.55194e-08	4.53234	8.88132e-105	1.22254	4.7494e-07	2.97744	6.39308e-45	2.4295	1.16789e-30	1.05834	8.95767e-06
MLOC_14001	67.4449	-0.236106	0.811167	0.513897	0.0311175	-0.250622	0.833924	0.39838	0.114138	-0.285115	0.272146	0.295473	0.377504
MLOC_14005	27.1246	0.534074	0.680229	2.57338	2.4153e-11	0.188615	0.972437	1.56844	0.000135205	1.67956	2.40462e-05	0.0937164	0.912408
MLOC_14006	3215.26	-0.0654451	0.926825	-0.438955	0.000105176	-0.209907	0.415187	-0.670665	3.30262e-09	-0.80355	4.29415e-13	-0.0718209	0.712629
MLOC_14008	229.231	0.279331	0.395311	1.81198	5.10536e-37	0.293188	0.423746	0.503492	0.00140146	0.0520377	0.788138	0.161472	0.489078
MLOC_14009	1622.06	0.0959734	0.970569	4.17968	5.54954e-52	0.0580344	0.998042	2.66701	2.26312e-21	-0.382814	0.223608	-0.395546	0.339029
MLOC_14013	4290.93	0.158399	0.545365	0.971057	1.18318e-21	0.214804	0.308115	0.645491	6.73745e-10	2.02001	2.7494e-90	0.00809318	0.976966
MLOC_14014	0.363981	0.276169	NA	0	1	0.519888	NA	0	NA	0	1	0.190232	NA
MLOC_14015	595.116	0.084914	0.926123	0.527818	0.000253396	0.0211943	0.999262	0.346408	0.0230049	0.637182	7.96805e-06	0.207969	0.308158
MLOC_14017	2755.96	-0.172255	0.572256	-1.06574	3.14948e-20	-0.325944	0.0680818	-0.996915	2.08137e-17	-0.973688	4.2183e-17	-0.0262044	0.912635
[truncated: 19,475 more rows]
