# Supplementary material for: Generalist and Specialist Mite Herbivores Induce Similar Defense Responses in Maize and Barley but Differ in Susceptibility to Benzoxazinoids
Source: Front Plant Sci. 2018 Aug 21;9:1222. doi: 10.3389/fpls.2018.01222 (PMC6110934; doi:10.3389/fpls.2018.01222)
Supplement: Supplementary file 9 [file Data_Sheet_4.xlsx]

## Sheet: Data Sheet 4
Data Sheet 4: Differential expression analysis for maize responses to spider mites and wounding at 2 and 24 hours (DESeq2 output, comparisons of treatments to controls as indicated).
		O. pratensis (2 hr)		O. pratensis (24 hr)		T. urticae (2 hr)		T. urticae (24 hr)		Wounding (2 hr)		Wounding (24 hr)
Maize Gene ID	Base Mean	Log2 Fold Change	Adjusted P-value	Log2 Fold Change	Adjusted P-value	Log2 Fold Change	Adjusted P-value	Log2 Fold Change	Adjusted P-value	Log2 Fold Change	Adjusted P-value	Log2 Fold Change	Adjusted P-value
AC148152.3_FG001	1.66418	0.466008	0.793806	0.074865	0.940635	0.551763	NA	0.442809	0.573626	0.181423	0.846534	0.90563	0.233784
AC148152.3_FG005	22.064	0.290136	0.887352	5.04248	2.6321e-19	0	1	5.04292	2.02333e-19	1.42642	0.0261176	1.90199	0.00357395
AC148152.3_FG008	7011.59	-0.190954	0.377918	-0.320867	0.0117221	-0.0432136	0.956381	-0.343813	0.00484888	-0.394892	0.000956378	-0.451945	0.000338586
AC148167.6_FG001	1247.35	-0.082572	0.724405	-0.296936	0.00183572	-0.0184637	0.983035	-0.342945	0.000182343	-0.379533	2.61983e-05	-0.0611564	0.627987
AC149475.2_FG002	89.9658	0.0804206	0.909447	0.351048	0.130922	0.146858	0.89892	0.603842	0.0034751	0.476326	0.0251628	0.750927	0.000355852
AC149475.2_FG003	864.993	0.197572	0.610519	0.708306	4.77885e-05	0.16295	0.83037	0.87716	1.65241e-07	0.24033	0.2159	0.8826	3.95293e-07
AC149475.2_FG005	891.942	-0.0741305	0.7538	-0.424299	2.30115e-06	-0.0400373	0.94473	-0.639633	2.17439e-13	-0.601063	3.7515e-12	-0.251876	0.00966355
AC149475.2_FG007	11.6804	-0.461985	0.605187	-0.579121	0.203429	-0.0527514	0.98945	-0.344354	0.454724	-0.507513	0.257422	0.201812	0.697696
AC149810.2_FG003	0.489096	0.602994	NA	0.316673	NA	0.0588735	NA	-0.186424	NA	-0.179322	0.82989	0.66551	NA
AC149810.2_FG004	0.301061	0.043973	NA	-0.0235349	NA	-0.0792254	NA	-0.113562	NA	-0.224325	0.729516	-0.170912	NA
AC149810.2_FG008	38.9544	-0.0299869	0.983245	1.83897	5.7538e-09	-0.211782	0.921501	2.37524	6.80271e-15	-0.453857	0.277428	1.66283	3.20586e-07
AC149818.2_FG001	154.981	0.206671	0.604809	-0.175695	0.43245	0.220139	0.720974	-0.0267661	0.911984	2.61907	1.32943e-67	-0.305573	0.144204
AC149818.2_FG004	10.7825	0.0274054	0.990159	-0.142174	0.824546	0.511754	0.744598	0.459771	0.349625	0.276955	0.620714	0.546929	0.287952
AC149818.2_FG005	3.85668	0.278284	0.87769	-0.109439	0.901736	-0.0697479	0.990954	-0.14948	0.846609	0.276468	0.719505	-0.0181472	0.986723
AC149818.2_FG006	478.786	-0.0944863	0.749607	-0.200667	0.112064	-0.0360652	0.964884	-0.237534	0.0454825	-0.208079	0.0850398	-0.0817177	0.588769
AC149818.2_FG007	12.0091	-0.504423	0.566078	-0.392899	0.426339	-0.272573	0.899975	-0.612997	0.169715	-0.828752	0.0581853	-0.19033	0.732675
AC149818.2_FG008	103.673	-0.05587	0.914816	-0.29018	0.0887513	-0.118059	0.886024	-0.242928	0.149525	-0.0803429	0.693669	-0.288357	0.0971078
AC149818.2_FG009	6.85471	-0.149525	0.941698	0.153216	0.843471	0.174111	0.963743	-1.26386	0.0300902	-1.8736	0.00111232	0.0136184	0.989487
AC149828.2_FG002	262.38	-0.0571326	0.912786	0.575529	0.000144907	0.0885027	0.923231	0.886866	5.6747e-10	0.06797	0.747468	0.661429	1.39109e-05
AC149828.2_FG004	14.5086	-0.233567	0.863742	0.34069	0.524106	-0.516036	0.74854	-0.0620814	0.913898	-0.366621	0.488441	-0.946559	0.054952
AC149828.2_FG005	1.34301	-0.0626727	0.980142	-0.412811	0.633246	-0.193656	NA	-1.54307	0.0199772	-1.08504	0.121097	-0.912495	0.246232
AC149829.2_FG002	9.97174	3.27681	7.01219e-10	1.1178	0.074457	2.33079	0.000131278	1.86336	0.000741343	3.15854	4.97164e-10	-0.218232	0.809004
AC149829.2_FG003	132.258	-0.130656	0.85206	0.447033	0.0628911	-0.0857866	0.953264	0.437973	0.0588766	0.460063	0.0454349	0.801919	0.000405495
AC149829.2_FG004	34.6111	-0.138891	0.900592	-0.183701	0.687786	0.12605	0.953471	-0.579236	0.114771	-1.20364	0.000592058	-6.26507e-05	1
AC149829.2_FG006	655.674	0.404989	0.0621908	0.730609	4.76684e-06	0.204186	0.709076	0.847357	4.51548e-08	1.87698	5.27154e-37	0.467734	0.00704474
AC150739.3_FG001	70.8529	-0.393335	0.195267	-0.322029	0.129673	-0.0574827	0.966629	-0.366267	0.0708439	0.287243	0.149116	-0.247569	0.272174
AC152495.1_FG002	2031.55	0.0743503	0.877993	0.0608947	0.781639	-0.00648673	0.999431	-0.0600882	0.764129	-0.368305	0.0198753	-0.637276	6.17182e-05
AC152495.1_FG003	168.032	-0.0803291	0.894391	-0.30451	0.149628	-0.0256104	0.98945	-0.811415	1.36215e-05	-0.620613	0.000938269	-0.452491	0.0281025
AC152495.1_FG010	2512.4	0.319778	0.228991	0.0407972	0.870632	0.175678	0.792755	-0.213496	0.254912	-0.101257	0.641833	-0.534301	0.00279857
AC152495.1_FG011	0.202629	0	NA	0.126148	NA	0	NA	0	NA	0.0681624	NA	0	NA
AC152495.1_FG012	55.0345	-0.0608297	0.943772	0.0800716	0.796487	-0.0743504	0.962706	0.0747337	0.793853	-0.575297	0.014026	-0.411907	0.103885
AC152495.1_FG017	45.7751	0.0987299	0.902404	0.0361329	0.923789	0.290731	0.732232	-0.303361	0.278225	0.0397429	0.911429	-0.121272	0.723279
AC155352.2_FG001	0.757049	-0.470043	0.78303	-0.404795	0.632059	0.290598	NA	-0.140345	0.868375	-0.550246	0.469996	0.159208	NA
AC155376.2_FG002	0.0771304	0	NA	0	NA	0	NA	0	NA	0.0638821	NA	0	NA
AC155376.2_FG004	67.2492	0.0506992	0.96968	1.75024	3.17306e-10	-0.168994	0.937779	1.60951	8.14481e-09	3.89281	1.90276e-52	0.744247	0.0233097
AC155376.2_FG005	418.686	0.18223	0.676193	0.523587	0.00547008	0.240999	0.674259	0.884019	4.02676e-07	0.494517	0.00677153	-0.676571	0.000425968
AC155377.1_FG001	5490.53	-0.143301	0.543761	-0.170095	0.192332	0.00642066	0.998871	-0.362002	0.00137512	-0.444521	5.59749e-05	-0.29413	0.017818
AC155377.1_FG002	178.919	-0.11996	0.713499	-0.280846	0.0435822	-0.10068	0.879803	-0.048351	0.771309	-0.892177	6.94814e-12	0.260973	0.0607567
AC155390.2_FG002	34.3495	0.123693	0.893912	-0.013225	0.974904	-0.0516248	0.985361	-0.0630699	0.86867	-0.619835	0.0470573	0.286948	0.414222
AC155434.2_FG001	365.829	0.0498765	0.940508	0.151028	0.503161	0.064759	0.95628	0.11389	0.603668	0.255317	0.192597	0.406768	0.0383374
AC155434.2_FG003	5.22993	0.467784	0.716306	0.35464	0.591943	-0.263463	0.941594	0.363739	0.555909	1.46794	0.00180312	0.440877	0.493508
AC155434.2_FG004	645.852	-0.298092	0.0250841	-0.0710226	0.605973	-0.166461	0.529494	0.111522	0.34915	-0.389904	0.000163287	0.107925	0.411507
AC155434.2_FG005	128.823	-1.08573	0.00046325	-0.694316	0.018916	-0.774326	0.0476253	-0.557341	0.0567936	-2.37805	4.86947e-18	-1.18816	3.56252e-05
AC155496.2_FG009	851.083	-0.102833	0.689232	-0.172543	0.146879	-0.0543966	0.935145	-0.0283211	0.839014	-0.358305	0.000597062	0.14391	0.253563
AC155610.2_FG007	5.00907	-0.545611	0.704268	-0.06999	0.935962	-0.0816082	0.988398	-0.399565	0.565549	0.0146303	0.998833	0.761408	0.244255
AC155622.2_FG001	631.864	0.0638241	0.845235	0.420841	6.64812e-05	0.0394269	0.955431	0.46532	5.61e-06	0.592825	2.87326e-09	0.315473	0.00500841
AC155622.2_FG004	313.833	0.0910816	0.799735	0.48092	0.00013926	0.0097408	0.997789	0.502333	4.55228e-05	0.695527	4.87169e-09	0.293056	0.0352585
AC155624.2_FG006	322.002	0.224099	0.373373	0.251774	0.103789	0.0446257	0.965286	0.300331	0.0383338	0.694441	1.39483e-07	-0.293554	0.0646741
AC155624.2_FG011	1467.77	-0.153966	0.578421	-0.562775	1.13967e-05	-0.138005	0.783971	-0.780368	2.62932e-10	-0.857928	1.98575e-12	-0.376954	0.0063542
AC159612.1_FG007	166.196	4.44788	1.26942e-53	2.92953	3.3304e-23	3.13663	1.9329e-25	3.51126	1.32558e-33	5.1403	8.30704e-74	1.47561	7.48447e-06
AC165178.2_FG004	19.5384	0.391938	0.594545	0.529267	0.144374	0.534632	0.504291	1.09406	0.00038015	0.989827	0.00146665	0.31322	0.448357
AC166636.1_FG007	1.82374	-0.44686	0.805087	-0.685075	0.392697	-0.209993	NA	-0.801267	0.273314	1.14508	0.0956145	-0.516062	0.552749
AC166636.1_FG008	482.886	0.807488	0.00364446	3.59658	2.46861e-62	0.372371	0.556965	3.30475	1.10315e-52	3.47672	5.17831e-59	1.27451	6.30882e-08
AC166636.1_FG009	5.8832	0.234587	0.889488	-0.258343	0.725108	0.484701	0.830317	-0.232506	0.733953	0.111264	0.884298	0.234859	0.751398
AC177831.3_FG004	110.872	-0.248088	0.769577	-0.900339	0.00697121	0.0354869	0.991698	-0.778765	0.0174166	-1.36999	1.24195e-05	-0.00660048	0.992367
AC177838.2_FG015	0.0721478	0	NA	0.0247792	NA	0.0408555	NA	0	NA	0	NA	0	NA
AC177850.2_FG003	1.00023	-0.293409	0.887347	-1.1671	0.105113	-0.102654	NA	-1.12473	0.102106	-0.885296	0.2196	-0.54899	0.523847
AC177850.2_FG005	74.34	-0.0851054	0.934617	-0.201947	0.589149	-0.264901	0.835251	-0.132844	0.71399	0.0238688	0.965099	0.15087	0.70454
AC177890.3_FG005	0.139208	-0.0192476	NA	-0.0375188	NA	-0.0214425	NA	0.0315622	NA	-0.0295649	NA	-0.0151085	NA
AC177897.2_FG002	198.099	0.423359	0.509218	1.58993	2.38026e-08	0.64724	0.255994	1.75414	3.09809e-10	5.89397	3.45325e-119	1.59309	3.24735e-08
AC177897.2_FG022	0.0656325	0	NA	0	NA	0	NA	0	NA	0.0327331	NA	0.0160405	NA
AC177899.2_FG009	14.5287	-0.213136	0.84476	-0.1892	0.687209	0.120608	0.958848	-0.152826	0.731132	-0.101885	0.839753	0.26122	0.547586
AC177908.3_FG002	437.19	0.215702	0.371752	1.11179	1.77066e-19	-0.0334869	0.976318	1.20923	5.48921e-23	1.00841	2.09429e-16	0.687474	1.48591e-07
AC177924.2_FG003	2.63404	-0.959369	0.376519	-0.0360117	0.967156	-1.11965	0.374762	-0.673143	0.317564	-0.974075	0.1349	-1.0169	0.141236
AC177936.6_FG008	534.443	-0.0602681	0.834688	-0.227535	0.0284063	-0.0289749	0.967781	-0.267587	0.00691454	-0.161872	0.123423	-0.193619	0.0765948
AC177941.3_FG001	0.0944607	0	NA	0.0247792	NA	0.0408555	NA	0	NA	0	NA	0.0160405	NA
AC177946.2_FG004	0.792868	-0.138804	0.953666	0.168323	0.851781	-0.154239	NA	0.421813	0.572695	1.66255	0.00870995	0.279296	NA
AC177947.2_FG003	0.194107	-0.0200355	NA	0.0257935	NA	-0.0547442	NA	-0.0644179	NA	-0.0631991	NA	-0.0805749	NA
AC182413.4_FG002	0.0984294	0	NA	0.0247792	NA	0	NA	0	NA	0.0327331	NA	0.0160405	NA
AC182482.3_FG003	1561.42	0.0401827	0.91341	-0.0191411	0.911097	0.0941392	0.862451	0.0870495	0.509868	0.353218	0.00120011	-0.372084	0.0014543
AC182617.3_FG001	391.536	-0.0513283	0.90682	-0.347124	0.0133346	-0.111855	0.866051	-0.310242	0.0242302	-0.0981243	0.554642	0.0789118	0.664655
AC183315.4_FG006	1006.46	-0.275251	0.224102	-0.297999	0.0551169	-0.212408	0.580524	-0.381881	0.00851302	0.399222	0.00504811	-0.335443	0.0340211
AC183319.3_FG001	105.175	0.093608	0.90842	-0.504199	0.0642702	0.195979	0.877367	-1.68681	1.82385e-11	-2.52585	5.10613e-22	-0.299937	0.3269
AC183412.5_FG005	0.102458	0	NA	0	NA	0	NA	0.0938602	NA	0	NA	0	NA
AC183509.1_FG001	0.411521	0.0533162	NA	0.230752	NA	0.183026	NA	0.275638	NA	-0.132446	0.859341	0.0792811	NA
AC183915.4_FG001	0.184478	0.0634378	NA	0	NA	0.0602035	NA	0.0465091	NA	0.0941348	NA	0	NA
AC183932.3_FG007	3.7838	0.522034	0.748991	0.554857	0.478816	-0.355115	0.926982	1.32117	0.0364865	2.58598	5.31662e-06	-0.210577	0.82528
AC183950.2_FG005	30.0783	-0.093615	0.915831	-0.135897	0.69778	-0.196046	0.888238	0.0338891	0.921874	0.0562152	0.878773	0.0597486	0.878084
AC184112.4_FG010	0.137771	0	NA	0.0559282	NA	0	NA	0.0627112	NA	0	NA	0	NA
AC184116.3_FG001	0.0658759	0.0430504	NA	0.0247792	NA	0	NA	0	NA	0	NA	0	NA
AC184130.4_FG012	18.1861	-0.621091	0.322329	0.234614	0.58799	-0.256028	0.890714	0.336587	0.377318	-0.146664	0.757033	-0.0982029	0.847513
AC184133.3_FG001	0.167187	0	NA	0.0559282	NA	0	NA	0.0627112	NA	0	NA	0.0160405	NA
AC184169.3_FG001	43.6838	-0.182752	0.784988	-0.165708	0.593328	-0.0503831	0.981594	0.15547	0.58639	0.176605	0.543492	0.243336	0.395795
AC184170.4_FG002	0.096	0.0119014	NA	-0.00636976	NA	-0.0214425	NA	-0.0307358	NA	-0.0295649	NA	-0.0462575	NA
AC184699.3_FG005	0.109261	0.0430504	NA	-0.0375188	NA	-0.0214425	NA	-0.0307358	NA	-0.0295649	NA	-0.0462575	NA
AC184765.4_FG005	1.37502	0.0829712	0.974257	0.898659	0.23689	0.4048	NA	0.453814	0.568193	-0.00527579	1	0.668377	0.420465
AC184831.3_FG003	2.33859	0.168518	0.944562	0.106944	0.9126	0.162202	NA	-0.225944	0.784628	0.858562	0.208557	-0.314659	0.727073
AC185108.3_FG010	2.13128	-0.28835	0.884075	-0.211643	0.811832	-0.879129	NA	-0.992465	0.146553	-1.67531	0.00931954	-0.461194	0.577436
AC185108.3_FG011	0.0667514	0	NA	0.0247792	NA	0	NA	0	NA	0.0327331	NA	0	NA
AC185130.2_FG004	0.0608925	-0.0192476	NA	-0.00636976	NA	-0.0214425	NA	-0.0307358	NA	-0.0295649	NA	-0.0462575	NA
AC185226.4_FG001	953.333	-0.0912169	0.86112	0.041588	0.867315	-0.05813	0.958848	0.133111	0.505177	-0.0317121	0.896669	0.175363	0.408614
AC185254.4_FG002	7.67919	0.751112	0.46686	1.64114	0.00140063	0.741371	0.632896	1.39328	0.00686299	1.77296	0.000311446	0.864442	0.149751
AC185256.3_FG002	0.109808	-0.0503966	NA	-0.0686678	NA	-0.0214425	NA	-0.0618848	NA	-0.0607139	NA	-0.0774065	NA
AC185276.2_FG004	289.93	0.0555634	0.943772	-0.380549	0.0951244	0.102328	0.93857	-0.676552	0.00104636	-0.174908	0.484933	-0.208084	0.425519
AC185300.4_FG002	203.748	0.972572	3.29363e-07	1.5783	2.91191e-20	0.469314	0.109093	1.70932	9.64153e-24	2.60389	1.56959e-56	0.406564	0.0532668
AC185415.3_FG005	212.131	0.0795014	0.828788	-0.0969388	0.547951	0.155216	0.716001	-0.119343	0.416569	0.110852	0.461816	-0.14808	0.33619
AC185422.3_FG005	20.7813	-0.581839	0.185975	-0.826115	0.00499388	-0.442299	0.534154	-0.717308	0.0135393	-0.765234	0.00824172	-0.395501	0.211589
AC185466.3_FG001	53.7845	0.332534	0.520368	0.843526	0.000626839	-0.0913211	0.958848	0.639454	0.0106585	0.836411	0.00048878	0.279193	0.365716
AC185471.3_FG005	0.887899	0	1	0.734425	0.305495	0	NA	1.24159	0.0492523	0.908601	0.166072	0.7719	NA
AC185475.3_FG001	0.592465	0.101764	NA	-0.0337931	NA	0.2822	NA	0.00337803	NA	0.0115697	1	0.0910297	NA
AC185478.4_FG005	0.62601	0.0704659	NA	0.147134	NA	0.0748444	NA	0.0125637	NA	0.215365	0.809295	0.232434	NA
AC185500.3_FG001	0.163766	0.0741994	NA	0	NA	0	NA	0	NA	0	NA	0.0783385	NA
AC185501.3_FG001	0.414607	0.104258	NA	0.200162	NA	0	NA	0.374236	NA	0.154708	0.784787	0.0417719	NA
AC185501.3_FG006	0.172314	0.0170289	NA	-0.0536831	NA	0.0138884	NA	0.000591194	NA	-0.0423025	NA	-0.0216177	NA
AC185588.2_FG002	0.100731	-0.0503966	NA	-0.0686678	NA	-0.0525915	NA	-0.0307358	NA	-0.0607139	NA	-0.0774065	NA
AC185593.3_FG003	1.8154	0.0367381	0.990837	-0.0951828	0.92211	-0.0682778	NA	-0.920193	0.1888	-0.731266	0.316699	-0.429657	0.613956
AC185623.4_FG010	0.0690888	0	NA	0	NA	0	NA	0.0315622	NA	0.0327331	NA	0	NA
AC186145.3_FG002	0.516613	0.0512018	NA	-0.446218	NA	-0.345339	NA	-0.205894	NA	-0.597542	0.390567	0.163399	NA
AC186147.3_FG008	0.905643	-0.135606	0.953361	0.461509	0.553845	-0.149681	NA	-0.0100279	0.994752	1.7582	0.004248	0.0747022	0.939021
AC186156.3_FG004	0.538951	-0.243184	NA	-0.0274806	NA	-0.0906244	NA	-0.663116	NA	-0.656318	0.32064	-0.249062	NA
AC186156.3_FG005	0.529638	0.212468	NA	0.12265	NA	0.996985	NA	0.31132	NA	0	1	0.369532	NA
AC186166.3_FG008	0.111932	0	NA	0	NA	0	NA	0	NA	0.0950311	NA	0	NA
AC186231.4_FG002	0.272364	0.127096	NA	0.0731551	NA	-0.0633041	NA	-0.0907405	NA	0.096637	0.878278	-0.136565	NA
AC186284.3_FG007	1.81195	0.304548	0.879399	-0.459035	0.586594	0.0199214	NA	-0.383928	0.631071	-0.11422	0.903824	-0.332187	0.715263
AC186287.7_FG005	0.494066	-0.163662	NA	-0.311266	NA	-0.0763109	NA	-0.292293	NA	0.0814607	0.89998	0.00626814	NA
AC186310.4_FG004	0.099377	0	NA	0	NA	0.0408555	NA	0	NA	0	NA	0.0471895	NA
AC186433.4_FG001	0.148164	0.0430504	NA	-0.0375188	NA	-0.0214425	NA	0.000413182	NA	-0.0295649	NA	-0.0462575	NA
AC186493.4_FG002	0.728002	-0.432375	0.803	-0.785385	0.287348	-0.670578	NA	-0.959832	0.153008	0.539267	0.489765	-0.625068	NA
AC186512.3_FG007	276.461	-0.0538244	0.930843	-0.380124	0.0437202	0.00551016	0.999632	-0.653499	0.000168486	-0.392004	0.0299493	-0.34645	0.0791686
AC186577.3_FG006	18.6744	2.43564	2.9123e-06	2.94369	3.32492e-10	1.99051	0.000830041	3.11782	1.39903e-11	4.84972	2.54667e-29	3.44153	6.54064e-14
AC186592.3_FG002	0.0645412	0	NA	0.0559282	NA	0	NA	0	NA	0	NA	0	NA
AC186602.4_FG003	0.270526	0	NA	0.218024	NA	0	NA	0.075738	NA	0	1	0	NA
AC186603.6_FG003	26.3717	-0.0508089	0.972963	0.522783	0.197923	-0.181242	0.939661	-0.163077	0.724489	-1.07564	0.00524423	0.00918713	0.989487
AC186606.4_FG003	6.08211	-0.276578	0.860794	-0.676707	0.257597	-0.46707	0.836833	-1.25088	0.0219715	-1.30281	0.0166197	-0.46102	0.474813
AC186619.3_FG001	0.292911	0	NA	0.326177	NA	0.386396	NA	0	NA	0.122613	0.859793	0.0600851	NA
AC186656.4_FG012	0.0757861	0	NA	0	NA	0	NA	0	NA	0.0638821	NA	0	NA
AC186669.3_FG002	3.83687	0.436496	0.79509	0.931926	0.168878	0.238486	0.951584	0.982943	0.12482	0.586102	0.413505	0.672009	0.367804
AC186684.4_FG001	0.0650905	0	NA	0	NA	0	NA	0	NA	0.0327331	NA	0.0160405	NA
AC186743.4_FG003	0.244228	0.0267464	NA	-0.014315	NA	0.0918161	NA	-0.0690737	NA	-0.0664423	0.907437	-0.0339539	NA
AC186781.4_FG006	0.142038	-0.0192476	NA	-0.00636976	NA	-0.0214425	NA	0.0315622	NA	-0.0295649	NA	-0.0462575	NA
AC186782.4_FG003	0.0933876	0	NA	0.0247792	NA	0	NA	0	NA	0	NA	0.0471895	NA
AC186897.4_FG016	1.1706	-0.365965	0.854339	-0.231579	0.805087	-0.210277	NA	0.230578	0.786084	-0.675313	0.369665	0.609948	0.470246
AC187065.3_FG003	0.279453	0	NA	0.197255	NA	0.0925497	NA	0	NA	0	1	0.312196	NA
AC187080.3_FG006	1.15599	-0.0708774	0.977491	-0.519382	0.533536	-0.376156	NA	-0.630445	0.400003	0.105461	0.912358	-0.0827002	0.938124
AC187080.3_FG007	1.62153	-0.272198	0.896746	-0.210332	0.821859	0.230531	NA	-0.245522	0.769446	-0.516977	0.517582	-0.323376	0.724913
AC187098.4_FG011	164.62	-0.177654	0.452607	-0.0883109	0.564646	-0.0316338	0.973839	-0.0590096	0.695345	-0.0614769	0.699439	-0.23827	0.0739195
AC187157.4_FG001	3.68964	0.315054	0.86753	-0.829327	0.254283	0.172328	0.970971	-0.428903	0.56634	0.513009	0.48275	-0.753923	0.321359
AC187157.4_FG002	149.752	-0.0279013	0.964306	-0.045389	0.834976	-0.265868	0.438846	0.0316563	0.873936	-0.000247962	1	0.000321427	1
AC187157.4_FG005	214.38	0.0972913	0.892053	0.132029	0.657958	0.178555	0.876089	0.578442	0.00990861	0.995176	2.40617e-06	-0.0646734	0.849188
AC187207.3_FG006	0.104336	0	NA	0	NA	0.0408555	NA	0	NA	0	NA	0.0471895	NA
AC187209.5_FG003	0.0808946	0	NA	0	NA	0.0720045	NA	0	NA	0	NA	0	NA
AC187209.5_FG010	0.0722914	0	NA	0	NA	0	NA	0	NA	0.0638821	NA	0	NA
AC187243.3_FG005	5.31968	-0.308317	0.846243	0.341119	0.594411	-0.339487	0.903221	0.812522	0.113321	-0.809015	0.167797	-0.572931	0.372107
AC187262.4_FG007	4.23221	-0.551981	0.740294	-0.308055	0.732869	0.390566	0.915959	0.182906	0.83121	-0.322408	0.71216	0.350252	0.702687
AC187404.3_FG003	0.113919	0	NA	0	NA	0.0408555	NA	0.0627112	NA	0	NA	0	NA
AC187551.3_FG002	28.8293	-0.23441	0.715834	-0.381759	0.185162	-0.379767	0.598289	-0.550605	0.041636	-1.12855	3.21301e-05	0.193034	0.536828
AC187560.5_FG003	96.3591	4.22649	7.16922e-19	3.83306	5.56469e-16	1.96903	0.00157551	3.42627	7.59929e-13	7.73023	1.00436e-66	1.01754	0.103485
AC187567.4_FG004	6.66288	-0.709358	0.483489	-0.588548	0.326555	-0.113388	0.978643	-0.735714	0.186927	-0.137243	0.847007	-0.379441	0.560211
AC187782.4_FG009	11.5737	-0.246775	0.906991	0.917949	0.188938	-0.26031	0.949812	1.87586	0.00130052	2.51327	4.98641e-06	5.24526	1.53121e-24
AC187789.3_FG001	0.235164	0.0190144	NA	-0.0599425	NA	-0.034258	NA	-0.0988713	NA	-0.0970006	NA	-0.12367	NA
AC187802.3_FG008	0.179514	0	NA	0	NA	0	NA	0	NA	0.157329	NA	0	NA
AC187843.3_FG006	0.244669	-0.0306885	NA	-0.0598201	NA	-0.034188	NA	0.00065878	NA	0.00252564	1	0.174927	NA
AC187891.3_FG006	0.0580275	0	NA	0.0247792	NA	0	NA	0	NA	0	NA	0.0160405	NA
AC187896.3_FG006	0.917457	0.122702	0.961841	0.269321	0.764855	-0.53253	NA	1.06595	0.122832	-0.356521	0.663525	-0.103169	0.919055
AC188003.3_FG012	0.411543	0.163809	NA	0.30962	NA	0	NA	0	NA	0.568708	0.307168	0.372181	NA
AC188023.3_FG005	506.2	-0.0391528	0.959101	-0.485914	0.0146306	0.0114025	0.998871	-0.601704	0.00142987	-0.292443	0.154195	0.12694	0.62025
AC188023.3_FG011	0.432365	0.190991	NA	0.493252	NA	0	NA	0.410598	NA	0.28341	0.676049	0.340723	NA
AC188134.2_FG011	2.70647	0.265039	0.897469	0.0198302	0.983094	0.809762	0.685372	-0.148552	0.860653	1.28915	0.0428144	0.656684	0.400697
AC188296.3_FG004	0.107223	0	NA	0	NA	0	NA	0	NA	0.0950311	NA	0	NA
AC188710.4_FG006	23.9691	0.265538	0.821847	-0.166903	0.775529	0.243478	0.918632	-0.434812	0.366702	-1.8066	3.87629e-05	0.135062	0.826485
AC188752.3_FG008	0.519212	0.0785572	NA	0.331064	NA	0.261676	NA	-0.41533	NA	0.010772	1	-0.0949248	NA
AC188831.3_FG005	8.48843	-0.347497	0.821038	1.43412	0.00314705	0.367212	0.89126	1.10748	0.0253344	1.24543	0.00992116	1.45972	0.0032606
AC188838.3_FG005	107.753	-0.411692	0.114081	-0.289215	0.150898	-0.5059	0.0476445	-0.401005	0.0315716	-1.31467	4.07681e-13	-0.74317	6.01375e-05
AC189750.4_FG004	15757.2	-0.164584	0.787831	-0.214306	0.440316	-0.311046	0.631201	-0.152233	0.576656	-0.509622	0.02642	-0.294218	0.280866
AC189792.3_FG005	0.390863	-0.177005	NA	-0.245084	NA	-0.301246	NA	-0.335874	NA	0.127495	0.855609	-0.0511911	NA
AC189795.3_FG001	0.153635	0.0430504	NA	0.0247792	NA	0	NA	0	NA	0.0327331	NA	0.0160405	NA
AC189879.3_FG003	370.393	0.0339736	0.955239	-0.354509	0.0283143	0.0656138	0.946219	-0.220206	0.183716	2.03441	2.43919e-53	0.828459	8.54781e-09
AC190491.1_FG002	1.61686	-0.831051	0.532947	-0.654744	0.410993	-0.68965	NA	-0.320342	0.693374	-1.27842	0.0601635	-0.865315	0.270785
AC190526.3_FG004	34.5897	-0.648909	0.0498849	-0.482473	0.0635183	-0.231721	0.820209	-0.658751	0.00826498	-0.38696	0.135904	-0.390816	0.149197
AC190560.2_FG002	0.35473	-0.356585	NA	-0.439543	NA	-0.507979	NA	-0.408746	NA	-0.40343	0.531506	-0.208248	NA
AC190609.3_FG001	5.43907	-0.561995	0.674283	-0.169613	0.829749	-0.134092	0.976617	-0.317839	0.64206	0.354006	0.603718	-0.465719	0.514802
AC190609.3_FG002	3144.42	0.092368	0.902911	-0.138933	0.656196	0.110198	0.943475	-0.265609	0.31209	0.262527	0.32538	0.335112	0.229167
AC190609.3_FG003	111.477	-0.140632	0.875695	-0.122328	0.758885	-0.340043	0.741196	-0.119745	0.74304	0.313721	0.335482	0.0623413	0.889398
AC190609.3_FG004	107.022	-0.181594	0.590027	-0.180103	0.313909	-0.00576224	0.999632	0.00699143	0.978308	-0.655865	2.06294e-05	0.0509368	0.814794
AC190609.3_FG005	0.199652	0.0657281	NA	0.180505	NA	0	NA	0.0481883	NA	0	NA	0	NA
AC190613.3_FG001	0.808076	0.0882476	0.972865	0.263243	0.771235	0.082899	NA	-0.00903294	0.995816	-0.00713112	1	-0.321815	NA
AC190614.3_FG004	20.695	-0.53642	0.672177	-0.902228	0.13409	0.605158	0.75494	-0.437811	0.487452	-0.320198	0.641474	0.0836367	0.920772
AC190623.3_FG001	34918.6	-0.0240722	0.979348	-0.566649	0.0278522	-0.000633912	1	-1.08687	3.37989e-06	-0.771183	0.00121349	-0.386422	0.173696
AC190628.4_FG007	1711.29	0.0512062	0.893436	-0.395012	0.00117325	0.0898303	0.884268	-0.46172	7.75812e-05	0.231344	0.0628112	0.072211	0.659894
AC190636.3_FG005	47.7313	0.0740977	0.952272	2.26123	1.07694e-17	-0.464036	0.62212	1.82943	1.02485e-11	0.0868888	0.84527	1.17005	6.73277e-05
AC190652.3_FG001	0.119229	0	NA	0.0247792	NA	0	NA	0	NA	0.0327331	NA	0.0471895	NA
AC190743.3_FG012	122.848	-0.0886699	0.812305	-0.163998	0.280791	0.0585645	0.94473	-0.165054	0.256887	-0.187251	0.195863	-0.0931463	0.580065
AC190749.3_FG006	1.99762	1.02997	0.373268	1.187	0.0963421	0.722025	NA	1.71733	0.00805929	-0.583477	0.457323	-0.524725	0.546022
AC190750.2_FG014	185.29	-0.0325357	0.952272	-0.0404882	0.834715	-0.0756622	0.925979	-0.171364	0.255903	0.568673	5.27769e-06	-0.220472	0.155116
AC190771.2_FG003	0.123665	0.0119014	NA	-0.0375188	NA	0.0097065	NA	-0.0307358	NA	-0.0295649	NA	-0.0462575	NA
AC190772.4_FG011	0.0596576	0	NA	0.0559282	NA	0	NA	0	NA	0	NA	0	NA
AC190788.2_FG004	0.214725	0.0249262	NA	-0.0133408	NA	-0.0449091	NA	0.000865368	NA	-0.0619207	NA	0.0988336	NA
AC190788.2_FG005	24.2075	-0.0308745	0.977154	-0.184762	0.602541	0.191436	0.892467	0.122015	0.717196	0.221439	0.490267	0.11732	0.751398
AC190792.2_FG006	30.9105	0.358857	0.625746	-0.178508	0.693043	0.317383	0.818157	-0.556638	0.130084	0.857312	0.00742938	-0.213605	0.635969
AC190816.3_FG007	0.929361	-0.815599	0.523265	-0.604235	0.44668	-0.318496	NA	-0.712018	0.321958	-0.379028	0.647016	-0.425596	0.62866
AC190885.4_FG006	24.0353	-0.252055	0.757096	-0.0625476	0.888572	-0.125617	0.94979	0.0362413	0.92869	1.57392	3.12778e-10	-0.372441	0.30664
AC190909.3_FG004	1082.15	0.0414143	0.933816	0.0123776	0.954492	-0.0027726	0.999632	0.0904931	0.595432	0.110155	0.519902	-0.323483	0.0362002
AC190915.3_FG007	3.05722	-0.58899	0.663898	-0.234036	0.764943	-0.625494	0.780442	-0.410372	0.548516	-1.25166	0.0422179	-0.600192	0.397282
AC190922.3_FG007	65.9261	0.670185	0.0388765	0.726679	0.00441052	0.567684	0.179372	0.601668	0.0187387	2.32847	9.97206e-27	0.00189328	0.999167
AC190933.3_FG004	67.6799	-0.540132	0.403398	-0.0529911	0.922226	-0.382179	0.778105	-0.989068	0.00572829	-1.35852	0.000100613	-0.572641	0.161957
AC190985.3_FG006	23.0459	-0.132497	0.901137	-0.0307536	0.949379	0.0728385	0.978643	0.0404134	0.925006	0.0481692	0.917992	0.0600346	0.902567
AC190999.2_FG004	43.0353	-0.123943	0.867813	-0.604141	0.0178166	-0.418053	0.443056	-0.290897	0.27526	-0.449722	0.0781334	-0.350978	0.205842
AC191009.3_FG004	443.14	0.462272	0.0259793	1.82937	2.30529e-34	0.238541	0.612483	2.00994	1.72933e-41	1.11367	2.91987e-13	1.15781	1.17859e-13
AC191012.2_FG001	2.43778	-0.427108	0.803492	-0.667822	0.374151	0.0791851	0.989591	-0.0623817	0.941792	-0.692372	0.333456	-0.412607	0.618395
AC191042.4_FG001	0.929995	-0.244064	0.908086	-0.391471	0.653348	-0.242021	NA	-0.138437	0.873167	0.0285568	0.989392	-0.471048	0.591604
AC191048.2_FG006	14.0935	-0.188833	0.876146	-0.156383	0.765061	0.209373	0.92485	-0.572919	0.179818	0.612153	0.108544	0.159413	0.758306
AC191069.3_FG004	52.8206	0.130325	0.875695	0.122297	0.733858	-0.0234667	0.996395	0.170546	0.593826	-0.0149806	0.981775	0.466817	0.109396
AC191071.3_FG001	0.102458	0	NA	0	NA	0	NA	0.0938602	NA	0	NA	0	NA
AC191097.3_FG007	494.768	-0.180031	0.845807	-0.42522	0.2324	-0.0428873	0.988624	-0.607259	0.0582576	-1.35473	4.63362e-06	-0.080513	0.86539
AC191113.2_FG002	1059.59	0.156052	0.359055	-0.209395	0.0445037	-0.000307063	1	-0.149743	0.152813	0.873942	3.5699e-23	-0.210383	0.0507087
AC191246.3_FG006	8.67881	-0.442384	0.749051	-0.07759	0.923873	-0.18862	0.956285	-0.0440145	0.953704	-0.129347	0.863629	0.793636	0.179536
AC191251.3_FG005	16.8385	0.349314	0.767669	0.362216	0.51721	0.139966	0.965514	0.587919	0.223715	0.800899	0.0815579	0.626636	0.226189
AC191254.3_FG001	0.135007	-0.0192476	NA	-0.00636976	NA	-0.0214425	NA	-0.0307358	NA	0.0327331	NA	-0.0462575	NA
AC191264.3_FG002	0.100919	0	NA	0	NA	0	NA	0	NA	0.0638821	NA	0.0160405	NA
AC191283.3_FG004	90.3694	-0.334347	0.354052	0.172439	0.480864	-0.216339	0.784834	0.240009	0.271053	0.0502051	0.859618	0.0815839	0.771178
AC191421.3_FG001	0.0974675	0.0119014	NA	-0.0375188	NA	-0.0214425	NA	-0.0307358	NA	-0.0295649	NA	-0.0151085	NA
AC191526.3_FG004	1.02101	-1.21916	0.225761	-0.318418	0.724092	-0.292595	NA	-0.683793	0.357008	-0.85405	0.237228	-0.398004	0.660596
AC191551.3_FG003	15.2143	-0.352582	0.712174	0.429421	0.312357	-0.151711	0.949812	-0.411156	0.340343	-1.74938	3.01506e-05	0.146618	0.778354
AC191575.2_FG001	160.19	-0.113968	0.901465	0.134892	0.725932	0.0535856	0.983303	-0.0967226	0.791099	-0.0130637	0.987614	-0.0100817	0.984528
AC191622.3_FG005	0.648512	-0.14567	0.952272	0.445863	0.587463	0.27448	NA	0.185875	0.819971	-0.441287	0.56417	0.369081	NA
AC191676.3_FG011	2.62798	0.0593295	0.980632	-0.30192	0.727766	-0.209973	0.961981	0.713475	0.300616	0.394563	0.618175	0.181664	0.846923
AC191704.3_FG007	0.227561	0.0253361	NA	-0.146182	NA	-0.111959	NA	-0.131743	NA	-0.0629389	NA	-0.0321635	NA
AC191771.3_FG008	79.8033	-0.266225	0.362369	-0.194858	0.295143	0.00411654	0.999632	-0.0840946	0.669526	0.304337	0.055116	-0.154614	0.42829
AC191804.4_FG002	0.218659	-0.0300607	NA	-0.107244	NA	-0.0821366	NA	0.000645302	NA	-0.0461741	NA	-0.120892	NA
AC191961.3_FG009	0.248592	-0.144506	NA	-0.0182645	NA	-0.1508	NA	-0.0881311	NA	-0.0847738	0.892579	-0.132638	NA
AC192204.3_FG005	0.520884	-0.119525	NA	-0.223987	NA	-0.126192	NA	-0.607832	NA	-0.179486	0.836603	0.0431598	NA
AC192244.3_FG007	273.363	-0.119685	0.696991	-0.111237	0.470909	0.026707	0.980975	-0.266169	0.0400954	-0.650651	9.5943e-08	0.0274843	0.886302
AC192362.3_FG002	143.874	0.0163663	0.97663	-0.239316	0.135331	-0.0377916	0.973839	-0.328587	0.0278758	-0.507829	0.000438539	-0.36802	0.017534
AC192362.3_FG003	239.446	-0.0958904	0.746905	-0.269013	0.0258644	-0.0759107	0.901571	-0.304587	0.00885169	-0.473165	2.70564e-05	-0.288306	0.018669
AC192367.2_FG002	6.42709	-0.0315472	0.990399	-0.108918	0.89018	-0.0983287	0.983303	0.0259155	0.976153	0.271762	0.688125	0.476752	0.45787
AC192372.3_FG003	0.0805859	0	NA	0	NA	0.0408555	NA	0	NA	0.0327331	NA	0	NA
AC192381.3_FG004	0.0842363	0	NA	0	NA	0	NA	0	NA	0	NA	0.0783385	NA
AC192451.3_FG001	2000.57	-0.0210236	0.932719	-0.114439	0.14301	0.00933674	0.98945	-0.24408	0.000390004	-0.374253	1.81973e-08	-0.252572	0.000461475
AC193319.3_FG004	3.47817	2.11242	0.00219922	0.987809	0.165754	1.26223	0.28342	0.996162	0.143088	2.70961	2.12692e-06	-0.37096	0.684051
AC193324.3_FG002	89.3094	-0.149905	0.836175	-0.239747	0.424718	-0.142474	0.920513	0.0808483	0.798174	-0.114374	0.72815	-0.445085	0.111036
AC193353.3_FG002	1.40656	-0.565964	0.732766	0.0507797	0.960016	-0.573719	NA	-0.00363101	0.99846	-0.455871	0.57995	0.860797	0.269959
AC193379.3_FG001	196.138	-0.0145893	0.981779	0.552483	0.000383452	0.0314935	0.983303	0.812999	3.08966e-08	0.364933	0.0219127	-0.145495	0.472441
AC193402.3_FG004	0.0695151	0	NA	0	NA	0	NA	0.0627112	NA	0	NA	0	NA
AC193423.3_FG003	0.146561	0.0430504	NA	0	NA	0	NA	0	NA	0.0950311	NA	0	NA
AC193479.2_FG002	0.460239	-0.149398	NA	-0.298963	NA	-0.25031	NA	-0.184166	NA	-0.0863532	0.893225	0.223141	NA
AC193598.3_FG002	0.532621	0.350681	NA	0.405495	NA	0.208521	NA	0.451313	NA	-0.155339	0.843634	-0.0675142	NA
AC193632.2_FG002	831.528	0.412387	0.00969911	0.60474	4.37276e-06	0.261962	0.310469	0.471765	0.000340077	0.662348	1.87401e-07	-0.215502	0.171845
AC193658.3_FG001	1.00076	0.234288	0.913816	0.0640146	0.94947	-0.302842	NA	-0.192056	0.822469	0.00634659	1	0.103811	0.920835
AC193744.3_FG009	0.0558103	0	NA	0.0247792	NA	0	NA	0	NA	0	NA	0.0160405	NA
AC193745.3_FG002	0.158917	0	NA	0	NA	0	NA	0.0435614	NA	0.0881686	NA	0.0651299	NA
AC193754.3_FG008	70.2765	-0.209433	0.672177	-0.148917	0.572085	-0.034413	0.985564	-0.269887	0.23783	-0.48747	0.0233756	-0.277412	0.255293
AC193786.3_FG005	1423.82	-0.456239	0.745595	-0.458293	0.510076	0.226401	0.94857	-0.725038	0.23102	-0.864247	0.144461	-1.23857	0.0424175
AC194005.3_FG004	39.1784	-0.01799	0.99775	-0.164516	0.843769	0.0993803	0.985529	-0.0331005	0.970944	-1.1153	0.0637814	0.499655	0.499775
AC194022.3_FG013	136.137	-0.295077	0.552403	-0.859579	0.000361527	-0.200106	0.862461	-1.13217	1.20863e-06	-0.606942	0.0115545	-0.544818	0.0368897
AC194022.3_FG014	0.25357	-0.239309	NA	-0.269706	NA	-0.24296	NA	-0.2066	NA	-0.256474	0.541771	-0.232423	NA
AC194039.4_FG009	0.840574	-0.0916502	0.97223	-0.472081	0.576618	0.105531	NA	-0.405165	0.61098	-0.18263	0.84527	-0.0143836	NA
AC194056.3_FG008	51.5981	0.412069	0.791314	2.84256	8.74915e-10	1.01398	0.352541	2.51271	8.81815e-08	6.87814	1.61377e-60	2.81229	2.18553e-09
AC194104.3_FG007	0.110857	0	NA	0	NA	0	NA	0	NA	0.0950311	NA	0	NA
AC194112.3_FG001	0.0949319	0	NA	0	NA	0	NA	0	NA	0.0327331	NA	0.0471895	NA
AC194157.3_FG001	0.120146	-0.0192476	NA	-0.00636976	NA	-0.0214425	NA	0.000413182	NA	-0.0295649	NA	-0.0151085	NA
AC194158.3_FG005	0.388818	0.540376	NA	0	NA	0.161742	NA	0.124951	NA	0.376216	0.538466	0	NA
AC194203.3_FG003	0.887763	0.0842801	0.973617	0.320394	0.716679	-0.259912	NA	-0.528086	0.475894	-0.749965	0.287868	0.424468	NA
AC194264.3_FG006	109.581	-0.0399384	0.951724	0.0203073	0.935164	0.0727357	0.94473	-0.0247518	0.909163	-0.117911	0.566776	0.109692	0.608595
AC194298.3_FG005	36.248	-0.551541	0.558581	-0.146296	0.808868	-0.373606	0.860827	-0.953726	0.0437088	4.10854	3.5268e-33	-0.769481	0.123692
AC194335.3_FG001	0.146787	0	NA	0.0247792	NA	0	NA	0.0315622	NA	0.0638821	NA	0	NA
AC194338.3_FG008	0.634588	0.276022	NA	0.136702	NA	0.0750546	NA	-0.408385	NA	0.514145	0.492489	0.0816711	NA
AC194341.4_FG002	992.387	0.160029	0.605435	0.236203	0.132686	0.0789517	0.92545	0.30146	0.0377548	0.331578	0.0202721	0.425873	0.00418788
AC194341.4_FG004	54.7942	-0.484363	0.426015	0.688912	0.0260393	0.182295	0.916746	0.699686	0.0196446	2.93448	6.52191e-31	0.426543	0.221274
AC194350.3_FG001	0.66664	0.0503101	0.982795	0.0750808	0.935757	0.229042	NA	-0.0250048	0.981368	-0.348942	0.645444	-0.626326	NA
AC194356.3_FG002	0.0564486	-0.0192476	NA	-0.0375188	NA	-0.0214425	NA	-0.0307358	NA	-0.0295649	NA	-0.0151085	NA
AC194362.3_FG003	26.892	3.04861	6.29767e-08	4.44294	3.52132e-18	1.08676	0.404599	6.23516	4.09575e-36	2.06696	0.000245456	0	1
AC194405.3_FG021	55.962	-0.297552	0.747276	-0.0599707	0.912983	0.241008	0.899173	-0.976031	0.00778881	-0.83828	0.023441	-0.808842	0.0424175
AC194425.3_FG005	14.8155	1.66714	0.00588104	2.0342	5.86725e-05	1.41945	0.0529595	2.4265	5.57105e-07	2.08876	2.05418e-05	2.94379	1.46221e-09
AC194457.3_FG001	0.647907	-0.119901	0.959101	0.208814	0.806534	0.0219848	NA	0.141157	0.856238	0.153561	0.857111	0.178469	NA
AC194591.2_FG005	0.0580275	0	NA	0.0247792	NA	0	NA	0	NA	0	NA	0.0160405	NA
AC194597.2_FG001	0.107843	-0.0192476	NA	-0.0375188	NA	0.0097065	NA	-0.0307358	NA	-0.0295649	NA	-0.0151085	NA
AC194666.2_FG010	0.476499	-0.0694755	NA	-0.022992	NA	0.0350362	NA	-0.110943	NA	0.838494	0.102695	-0.166969	NA
AC194705.3_FG004	0.0552136	0	NA	0.0247792	NA	0	NA	0	NA	0	NA	0.0160405	NA
AC194734.3_FG004	0.293817	-0.0569255	NA	-0.203087	NA	-0.155541	NA	0.001222	NA	-0.179563	0.767545	0.13996	NA
AC194824.2_FG005	28.3403	0.660999	0.104676	0.397001	0.234148	0.501432	0.438935	0.174196	0.634675	1.4362	2.50829e-08	0.142936	0.727987
AC194828.3_FG004	3.16153	-0.271655	0.897546	0.645456	0.412606	0.128846	0.983303	0.748075	0.299807	-0.162772	0.862459	3.33745	1.42851e-08
AC194852.3_FG007	1.16915	-0.327991	0.868693	1.40665	0.0456183	-0.334002	NA	0.153721	0.858491	0.178589	0.848927	-0.00759191	0.997127
AC194856.3_FG002	0.673716	0.222232	0.915792	-0.215346	0.812028	0.0971926	NA	-0.559452	0.439184	-0.554663	0.455341	-0.661432	NA
AC194856.3_FG007	8.77646	0.223695	0.871767	-0.0535835	0.937207	0.287945	0.902434	-0.746033	0.139131	-0.477685	0.372867	-0.5639	0.306773
AC194878.3_FG001	0.116752	0	NA	0	NA	0.0408555	NA	0.0315622	NA	0	NA	0.0160405	NA
AC194878.3_FG002	0.126085	0.0430504	NA	0.0870772	NA	0	NA	0	NA	0	NA	0	NA
AC194897.4_FG005	0.431501	-0.434908	NA	0.0785669	NA	-0.44625	NA	-0.494275	NA	-0.012494	1	-0.118453	NA
AC194914.3_FG002	78.0523	-0.0252734	0.973962	0.271879	0.202571	0.134895	0.895576	0.602295	0.00091253	0.0788078	0.765396	0.670689	0.00030542
AC194937.3_FG004	217.237	-0.201089	0.757044	-0.452961	0.101358	-0.0692241	0.970993	-1.17892	1.3735e-06	-1.84911	1.73816e-14	-0.757431	0.00446528
AC194965.4_FG001	214.539	-0.038596	0.952272	-0.0598523	0.793423	-0.144422	0.846621	-0.167821	0.366293	1.60541	1.05131e-29	-0.0455545	0.851322
AC194965.4_FG004	297.291	-0.552003	0.26301	-1.05334	0.000643663	-0.564038	0.35896	-1.25832	2.19011e-05	-1.55	9.91633e-08	-0.32016	0.401969
AC194970.5_FG001	1335.58	0.0854207	0.905261	-0.701178	0.00194107	0.0555442	0.974597	-1.11683	1.45624e-07	-0.39178	0.0941555	0.00977093	0.980676
AC194970.5_FG002	15.2926	0.10019	0.951394	0.23558	0.662695	0.236664	0.921439	0.416572	0.364186	0.0380431	0.95884	0.882449	0.0404855
AC194970.5_FG004	480.297	-0.149969	0.415383	-0.124943	0.277757	-0.0961516	0.81696	-0.061921	0.607308	-0.316714	0.00121703	-0.0141761	0.926272
AC194970.5_FG005	452.285	0.51834	0.00138985	0.935896	6.57531e-12	0.391591	0.0559349	1.1287	3.43913e-17	1.4734	1.9698e-29	0.439426	0.00397926
AC194970.5_FG009	102.253	-0.342743	0.564054	0.428378	0.16624	-0.546631	0.318534	0.473819	0.102836	0.321893	0.302221	0.397934	0.22011
AC194974.3_FG005	87.9609	0.982104	0.000113294	1.17883	2.49417e-07	0.483916	0.291816	1.77236	3.66299e-16	0.493272	0.0491571	-0.244664	0.435577
AC194980.3_FG002	0.0590609	0	NA	0.0559282	NA	0	NA	0	NA	0	NA	0	NA
AC194980.3_FG005	0.371017	0.0451008	NA	-0.142179	NA	0.0367833	NA	0.00156578	NA	-0.230079	0.725146	-0.293336	NA
AC195135.3_FG002	3.06409	0	1	2.26942	0.000424014	0	1	0.467526	0.551372	4.068	2.98994e-12	0.0948277	0.927209
AC195148.3_FG001	0.116119	-0.0192476	NA	-0.0375188	NA	0.0097065	NA	-0.0307358	NA	0.00158407	NA	-0.0462575	NA
AC195154.3_FG004	935.476	-0.117676	0.792647	-0.0188109	0.940212	-0.123434	0.883936	0.231638	0.192146	0.201034	0.272075	-0.142487	0.500759
AC195172.3_FG001	325.388	-0.0560939	0.89374	-0.120846	0.451874	0.0838519	0.903221	-0.242225	0.0782757	-0.256896	0.0601292	-0.444737	0.00108291
AC195244.3_FG008	0.106278	0	NA	0	NA	0	NA	0	NA	0.0950311	NA	0	NA
AC195331.3_FG008	29.9362	-0.19475	0.796734	0.162765	0.629753	-0.235944	0.857725	0.505634	0.0529899	0.533812	0.0391584	0.347825	0.240621
AC195340.3_FG001	5400.45	-0.0429399	0.811744	-0.078046	0.307359	-0.0339993	0.931078	-0.224689	0.000399975	0.0242503	0.789864	0.154071	0.0289801
AC195340.3_FG002	1646.01	0.0352462	0.935216	0.0720329	0.653825	0.0475397	0.949943	0.129767	0.341462	0.0800724	0.599238	0.127007	0.400792
AC195340.3_FG004	250.138	0.36349	0.441143	0.459117	0.0934513	0.163007	0.902494	0.717106	0.0038266	0.00180798	1	2.21251	1.19052e-21
AC195347.4_FG004	256.084	0.0561157	0.893189	0.00486857	0.979051	0.0299509	0.978261	0.161324	0.255725	0.0608236	0.725259	0.300004	0.0295525
AC195458.3_FG001	0.342958	0	NA	0.227453	NA	0	NA	0.559597	NA	0	1	0	NA
AC195484.3_FG003	1.42459	-1.02353	0.374682	-0.617733	0.438406	-0.868364	NA	-0.398655	0.614393	-1.32143	0.0502404	-1.14931	0.123212
AC195485.3_FG002	0.205727	0.149131	NA	0	NA	0	NA	0	NA	0.0357626	NA	0	NA
AC195587.4_FG003	2.11028	-0.260152	0.901465	-0.248214	0.784409	-0.0421996	NA	-0.306987	0.704067	-0.060455	0.95759	-0.969122	0.205954
AC195587.4_FG004	181.52	-0.0979849	0.82818	-0.108845	0.587794	-0.125757	0.87404	0.273437	0.0895592	-1.01325	4.59628e-11	-0.508045	0.00186872
AC195608.3_FG005	0.0708601	-0.0503966	NA	-0.0686678	NA	-0.0525915	NA	-0.0618848	NA	-0.0607139	NA	-0.0774065	NA
AC195785.3_FG004	25.2833	-0.00186682	1	0.614131	0.0470628	0.378149	0.702013	0.718625	0.0139848	-0.262414	0.489802	0.346213	0.330392
AC195796.3_FG001	0.775383	0.317577	0.870682	0.702043	0.365301	0.0765461	NA	0.792178	0.26564	0.247596	0.7793	0.87594	NA
AC195798.3_FG001	0.349058	-0.18859	NA	-0.376258	NA	-0.31521	NA	-0.468786	NA	-0.346054	0.570045	-0.409443	NA
AC195860.3_FG005	0.708332	-0.0917327	0.970671	-0.043517	0.964593	-0.684847	NA	0.00902027	0.995702	-0.129666	0.88674	-0.265191	NA
AC195860.3_FG006	129.318	-0.441307	0.430398	0.209423	0.584674	-0.27004	0.836833	0.390833	0.226744	0.288597	0.40432	0.446754	0.195746
AC195864.3_FG017	3.66532	0.751857	0.571156	0.814201	0.259444	0.135202	0.981405	0.923409	0.167798	0.937475	0.162517	1.47537	0.0260894
AC195874.2_FG002	515.125	0.00610088	0.991981	0.354225	0.0019999	-0.0605309	0.931078	0.292475	0.0102243	0.280273	0.0139077	-0.00550953	0.978127
AC195957.3_FG003	0.290831	0.0354352	NA	-0.111708	NA	0.0289002	NA	0.0939733	NA	0.0974595	0.877762	-0.0449841	NA
AC195995.3_FG008	0.104083	-0.0192476	NA	-0.0375188	NA	0.0097065	NA	-0.0307358	NA	-0.0295649	NA	-0.0151085	NA
AC196025.3_FG011	0.616484	-0.11386	NA	-0.461883	NA	-0.269995	NA	-0.0617466	NA	-0.308587	0.642856	0.263043	NA
AC196043.3_FG005	0.0742694	0.0430504	NA	0	NA	0	NA	0	NA	0.0327331	NA	0	NA
AC196059.3_FG003	1173.16	0.102827	0.894212	-0.607768	0.0169983	0.117894	0.939765	-0.715947	0.00304794	-0.58124	0.0179789	0.310034	0.291822
AC196066.3_FG003	245.136	-0.0884998	0.78356	-0.540644	4.23404e-06	-0.136407	0.75431	-0.821172	1.67711e-12	-0.554077	1.57785e-06	-0.208618	0.116362
AC196090.3_FG006	20.3991	-0.731674	0.173816	-1.03003	0.00516829	-0.516631	0.587067	-2.20292	5.72353e-09	-2.28207	1.62497e-09	-0.67851	0.0836538
AC196110.4_FG004	805.104	1.32847	0.0545361	4.03905	4.30981e-16	0.623268	0.740117	4.62245	5.27649e-21	3.52583	7.8984e-13	1.12864	0.0555731
AC196130.3_FG002	0.195217	0	NA	0.177619	NA	0	NA	0.0474181	NA	0	NA	0.0240987	NA
AC196135.3_FG006	0.179306	-0.0194212	NA	-0.0378572	NA	0.041224	NA	-0.031013	NA	0.00159835	NA	-0.0152448	NA
AC196156.3_FG003	543.965	0.0453849	0.916575	-0.0538027	0.765891	0.0857521	0.900989	-0.0313184	0.853979	0.0541301	0.760348	-0.0552744	0.765294
AC196158.3_FG002	0.0969024	0	NA	0.0559282	NA	0	NA	0.0315622	NA	0	NA	0	NA
AC196171.6_FG002	1.04186	-1.0921	0.321681	-0.0895016	0.92979	-0.0597844	NA	-0.337949	0.680548	-0.700224	0.354884	0.0619229	0.954963
AC196212.3_FG001	0.0842003	0	NA	0	NA	0.0408555	NA	0	NA	0.0327331	NA	0	NA
AC196278.2_FG003	6.18118	-0.249866	0.874975	-0.312217	0.635839	-0.840815	0.514733	0.217962	0.723398	-0.510245	0.392945	-0.0710961	0.926315
AC196278.2_FG004	11.3042	-0.299426	0.784988	0.0238619	0.967156	-0.511344	0.709667	0.182847	0.701669	-0.575087	0.198064	0.179215	0.734356
AC196290.3_FG007	0.111932	0	NA	0	NA	0	NA	0	NA	0.0950311	NA	0	NA
AC196412.3_FG001	0.111363	0	NA	0	NA	0	NA	0.0315622	NA	0.0638821	NA	0	NA
AC196420.4_FG002	0.0634241	-0.0192476	NA	-0.00636976	NA	-0.0214425	NA	-0.0307358	NA	-0.0295649	NA	-0.0462575	NA
AC196426.3_FG007	2431.79	0.0388334	0.891927	0.216554	0.0215858	0.0628849	0.894187	0.271353	0.0022574	0.82596	8.45579e-24	0.104474	0.343968
AC196465.3_FG002	0.0579838	0	NA	0	NA	0	NA	0	NA	0	NA	0.0471895	NA
AC196465.3_FG006	331.451	-0.15521	0.781921	-0.396357	0.0810667	-0.130391	0.907135	-0.523152	0.0132659	-0.601596	0.00368477	0.00117434	0.99979
AC196470.3_FG007	22.1361	0.867594	0.0477103	0.184157	0.693396	0.585902	0.436018	0.434104	0.250827	0.104518	0.835543	-0.392281	0.371691
AC196475.3_FG004	3048.6	0.438077	0.171746	1.45451	9.06409e-13	0.11355	0.930962	1.5908	2.58174e-15	0.671074	0.00145245	1.89512	8.00382e-21
AC196475.3_FG005	1591.2	0.992783	2.65929e-27	0.398191	4.41549e-05	0.6524	2.01836e-11	0.661961	7.35521e-13	1.66551	2.47241e-79	0.123763	0.301709
AC196488.3_FG007	0.179821	0.0121865	NA	-0.0384175	NA	0.00993901	NA	0.00042308	NA	-0.0302731	NA	-0.0473656	NA
AC196489.3_FG002	632.674	-0.0621108	0.921525	-0.0526895	0.847382	-0.0583469	0.965514	-0.142134	0.526019	0.236985	0.257761	0.371552	0.0780605
AC196575.3_FG007	0.172923	0.0170564	NA	-0.00912882	NA	-0.0307303	NA	-0.044049	NA	0.0022702	NA	-0.0216527	NA
AC196637.2_FG002	9.96984	-0.596509	0.518534	-0.347274	0.532681	0.190652	0.94473	0.0165335	0.983034	-0.460765	0.373963	-0.134977	0.833313
AC196708.3_FG006	7.83943	-0.293051	0.851107	-0.740281	0.209358	0.104887	0.981489	-0.484528	0.410442	-0.699527	0.220877	-0.349108	0.604396
AC196726.2_FG001	80.1836	4.06861	5.18319e-22	5.08074	1.25871e-35	2.77597	2.10382e-09	5.13715	1.80601e-36	5.92949	2.25359e-49	1.04647	0.0537959
AC196779.3_FG003	5.30397	0.678009	0.556871	0.674422	0.288237	0.613791	0.768363	0.745197	0.208306	1.6415	0.00122498	0.905717	0.135416
AC196780.4_FG003	8.61019	0.153385	0.952272	3.2454	1.41571e-09	0.634438	0.807022	4.80612	2.50238e-21	0.205152	0.823958	0.257034	0.778006
AC196795.4_FG009	25.4391	0.149694	0.867059	-0.52702	0.107524	-0.190305	0.903831	-0.556421	0.0782438	-0.668361	0.032532	-0.13995	0.728026
AC196961.2_FG003	7.22498	-0.241386	0.891628	0.906269	0.113246	0.147102	0.97212	0.975715	0.0719406	0.708411	0.221178	1.02682	0.074076
AC196974.3_FG008	0.263904	-0.0330946	NA	-0.0645101	NA	0.0166895	NA	0.214942	NA	-0.0508343	0.921105	-0.0795356	NA
AC196984.3_FG001	0.588672	-0.127851	NA	-0.043606	NA	0.0634809	NA	0.00206982	NA	1.32082	0.03681	0.281744	NA
AC197013.3_FG003	356.636	-0.0927837	0.804047	0.46541	0.000441224	-0.0555737	0.949174	0.519274	4.95868e-05	0.360725	0.00630581	-0.0248688	0.905667
AC197029.3_FG003	21.7234	-0.506092	0.480224	-0.356542	0.415173	-0.255572	0.892644	-0.187583	0.67267	-0.412379	0.316824	-0.385314	0.383756
AC197038.3_FG001	0.562629	0.0812574	NA	0.157504	NA	1.12856	NA	0.00282103	NA	0.221251	0.794451	-0.0997803	NA
AC197047.3_FG001	267.387	-0.364528	0.330812	-0.543083	0.0179982	-0.263249	0.72606	-0.978539	4.09908e-06	-2.51152	6.47854e-32	-0.520316	0.0295633
AC197056.3_FG005	180.623	0.120522	0.742386	-0.0273421	0.899567	0.00691708	0.999224	-0.00125139	0.997565	0.3464	0.0144221	0.105868	0.567166
AC197118.3_FG005	337.64	-0.0315391	0.953666	-0.245688	0.104634	-0.0683481	0.938517	-0.33112	0.0185364	-0.170018	0.270265	-0.206605	0.198236
AC197122.3_FG003	444.15	-0.100694	0.617796	-0.203092	0.0327716	-0.0292018	0.963743	-0.312699	0.000453606	-0.30783	0.00052014	-0.0928205	0.400824
AC197146.3_FG001	0.330906	0.101084	NA	0.131322	NA	0.0959308	NA	0.0741096	NA	0	1	0.362621	NA
AC197146.3_FG002	7.73944	0.0508644	0.979055	-0.328875	0.615179	0.343178	0.893712	0.495733	0.365392	-0.716186	0.206861	-0.0521571	0.94773
AC197150.3_FG003	12.3647	0.247831	0.883499	0.0597783	0.942155	0.455821	0.85763	-0.995224	0.0878845	-0.171045	0.826181	-0.107576	0.89853
AC197242.3_FG001	0.129802	0	NA	0.0247792	NA	0	NA	0.0627112	NA	0	NA	0.0160405	NA
AC197246.3_FG001	53.4656	-0.280659	0.746441	2.18513	5.08212e-16	-0.411866	0.726892	2.8373	3.26905e-27	1.57234	1.29382e-08	1.23328	3.3869e-05
AC197246.3_FG003	273.558	-0.10906	0.863835	0.252402	0.29026	-0.210037	0.800502	0.218871	0.340838	0.374244	0.0786817	0.501052	0.0225695
AC197340.3_FG003	3.70754	-0.306213	0.870487	0.772108	0.243154	-0.125385	0.981489	0.595612	0.364738	0.332169	0.66141	0.0375796	0.970813
AC197355.3_FG001	4.94176	-0.510221	0.76097	1.93062	0.000881661	-0.152684	0.977031	2.27632	3.72528e-05	2.56106	1.96371e-06	-0.213461	0.818187
AC197387.3_FG004	0.0729185	0.0430504	NA	0.0247792	NA	0	NA	0	NA	0	NA	0	NA
AC197432.4_FG001	0.0623533	0	NA	0	NA	0	NA	0	NA	0.0327331	NA	0.0160405	NA
AC197541.3_FG009	0.851022	0	1	0.188797	0.832062	0.854321	NA	1.36556	0.0353284	0.790985	0.255528	1.01682	NA
AC197545.3_FG002	148.462	-0.192611	0.719575	-0.0447728	0.888979	-0.155412	0.889857	-0.00246283	0.996478	-0.302244	0.199384	0.293861	0.240621
AC197555.3_FG008	119.92	-0.00936802	0.995519	0.0930556	0.783935	-0.00560767	0.999632	0.264937	0.327543	-0.89125	0.000234639	-0.0168382	0.968085
AC197578.4_FG001	70.9771	0.214918	0.622953	0.159418	0.509257	0.267059	0.637373	0.387418	0.0493703	0.208246	0.348554	0.326211	0.127854
AC197672.3_FG002	1024.1	0.000273331	1	-0.168698	0.450955	-0.0101928	0.998871	-0.203793	0.316808	-0.133087	0.553128	0.241563	0.266426
AC197699.3_FG002	0.598823	0.103637	NA	-0.22456	NA	0.081478	NA	0.186031	NA	0.0258763	0.989392	0.239953	NA
AC197699.3_FG003	197.512	-0.0648236	0.869872	0.0554143	0.746421	-0.181842	0.615608	0.0347494	0.831868	0.154348	0.266766	-0.383272	0.00391769
AC197705.4_FG001	10.0492	0.344001	0.86492	3.63122	6.83997e-11	0	1	1.90591	0.00176222	5.18716	8.86269e-23	1.0528	0.147367
AC197705.4_FG003	6.18195	0.469196	0.768158	0.0673821	0.942155	-0.0301266	0.999132	0.995849	0.110899	2.04938	0.000232306	1.77309	0.00342906
AC197705.4_FG004	11.6786	0.190983	0.897377	-0.443794	0.438644	-0.172881	0.953732	-0.721854	0.158963	-2.34483	4.2831e-06	0.452207	0.423897
AC197705.4_FG006	359.223	0.189624	0.484919	0.0930041	0.6066	0.132743	0.820665	-0.0811788	0.636936	1.13677	8.66478e-20	0.0768062	0.688718
AC197705.4_FG007	259.005	-0.132867	0.635181	-0.0864481	0.582869	-0.205359	0.474464	0.0391134	0.80451	-0.0153921	0.935047	0.101441	0.512354
AC197705.4_FG011	832.135	0.0325951	0.969989	0.0598579	0.849288	-0.182478	0.861637	0.466284	0.0353523	-0.986371	1.95272e-06	0.650883	0.00430985
AC197717.3_FG002	269.25	-0.169123	0.769769	-0.281412	0.27069	-0.0587226	0.972436	-0.372274	0.108993	0.178049	0.499995	-0.0627332	0.849161
AC197758.3_FG004	14.7692	0.577478	0.69642	2.88885	3.73044e-08	0.165561	0.972854	2.71548	2.05351e-07	0.999966	0.110333	4.96659	8.91658e-24
AC197764.4_FG003	66.4265	5.05484	6.11831e-32	5.37219	5.94419e-37	2.6312	1.34414e-07	4.64439	1.80678e-27	5.9844	1.20118e-46	1.18604	0.0345414
AC197770.3_FG002	0.743616	-0.144911	0.952272	-0.49102	0.532167	-0.0203768	NA	-0.646082	0.350959	-0.277808	0.739498	-0.73586	NA
AC197901.3_FG003	2.16816	1.50164	0.0964587	1.26404	0.0757199	0.735488	NA	0.628899	0.403058	3.0295	6.75934e-07	0	1
AC198025.3_FG001	2.31131	0.0466321	0.985058	-0.71622	0.335095	-0.717648	NA	-0.302532	0.695282	-1.65938	0.00953807	-0.55642	0.482139
AC198169.4_FG004	1337.66	0.158517	0.570929	-0.275567	0.0531241	0.182871	0.629574	-0.419668	0.00135569	-0.156666	0.294093	-0.167767	0.295486
AC198206.5_FG001	9.61922	-0.203761	0.889909	0.257296	0.658242	-0.389736	0.866848	0.632651	0.174605	-0.852341	0.0951599	1.20591	0.00601629
AC198353.5_FG001	1347.03	-0.0289106	0.965251	1.25906	3.27055e-16	0.0701207	0.947264	0.938785	1.61853e-09	-0.26773	0.130366	0.435631	0.0140396
AC198353.5_FG004	1291.87	0.125761	0.596443	-0.32244	0.00420323	0.199584	0.370783	-0.449412	2.42453e-05	0.00984871	0.960146	-0.211059	0.0873456
AC198357.3_FG002	0.136167	-0.0503966	NA	-0.0686678	NA	-0.0214425	NA	-0.0618848	NA	-0.0607139	NA	-0.0462575	NA
AC198361.3_FG004	624.996	-0.0707385	0.881103	-0.245758	0.146647	-0.235294	0.536022	-0.154756	0.368466	-0.473414	0.00151246	-0.0334762	0.887552
AC198366.3_FG004	0.101623	0	NA	0	NA	0	NA	0.0315622	NA	0.0327331	NA	0.0160405	NA
AC198380.3_FG001	0.224448	-0.0314274	NA	-0.0612603	NA	-0.0350111	NA	-0.0501852	NA	0.206026	NA	-0.0755289	NA
AC198382.3_FG001	0.181483	0	NA	0	NA	0.103153	NA	0	NA	0	NA	0.0471895	NA
AC198403.3_FG001	0.913029	1.5297	0.0791179	0.953305	0.194671	0	NA	1.17658	0.0819668	0.873236	0.216861	0.524813	0.533571
AC198418.3_FG005	9399.72	0.00306994	1	-0.661076	0.000388026	0.042518	0.978261	-0.691043	0.000129293	-0.450326	0.0160379	0.199556	0.388825
AC198481.3_FG004	1481.15	-0.11137	0.749021	-0.159365	0.321619	-0.0563727	0.948491	-0.107545	0.500777	-0.292796	0.0350774	-0.111957	0.52567
AC198490.3_FG003	0.0792416	0	NA	0	NA	0.0408555	NA	0	NA	0.0327331	NA	0	NA
AC198509.3_FG004	0.19427	0.0774227	NA	0	NA	0.0426303	NA	0	NA	0	NA	0.0492395	NA
AC198515.3_FG011	0.126313	0	NA	0.0559282	NA	0	NA	0.0315622	NA	0	NA	0.0160405	NA
AC198518.3_FG002	0.483799	-0.269039	NA	-0.201108	NA	-0.280485	NA	-0.00491638	NA	0.43248	0.528504	0.185195	NA
AC198518.3_FG003	211.862	-0.134976	0.554923	-0.175474	0.13844	-0.17874	0.483703	-0.0337395	0.807342	-0.501093	2.31804e-06	0.168949	0.152039
AC198699.3_FG004	1738.36	-0.260791	0.398646	-0.849759	3.46729e-07	0.099875	0.918513	-1.48144	2.44484e-20	-1.32139	1.08592e-16	-0.376355	0.0470656
AC198725.4_FG004	54.3522	0.341093	0.516353	0.1192	0.738584	-0.118829	0.94473	0.671395	0.00844864	1.44418	4.27188e-10	-0.156278	0.662476
AC198725.4_FG007	305.215	-0.0688294	0.912981	0.633181	0.000740532	-0.0746851	0.950034	0.771931	1.67672e-05	1.56244	3.50413e-20	0.117766	0.644545
AC198725.4_FG009	311.779	2.93538	6.26431e-12	6.30194	9.40086e-62	2.0487	3.72471e-05	6.12704	2.1919e-58	8.91746	1.29091e-125	5.5894	1.00638e-47
AC198901.4_FG004	0.708061	-0.407783	0.803217	-0.342815	0.671587	-0.413522	NA	-0.00180313	0.999689	0.122225	0.889395	-0.105258	NA
AC198923.4_FG002	0.930073	-0.387246	0.832331	-0.496219	0.540138	-0.0424855	NA	-0.872011	0.200327	-0.867421	0.205409	0.896511	0.24939
AC198937.4_FG003	23.4886	0.973234	0.144829	3.57056	6.82202e-21	-0.228493	0.944721	2.88872	1.15037e-13	2.49709	2.09157e-10	1.73207	6.42142e-05
AC198979.4_FG009	0.136176	0	NA	0.0870772	NA	0	NA	0	NA	0.0327331	NA	0	NA
AC198982.3_FG006	450.569	-0.0453114	0.937841	-0.41566	0.0123637	0.0250611	0.986964	-0.64415	3.49796e-05	-0.283167	0.0923478	-0.0796143	0.72169
AC199001.3_FG005	461.785	-0.107244	0.765362	-0.135188	0.415262	-0.0212192	0.987257	0.0208976	0.907164	-0.112398	0.495558	0.0954557	0.595865
AC199039.3_FG003	0.119856	0	NA	0.0247792	NA	0	NA	0	NA	0.0327331	NA	0.0471895	NA
AC199054.3_FG003	0.180075	0.0430504	NA	0	NA	0	NA	0.125009	NA	0	NA	0	NA
AC199067.2_FG004	21.4663	-0.352668	0.582816	-0.0787748	0.84649	-0.154368	0.930962	0.099002	0.782995	-0.764287	0.0135257	-0.0806539	0.846597
AC199068.2_FG017	33.052	-0.39171	0.620105	-0.719171	0.061319	-0.311951	0.845451	-0.798676	0.0298414	-0.762061	0.0385648	-0.775934	0.0480399
AC199175.2_FG006	0.149528	0.0430504	NA	0	NA	0.0408555	NA	0.0315622	NA	0.0327331	NA	0	NA
AC199315.4_FG001	289.251	0.194748	0.706335	1.0774	7.05826e-08	0.128773	0.911549	1.26081	9.62184e-11	0.372057	0.0909939	0.556072	0.0126633
AC199363.4_FG003	126.971	-0.259936	0.352647	-0.235479	0.183442	-0.102268	0.902494	-0.334983	0.0402237	-0.146153	0.430132	-0.359231	0.0352873
AC199382.3_FG005	0.14981	-0.0192476	NA	-0.0375188	NA	-0.0214425	NA	0.0627112	NA	-0.0295649	NA	-0.0462575	NA
AC199384.3_FG002	2.15231	-1.01535	0.355337	-0.964806	0.169948	-0.746166	NA	-1.12523	0.0885228	-0.977599	0.146309	-0.175099	0.847857
AC199439.4_FG005	5.16059	0.263218	0.877375	0.154802	0.843687	-0.434514	0.879803	0.545905	0.368251	0.245673	0.736412	0.130073	0.876147
AC199517.4_FG001	0.0682851	0	NA	0.0247792	NA	0	NA	0	NA	0.0327331	NA	0	NA
AC199526.5_FG001	9.22815	1.89544	0.00339466	1.2682	0.0379289	0.0465058	0.997789	1.32658	0.0235661	3.0449	5.38036e-09	-0.158746	0.863007
AC199526.5_FG002	12191.8	1.42723	1.67355e-15	2.03051	1.66198e-31	0.809656	7.12672e-05	2.15291	1.89441e-35	3.37457	5.42263e-87	1.09158	2.79643e-09
AC199526.5_FG003	1271.99	-0.0378537	0.906917	-0.430082	1.181e-05	0.0288436	0.969013	-0.589135	5.26031e-10	-0.518382	4.08498e-08	-0.0399033	0.780349
AC199541.4_FG001	1493.79	0.283801	0.0980174	-0.0117503	0.950604	0.18003	0.592603	0.110822	0.440848	0.391367	0.00122822	-0.35035	0.00827341
AC199541.4_FG002	6.52672	0.0394571	0.983432	-0.279162	0.667384	-0.655623	0.689164	-0.116587	0.854614	0.242875	0.698006	-0.405685	0.519019
AC199541.4_FG004	77.1799	0.174764	0.724405	0.0370887	0.900827	0.0990143	0.937834	-0.102864	0.677672	0.123048	0.622976	-0.58259	0.00647355
AC199541.4_FG007	74.9236	-0.337539	0.370119	-0.0664755	0.821789	-0.255354	0.724932	-0.0933284	0.720754	-0.839788	6.40729e-05	-0.763174	0.00046914
AC199571.3_FG003	0.436635	-0.115349	NA	0.26965	NA	-0.309136	NA	0.170332	NA	-0.175311	0.831484	-0.0984985	NA
AC199571.3_FG004	60.7379	-0.194863	0.726799	-0.630549	0.00622306	-0.106043	0.941032	-0.706581	0.00165749	-0.480909	0.035976	-0.447619	0.0664353
AC199703.3_FG003	0.0978771	-0.0192476	NA	-0.00636976	NA	-0.0214425	NA	-0.0307358	NA	0.00158407	NA	-0.0462575	NA
AC199705.3_FG008	1815.45	-0.150102	0.649595	-0.62337	1.25765e-05	-0.106119	0.888045	-1.01412	1.07464e-13	-0.519404	0.000211508	-0.544925	0.000248325
AC199765.4_FG008	267.919	0.157572	0.865266	1.2027	4.2912e-05	0.0465988	0.987323	1.32036	3.60088e-06	1.2236	1.67104e-05	2.06072	3.55936e-13
AC199782.5_FG001	639.06	-0.0363286	0.946906	0.148049	0.380724	-0.0955889	0.899173	0.251332	0.0865642	0.55001	3.8427e-05	0.141182	0.421959
AC199782.5_FG002	567.471	-0.0811848	0.708455	0.118732	0.227889	0.00452506	0.998871	-0.0215193	0.850458	0.557372	1.43889e-12	-0.249506	0.00648885
AC199782.5_FG003	10.2694	0.187776	0.918643	1.47061	0.00464526	0.621538	0.746366	0.960151	0.0774562	2.84489	5.57559e-10	0.778977	0.199186
AC199893.4_FG002	9.56611	0.925888	0.196494	0.903058	0.0716538	0.851268	0.379455	0.469968	0.387171	0.685092	0.180979	-0.431991	0.497527
AC199911.5_FG001	5.54862	-0.535657	0.657157	-0.828087	0.157778	-0.428189	0.867114	-1.01525	0.0673504	-0.378001	0.551595	-1.21552	0.0361918
AC200045.3_FG006	0.714998	-0.0918664	0.971763	-0.254008	0.781114	-0.553525	NA	-0.182906	0.82863	-0.181706	0.844579	-0.327009	NA
AC200057.4_FG007	116.949	-0.0123087	0.983067	-0.091318	0.630573	-0.178126	0.733381	-0.0331576	0.862022	0.119234	0.493013	-0.0260549	0.907043
AC200099.4_FG003	4.80511	-0.131576	0.953345	-0.688817	0.315198	-0.124391	0.980449	-0.236444	0.745428	-1.2837	0.0358113	-0.554541	0.445649
AC200099.4_FG006	12.0387	-0.260621	0.835712	-0.849692	0.0730723	-0.0704558	0.985564	0.0163408	0.982466	-1.35356	0.00298257	0.368989	0.474813
AC200122.4_FG004	0.118454	0	NA	0.0247792	NA	0.0720045	NA	0	NA	0	NA	0	NA
AC200143.3_FG003	0.0722914	0	NA	0	NA	0	NA	0	NA	0.0638821	NA	0	NA
AC200178.2_FG002	0.705455	-0.351001	0.856916	0.561592	0.492345	-0.616271	NA	0.35555	0.658368	-0.198028	0.82989	-0.136519	NA
AC200178.2_FG003	0.173449	0.0430504	NA	0.0559282	NA	0	NA	0.0627112	NA	0	NA	0	NA
AC200210.1_FG006	112.592	-0.235466	0.634872	-0.204875	0.443745	-0.188248	0.854334	-0.306344	0.198798	-0.275736	0.258707	-0.133136	0.651719
AC200215.3_FG002	0.219129	-0.0410086	NA	-0.146302	NA	0.0206805	NA	-0.131851	NA	-0.129356	NA	-0.0985554	NA
AC200287.4_FG006	0.533399	-0.123725	NA	0.401115	NA	0.244648	NA	-0.388407	NA	-0.187773	0.823602	0.0743091	NA
AC200298.4_FG001	115.733	-0.302187	0.375786	-0.451619	0.0246189	-0.147841	0.878785	-0.663717	0.00048129	-1.09813	5.08434e-09	-0.399382	0.0572922
AC200725.4_FG003	27.6332	-0.0649171	0.969567	2.64592	5.55753e-17	0.329462	0.867902	3.67954	1.03702e-33	0.477539	0.272077	0.331902	0.499505
AC200739.5_FG001	2.67499	-0.230539	0.914644	-0.222234	0.810914	-0.553146	0.858549	-0.882541	0.216826	-0.865774	0.230799	-0.780747	0.328741
AC200753.3_FG003	40.1708	-0.493939	0.313846	-0.857376	0.00400795	-0.700707	0.119595	-0.905332	0.00183548	-0.729093	0.0126571	-0.876547	0.00392809
AC200754.4_FG004	0.0731438	0	NA	0	NA	0	NA	0.0627112	NA	0	NA	0	NA
AC201740.3_FG003	0.69642	0.289528	0.876836	0.37608	0.637932	0.274767	NA	0.423873	0.557922	1.72693	0.00523707	0.120849	NA
AC201767.3_FG003	0.0949319	0	NA	0	NA	0	NA	0	NA	0.0327331	NA	0.0471895	NA
AC201815.4_FG001	27.6907	-0.514423	0.289087	-0.0658184	0.869988	-0.438823	0.557032	-0.197301	0.554586	-0.0828711	0.83463	0.135411	0.716489
AC201828.3_FG002	0.104543	-0.0192476	NA	-0.00636976	NA	0.0097065	NA	-0.0307358	NA	-0.0295649	NA	-0.0462575	NA
AC201832.3_FG006	1.15231	0.550599	0.739987	0.372749	0.672927	-0.0637314	NA	0.331192	0.685627	-0.352844	0.676972	0.864248	0.276648
AC201891.3_FG001	0.161145	0	NA	0	NA	0	NA	0.125009	NA	0	NA	0	NA
AC201898.4_FG004	0.0690888	0	NA	0	NA	0	NA	0.0315622	NA	0.0327331	NA	0	NA
AC202073.4_FG001	720.779	-0.0282449	0.959101	0.428159	0.00192029	-0.0602921	0.94473	0.654589	4.19349e-07	-0.320458	0.021542	-0.115216	0.515045
AC202107.3_FG001	43.9878	0.0352876	0.970677	-0.347633	0.209433	0.0817833	0.958988	-0.571128	0.0246392	-0.677871	0.00696463	-0.480171	0.0759586
AC202110.3_FG004	0.0880365	0	NA	0	NA	0	NA	0	NA	0.0327331	NA	0.0471895	NA
AC202129.3_FG001	2.56824	-0.425876	0.806879	-1.2967	0.0601466	-0.398874	0.906535	-1.66383	0.0102622	-1.64942	0.010582	0.0583814	0.954605
AC202144.5_FG001	0.296363	-0.0883421	NA	-0.065768	NA	-0.0921896	NA	-0.10848	NA	0.166583	0.720964	-0.135689	NA
AC202181.3_FG010	77.0044	-0.245891	0.749403	-0.466914	0.165747	-0.0440449	0.988099	-0.413847	0.204968	-0.115637	0.780345	-0.274945	0.468161
AC202185.4_FG004	4.58757	-0.292133	0.878796	0.3618	0.648678	-0.402985	0.901858	0.95734	0.12855	-0.3429	0.667178	0.664825	0.364171
AC202391.4_FG002	0.0629041	0	NA	0	NA	0	NA	0	NA	0.0327331	NA	0.0160405	NA
AC202396.4_FG010	0.71334	-1.07049	0.298041	-0.596612	0.444698	-0.668803	NA	-0.928052	0.167557	-0.539896	0.476639	-0.394684	NA
AC202432.3_FG006	0.410181	0.0622285	NA	-0.0333055	NA	0.0507522	NA	-0.160708	NA	-0.154586	0.844823	-0.241866	NA
AC202435.3_FG001	32.8232	0.956225	0.00306642	-0.182683	0.644956	0.109326	0.954976	-0.287329	0.4131	1.22893	3.71565e-06	-0.868024	0.0093075
AC202435.3_FG003	0.963194	0.414015	0.815883	0.768145	0.314938	-0.122317	NA	0.168468	0.840409	0.026033	0.990692	0.748801	0.34782
AC202439.3_FG001	49.8603	-0.2881	0.454527	-0.753759	0.000224179	-0.206636	0.796032	-1.32439	2.58938e-10	-2.33431	2.26405e-22	-0.44738	0.0379189
AC202439.3_FG006	127.58	-0.317548	0.463493	1.27707	9.53185e-11	-0.0779889	0.95734	1.58803	1.60845e-16	1.36764	1.39246e-12	0.499926	0.0299707
AC202567.4_FG004	0.142101	-0.0192476	NA	-0.0686678	NA	-0.0525915	NA	-0.0618848	NA	-0.0295649	NA	-0.0774065	NA
AC202707.3_FG002	9.76542	-0.219437	0.864806	-0.457683	0.35399	-0.271381	0.902434	0.179007	0.719	-0.145082	0.800865	-0.307361	0.560086
AC202855.3_FG004	0.209334	-0.105425	NA	-0.0784859	NA	-0.0448558	NA	-0.129458	NA	-0.127008	NA	-0.0316057	NA
AC202864.3_FG002	32.0656	-0.0457554	0.964306	-0.112573	0.744756	-0.0565267	0.979512	-0.490614	0.0719826	-1.68002	2.99018e-09	-1.07193	8.18305e-05
AC202900.3_FG001	6.23685	-0.0549196	0.978431	-0.563939	0.377226	-0.130635	0.975075	-0.628499	0.291822	-0.693835	0.244292	-0.247676	0.73485
AC202915.3_FG002	107.606	-0.0782951	0.90759	-0.0310459	0.921582	-0.213899	0.796568	0.339174	0.11262	0.0887407	0.748832	-0.474369	0.0360055
AC202953.3_FG003	0.331166	-0.364008	NA	-0.306267	NA	-0.234184	NA	-0.275853	NA	-0.270603	0.693141	-0.0646553	NA
AC203019.3_FG001	0.379675	-0.36179	NA	0.0939702	NA	-0.37169	NA	-0.273115	NA	-0.267834	0.698145	-0.0764637	NA
AC203031.3_FG002	85.435	0.0637471	0.917038	0.297068	0.124916	0.0510087	0.970971	0.278759	0.139362	0.323383	0.079889	0.367265	0.0540279
AC203048.3_FG001	30.3316	-0.145275	0.880781	-0.202598	0.610816	-0.431532	0.638766	-0.221376	0.547256	-0.246221	0.511775	-0.0394238	0.934727
AC203090.3_FG005	0.070002	0	NA	0	NA	0	NA	0	NA	0.0638821	NA	0	NA
AC203093.3_FG001	0.85628	0.0903336	0.970898	0.512483	0.524106	0.091214	NA	0.467671	0.535143	0.349931	0.669518	0.0566423	NA
AC203173.3_FG002	1.45017	0.0991815	0.969404	2.77221	1.34941e-05	0.078575	NA	0.781677	0.280541	-0.245806	0.78225	0.0922229	0.928737
AC203173.3_FG004	6210.58	-0.142987	0.684018	-0.112392	0.552493	-0.277468	0.339944	-0.222707	0.161218	-0.18284	0.268105	0.149264	0.423362
AC203176.4_FG003	2.76287	0.0468614	0.985424	-0.534222	0.500894	-0.557042	0.846621	-0.917204	0.185396	-1.03387	0.131088	-0.344965	0.693301
AC203278.4_FG004	0.911982	-0.636013	0.675156	-0.590412	0.465234	-1.11031	NA	-0.373765	0.641421	-0.71839	0.330282	0.0660971	0.951494
AC203294.3_FG008	15.0756	0.0835495	0.959798	0.518884	0.253938	0.419088	0.792344	0.425049	0.344136	1.62148	5.41615e-06	0.119882	0.841318
AC203294.3_FG012	16.2659	-0.699073	0.380584	0.423483	0.403008	-1.11221	0.113085	1.10572	0.00698998	-1.18065	0.00997409	-0.00718026	0.994311
AC203307.4_FG001	0.0704134	0	NA	0.0247792	NA	0	NA	0.0315622	NA	0	NA	0	NA
AC203365.3_FG004	2.53139	-0.254813	0.901219	-0.659491	0.391436	-0.601465	0.821729	-0.664143	0.356783	-2.01723	0.00146806	-1.04182	0.158081
AC203366.4_FG001	479.048	0.00728681	0.990535	-0.0740972	0.64918	0.000840409	1	-0.129599	0.353585	-0.0283388	0.872655	0.00441612	0.984339
AC203381.3_FG006	3.82833	-0.383139	0.817929	-0.37469	0.624037	-0.175924	0.966608	-0.0928858	0.902681	-0.22305	0.7846	0.896688	0.156758
AC203401.3_FG003	0.204982	0	NA	0.0518859	NA	0.0855485	NA	0.0660889	NA	0.133764	NA	0.0335876	NA
AC203408.4_FG003	0.0688282	0	NA	0.0559282	NA	0	NA	0	NA	0	NA	0	NA
AC203424.3_FG001	402	-0.0665918	0.86217	0.281962	0.0274043	0.0091813	0.997789	0.38069	0.00144349	0.242521	0.0542749	0.0827247	0.611875
AC203430.3_FG007	5.5756	0.672619	0.611534	2.48135	6.34665e-06	0.549404	0.835405	1.28967	0.0304539	1.62247	0.00443699	0.453979	0.563236
AC203535.4_FG001	1110.77	-0.0402956	0.886285	-0.135136	0.180907	-0.0396863	0.94473	-0.208993	0.0218229	0.0265183	0.835652	0.0680519	0.559182
AC203535.4_FG002	160.741	-0.258888	0.267575	-0.460379	0.00142627	-0.326883	0.161735	-0.71849	2.75703e-07	-0.158435	0.324177	-0.684056	1.47367e-06
AC203535.4_FG004	10896.7	-0.184568	0.224122	-0.618666	2.29283e-11	-0.175473	0.379455	-1.04399	3.66223e-31	-0.815388	1.08463e-19	-0.416615	2.25964e-05
AC203535.4_FG006	0.581066	-0.521785	NA	-0.0476138	NA	-0.32991	NA	0.1711	NA	-0.181979	0.83496	0.044437	NA
AC203535.4_FG007	0.494851	-0.229785	NA	0.218277	NA	-0.100318	NA	0.114889	NA	0.270119	0.696742	-0.347488	NA
AC203570.4_FG005	69.8052	-0.229642	0.685517	-0.168253	0.574205	-0.179567	0.880783	-0.271987	0.299807	-0.112964	0.715749	-0.392454	0.142362
AC203571.3_FG001	59.7684	-0.0245424	0.982662	0.906058	0.000637614	-0.575502	0.312308	1.01467	7.25924e-05	2.23845	1.40003e-21	0.21056	0.552877
AC203748.3_FG002	0.0714977	0.0741994	NA	0	NA	0	NA	0	NA	0	NA	0	NA
AC203752.5_FG002	46.5701	-0.364042	0.456287	0.19924	0.502669	-0.0625924	0.974597	0.598055	0.0106393	0.0230641	0.956808	0.829394	0.000366118
AC203753.4_FG006	3.43884	-0.328041	0.865575	-0.567684	0.4656	0.134982	0.980449	-0.0743845	0.929932	-1.04122	0.124806	-0.171506	0.855884
AC203753.4_FG007	0.307563	0.130486	NA	0	NA	0.31266	NA	0.284492	NA	0.0992145	0.876886	0	NA
AC203754.4_FG007	0.0952268	0	NA	0.0247792	NA	0	NA	0.0315622	NA	0	NA	0.0160405	NA
AC203754.4_FG008	15.6021	1.06867	0.157708	2.88011	2.94097e-11	0.993965	0.314152	3.32629	3.32125e-15	3.19338	3.25917e-14	2.56602	9.8803e-09
AC203761.3_FG002	214.707	-0.136229	0.818188	-0.427235	0.0601182	-0.0398809	0.983303	-0.344875	0.124179	0.0751903	0.798888	0.42348	0.0669938
AC203768.3_FG005	0.0709169	0	NA	0	NA	0.0408555	NA	0	NA	0.0327331	NA	0	NA
AC203841.3_FG002	80.2087	0.0526832	0.947254	-0.561506	0.00946606	0.1275	0.907472	-0.429339	0.046689	-0.68252	0.00108212	0.497939	0.0188555
AC203841.3_FG009	491.164	0.096125	0.677242	0.621456	2.00671e-12	0.0661467	0.899173	0.677209	1.05987e-14	0.607947	3.75598e-12	0.294385	0.00279902
AC203855.2_FG001	0.20695	-0.0765206	NA	-0.0569673	NA	-0.0798532	NA	-0.0939639	NA	0.00240519	NA	-0.0702359	NA
AC203862.4_FG001	1.39005	0.791887	0.565061	-0.08058	0.936555	0.112826	NA	-0.370143	0.649212	0.323069	0.711865	0.550142	0.516943
AC203862.4_FG002	72.0015	-0.149115	0.742009	-0.0918597	0.691032	-0.0997653	0.923877	-0.37659	0.0398951	-0.46604	0.00976418	-0.0399023	0.878569
AC203865.3_FG001	55.6909	-0.341527	0.373719	-0.379053	0.102353	-0.143456	0.899532	-0.347554	0.124821	-0.769804	0.000345564	-0.272959	0.272174
AC203909.3_FG003	60.7906	-0.722175	0.159543	2.23276	3.85256e-15	-0.382331	0.757775	2.42594	6.41484e-18	-1.37866	8.14124e-05	0.709074	0.0380527
AC203909.3_FG007	1.59467	0	1	1.87749	0.00485152	0	NA	1.55346	0.0179374	1.85232	0.00383147	0.107657	0.91545
AC203955.3_FG005	1.02837	-0.826426	0.535493	-0.452495	0.598678	-0.288422	NA	-0.910571	0.202116	-0.36347	0.67192	-1.03516	0.177958
AC203956.3_FG004	0.585451	-0.0781931	NA	-0.202343	NA	-0.27883	NA	-0.553384	NA	-0.545949	0.452721	-0.449063	NA
AC203957.3_FG004	238.003	0.125988	0.862956	0.0870999	0.793848	-0.146738	0.909314	0.0687416	0.823069	-0.976068	2.38464e-05	0.380022	0.162252
AC203966.5_FG002	363.693	-0.143296	0.70544	-0.437051	0.00604074	0.0404589	0.973249	-0.659413	1.15708e-05	-0.38641	0.0130222	-0.335159	0.0488906
AC203966.5_FG003	28.9115	0.646872	0.611546	4.04135	3.2128e-18	0.168937	0.970971	5.56407	5.72179e-35	3.42269	2.65051e-13	3.02643	6.50501e-10
AC203966.5_FG005	21.1866	-0.0858365	0.955533	0.0983939	0.859269	0.00244934	1	0.0142038	0.983585	-0.973242	0.0174542	-0.149755	0.786048
AC203966.5_FG006	0.534763	-0.0955028	NA	-0.0369091	NA	-0.105577	NA	-0.148232	NA	0.489611	0.441024	-0.206602	NA
AC203972.3_FG001	223.727	0.137786	0.802813	-0.368092	0.0948702	0.141351	0.892007	-0.510709	0.0123397	-1.09332	1.90037e-08	-0.00250263	0.996566
AC203972.3_FG003	0.477359	0.418625	NA	0.460769	NA	0.588415	NA	0.178804	NA	0.185437	0.819542	0.572387	NA
AC203985.4_FG001	363.921	-0.0867463	0.873472	-0.183373	0.384965	-0.159162	0.835157	-0.232708	0.224349	-1.03913	5.19501e-10	-0.239906	0.248701
AC203985.4_FG005	229.746	-0.00995019	0.98903	-0.0133931	0.954635	0.0757056	0.939386	-0.24238	0.144489	0.0810044	0.686591	-0.014072	0.955623
AC203986.3_FG013	0.238884	0.0188345	NA	-0.0593752	NA	-0.0832285	NA	-0.0979356	NA	-0.0960826	0.840895	-0.0239099	NA
AC203989.4_FG001	78.9119	-0.186965	0.815347	-0.200758	0.584985	-0.402843	0.620235	-0.270627	0.408308	-0.620331	0.0356987	-0.0433715	0.922342
AC204009.3_FG009	0.176641	-0.0276933	NA	0.0356522	NA	0.0139656	NA	-0.0442224	NA	-0.0425378	NA	-0.021738	NA
AC204050.4_FG006	44.5968	5.19452	1.18572e-26	3.59463	4.77094e-13	3.13529	4.45161e-09	3.65909	1.16328e-13	4.92059	7.72168e-25	0.59999	0.397563
AC204051.3_FG001	1.48523	-0.299722	0.882767	0.0131856	0.988628	-0.45452	NA	-0.567914	0.454055	-0.735704	0.32216	0.0871369	0.932063
AC204070.3_FG004	29.6202	0.306168	0.683719	0.398784	0.264503	0.371718	0.733381	0.488817	0.136616	0.324902	0.365464	0.211143	0.608451
AC204212.4_FG001	967.674	-0.0803955	0.942452	-0.795645	0.00965362	-0.191896	0.902434	-2.12657	2.65148e-14	-0.880303	0.00256746	-1.92429	2.03107e-11
AC204231.3_FG010	0.155166	-0.026263	NA	-0.00869143	NA	-0.0292579	NA	0.00056378	NA	-0.0403408	NA	0.021887	NA
AC204277.3_FG006	572.04	-0.0749911	0.791869	-0.146806	0.214843	-0.0131908	0.990078	-0.245188	0.0204327	-0.612135	6.6644e-10	-0.208527	0.0700513
AC204292.4_FG002	37.2061	-0.0015261	1	0.306949	0.300301	0.250141	0.816954	0.274451	0.339246	0.338856	0.226669	0.194987	0.553687
AC204292.4_FG003	93.286	0.353635	0.386693	0.339562	0.185335	0.252607	0.769933	0.187637	0.482896	0.256857	0.321508	-0.361407	0.178637
AC204359.3_FG005	52.179	-0.11284	0.888903	1.05312	1.52244e-06	-0.289467	0.765599	1.23067	6.69769e-09	1.04033	1.34695e-06	1.31787	6.24634e-10
AC204381.3_FG001	0.0978277	-0.0192476	NA	-0.0375188	NA	-0.0214425	NA	-0.0307358	NA	0.00158407	NA	-0.0151085	NA
AC204387.3_FG002	0.330933	-0.072411	NA	-0.0239635	NA	0.0365166	NA	-0.232815	NA	0.00595937	1	-0.291209	NA
AC204472.3_FG002	11.5422	0.191766	0.873371	0.038352	0.947085	-0.170161	0.947159	0.262286	0.561726	0.207358	0.674272	0.202676	0.692816
AC204502.4_FG006	0.425547	0.159529	NA	0.537382	NA	0	NA	0.347053	NA	0.236724	0.713103	0.0630755	NA
AC204515.4_FG006	73.3644	1.21136	1.20998e-06	2.18924	1.7574e-23	0.556218	0.193854	1.45434	1.74749e-10	0.217516	0.48391	0.49142	0.0777919
AC204519.3_FG003	1.468	-0.565688	0.731459	0.466509	0.586152	0.0829186	NA	0.258497	0.760258	0.263449	0.773217	0.246902	0.798783
AC204530.4_FG002	200.975	-0.323928	0.404851	-0.225254	0.37875	-0.333599	0.528665	0.00750837	0.984324	-0.807669	0.000103312	-0.117159	0.689973
AC204530.4_FG003	2.75252	-0.27135	0.897546	1.74806	0.00951466	0.309696	0.943475	1.79379	0.00580543	1.92818	0.00258809	0.279932	0.767766
AC204530.4_FG006	7.91931	1.11363	0.145135	0.478134	0.470172	0.669122	0.707199	0.873773	0.117191	1.76278	0.000321867	1.92186	0.000158045
AC204539.4_FG001	5.94798	0.191079	0.913315	-0.799489	0.202192	0.185533	0.95784	-0.367233	0.573677	-0.950075	0.108869	0.0463511	0.957824
AC204539.4_FG002	81.0679	-0.164836	0.77581	-0.422096	0.0723725	-0.066765	0.965514	-0.798502	0.000247663	-0.24245	0.324794	-0.661936	0.00384561
AC204539.4_FG003	149.417	-0.0232674	0.973956	-0.429535	0.0242768	0.26731	0.560847	-0.448376	0.0150769	-0.158429	0.461919	-0.287679	0.164986
AC204563.3_FG011	1.6311	0.0841904	0.97398	-0.0947588	0.926449	0.325035	NA	0.000730355	1	0.971721	0.172603	-0.471262	0.594102
AC204611.4_FG001	9.69137	0.200547	0.886906	0.410954	0.435604	-0.113388	0.9757	0.746775	0.0947447	-0.2725	0.642851	0.7649	0.105666
AC204641.5_FG001	0.329024	0.100719	NA	-0.0149025	NA	-0.123041	NA	-0.0719086	NA	-0.142044	0.800865	-0.181098	NA
AC204662.3_FG005	0.121014	0.0119014	NA	-0.0375188	NA	-0.0214425	NA	-0.0307358	NA	-0.0295649	NA	-0.0151085	NA
AC204690.4_FG005	0.130092	0.0430504	NA	0	NA	0	NA	0	NA	0.0638821	NA	0	NA
AC204711.3_FG002	13.8789	-0.00794489	1	-0.661238	0.332897	-0.179947	0.964779	-0.265372	0.709834	-1.69396	0.00427439	2.42504	9.85825e-06
AC204711.3_FG003	2.11337	-0.270092	0.895346	0.100514	0.917491	-0.807587	NA	0.0825952	0.922436	0.876133	0.192004	-0.249392	0.785463
AC204712.3_FG002	19.0722	0.201642	0.847438	0.444949	0.243861	0.395566	0.746756	0.374426	0.320225	0.540507	0.126748	0.947079	0.00455079
AC204717.3_FG005	0.795358	0.109765	0.966287	-0.473263	0.563612	0.882552	NA	-0.416833	0.588629	-0.652941	0.372867	0.344241	NA
AC204763.2_FG001	1.75658	-0.366008	0.849805	-0.329331	0.701145	-0.218973	NA	-0.362385	0.643395	-1.34455	0.0435661	-0.0668837	0.947569
AC204868.3_FG004	0.304159	-0.0866262	NA	-0.168858	NA	-0.0965045	NA	0.00185958	NA	-0.13306	0.859243	-0.208187	NA
AC204931.3_FG004	0.0535528	0	NA	0	NA	0	NA	0	NA	0	NA	0.0471895	NA
AC205008.4_FG002	20.3698	0.445183	0.567251	0.248883	0.600637	0.531731	0.592603	0.810549	0.0262071	0.0392796	0.949855	0.515227	0.223061
AC205012.3_FG002	18.5493	-0.494536	0.48372	-0.789988	0.0399315	-0.485253	0.652283	-1.99775	4.52945e-07	0.92896	0.0044942	-1.2472	0.00115753
AC205057.3_FG002	96.3174	-0.136433	0.799398	0.157906	0.503682	-0.295107	0.567013	0.142263	0.527611	0.678889	0.000139484	-0.147197	0.553819
AC205057.3_FG004	4.41774	-0.330196	0.860757	1.37009	0.0162076	-0.674505	0.775823	1.21161	0.0326752	1.39678	0.0111116	1.58529	0.00518871
AC205060.2_FG002	0.134997	0.0119014	NA	-0.0375188	NA	-0.0214425	NA	0.000413182	NA	-0.0295649	NA	-0.0151085	NA
AC205100.3_FG001	1.31083	-0.0422545	0.988748	0.573807	0.484864	0.470378	NA	0.129632	0.880214	0.158206	0.86623	-0.147537	0.886201
AC205122.4_FG003	2536.19	0.021872	0.974736	-0.18424	0.389811	0.0840488	0.942177	-0.279553	0.138767	-0.077562	0.745956	-0.122055	0.607319
AC205122.4_FG005	0.561953	0	NA	0	NA	0	NA	0.371601	NA	1.13915	0.030239	0.0704925	NA
AC205122.4_FG006	0.184951	0.0172735	NA	-0.00924501	NA	-0.0311214	NA	-0.0446096	NA	-0.0429102	NA	0.0684903	NA
AC205122.4_FG007	0.397006	-0.509575	NA	-0.306618	NA	-0.376101	NA	-0.275349	NA	-0.269952	0.698702	-0.634086	NA
AC205122.4_FG008	0.205343	-0.0503966	NA	-0.0686678	NA	-0.0525915	NA	-0.0618848	NA	0.0327331	NA	-0.0462575	NA
AC205154.3_FG001	0.297384	-0.0860806	NA	-0.0284873	NA	-0.0958966	NA	-0.276766	NA	-0.132222	0.859341	-0.0675693	NA
AC205154.3_FG005	15.6931	-0.048897	0.985103	2.04397	0.000760767	-0.255169	0.950376	2.89975	2.75006e-07	-0.15929	0.863966	5.41626	1.00791e-23
AC205155.3_FG001	0.296971	-0.269235	NA	-0.387303	NA	-0.348896	NA	-0.371098	NA	-0.293884	0.554546	-0.333764	NA
AC205175.3_FG002	0.103358	0	NA	0.0247792	NA	0.0408555	NA	0	NA	0	NA	0.0160405	NA
AC205250.3_FG004	4.27642	0	1	4.11013	8.81124e-14	0	1	1.85851	0.00279748	1.10387	0.10684	2.95857	5.75225e-07
AC205250.3_FG006	4.52692	0.0220393	0.996586	0.680057	0.338641	0.0299471	0.999224	1.75871	0.00201665	1.97695	0.00037181	0.670551	0.359424
AC205269.3_FG003	2.19385	0.88328	0.492046	0.36112	0.684208	0.340733	NA	-0.109566	0.89937	0.853543	0.241301	0.319664	0.731861
AC205274.3_FG001	0.0688429	0	NA	0.0559282	NA	0	NA	0	NA	0	NA	0	NA
AC205320.3_FG004	38.1152	0.220637	0.762819	1.21769	7.73366e-07	0.146417	0.931237	1.15734	2.33371e-06	0.773424	0.00275487	0.755188	0.00547717
AC205326.3_FG002	165.039	0.0565107	0.902228	0.0985068	0.580079	0.0927163	0.901571	0.155974	0.314791	1.00293	2.39335e-16	-0.105022	0.563685
AC205336.3_FG003	0.0759046	-0.0503966	NA	-0.0686678	NA	-0.0525915	NA	-0.0618848	NA	-0.0607139	NA	-0.0774065	NA
AC205345.3_FG002	0.135097	0.0430504	NA	0	NA	0	NA	0.0315622	NA	0.0327331	NA	0	NA
AC205362.4_FG002	184.849	-0.750219	0.135047	-0.392777	0.343445	-0.391751	0.76101	-0.560208	0.130323	-1.77955	9.01322e-08	-0.527758	0.195294
AC205369.3_FG001	0.121503	-0.0192476	NA	-0.00636976	NA	0.0097065	NA	-0.0307358	NA	-0.0295649	NA	-0.0462575	NA
AC205376.4_FG003	455.983	-0.0813009	0.887189	-0.57713	0.001881	0.0994243	0.926458	-0.921836	1.50262e-07	-0.0695545	0.784432	-0.335625	0.103175
AC205376.4_FG008	85.641	-0.0823703	0.90693	0.319677	0.173128	-0.102154	0.943359	0.29383	0.196495	0.265648	0.255477	0.115546	0.689973
AC205413.4_FG001	12.5033	1.43754	0.0214908	3.09586	4.84216e-12	0.277682	0.936912	3.02895	1.18698e-11	1.25048	0.0147721	1.3165	0.0141177
AC205419.3_FG001	281.647	-0.00177944	1	0.456021	0.0313017	0.0845607	0.948491	1.00689	9.75111e-08	1.07371	8.19087e-09	1.87464	1.64294e-24
AC205471.4_FG003	37.4108	1.60549	0.000775592	2.20598	1.03792e-07	1.21586	0.0436175	1.47794	0.000533505	3.2632	8.38876e-17	0.638818	0.223061
AC205471.4_FG007	244.373	2.35404	1.16468e-19	1.49451	2.14877e-08	1.66391	2.22138e-09	2.62815	3.09797e-25	3.96559	4.3058e-58	1.44852	1.04698e-07
AC205484.3_FG005	0.751395	0.405363	0.775516	0.42128	0.54222	0.605821	NA	0.467518	0.457908	0.139732	0.855998	0.556428	NA
AC205500.3_FG002	30.5742	0.063557	0.964605	-0.397067	0.359025	-0.0204326	0.998871	-0.169393	0.706109	-0.273366	0.537739	-0.063711	0.909
AC205521.3_FG003	40.2678	0.53048	0.375173	0.691987	0.0506459	0.0570308	0.985975	1.28379	4.3316e-05	0.384505	0.314866	2.02059	3.94765e-11
AC205534.3_FG002	6.19731	-0.0466385	0.982248	-0.441333	0.510953	0.436224	0.862461	-0.232841	0.728162	-1.0025	0.0860048	0.181718	0.810492
AC205558.3_FG002	2.31987	0.350677	0.862441	0.164651	0.864827	0.536365	NA	0.621096	0.411721	3.45592	5.90348e-09	0.0636787	0.953234
AC205562.3_FG002	97.7453	2.44011	2.27352e-16	2.21957	4.67885e-14	1.79169	2.15019e-08	1.61206	8.39058e-08	2.59968	1.32273e-19	0.187809	0.677925
AC205574.3_FG006	11.6556	-0.467227	0.612949	-0.845977	0.0619355	0.101558	0.974549	-0.382299	0.415974	-0.679838	0.129682	0.520685	0.248769
AC205592.3_FG001	0.0759144	-0.0192476	NA	-0.0375188	NA	0.0097065	NA	-0.0307358	NA	-0.0295649	NA	-0.0462575	NA
AC205605.3_FG002	0.241274	0	NA	0	NA	0	NA	0	NA	0.157329	NA	0.0471895	NA
AC205608.4_FG004	226.823	0.110043	0.92197	-0.365958	0.36699	0.115787	0.958848	-0.127854	0.767092	0.241315	0.562075	0.262018	0.552727
AC205673.3_FG006	31.4717	-0.250997	0.701213	0.139058	0.67827	-0.0467121	0.984503	0.100486	0.756576	0.234216	0.429228	-0.409526	0.171037
AC205677.3_FG001	468.653	0.0507405	0.877375	0.254472	0.0178872	0.0370682	0.956999	0.372984	0.000194006	0.67321	1.14924e-12	0.209536	0.0661009
AC205703.4_FG001	1.81918	0.132962	0.959403	0.422741	0.626249	0.296046	NA	0.897189	0.211544	0.361763	0.673991	2.22309	0.000924908
AC205703.4_FG002	725.486	0.149374	0.683592	1.0067	2.04604e-12	0.163392	0.783182	1.26766	1.76105e-19	1.69812	4.85488e-35	1.01487	2.53741e-12
AC205703.4_FG005	38.1798	0.0120382	0.99386	0.891544	0.000219171	0.245295	0.823528	1.33177	3.26018e-09	-0.689506	0.0163286	0.580567	0.0289745
AC205703.4_FG006	59.2016	-0.240989	0.626258	0.496894	0.0183212	-0.199184	0.836775	0.665981	0.00072681	0.447394	0.0319819	0.758768	0.00014845
AC205703.4_FG010	696.983	0.519393	0.000183455	0.341473	0.0112745	0.324579	0.0920965	0.427567	0.000798315	1.21079	1.01494e-24	0.0816026	0.64511
AC205712.3_FG003	0.931335	-0.207171	0.924802	-0.363183	0.67811	-0.193244	NA	-0.611874	0.408593	-0.13089	0.889395	-1.15254	0.115611
AC205725.3_FG010	586.618	0.164515	0.471667	0.251947	0.0447728	0.202817	0.432641	0.148713	0.254072	0.929006	4.86267e-18	-0.0971128	0.527643
AC205730.3_FG001	0.100328	-0.0192476	NA	-0.0375188	NA	-0.0214425	NA	-0.0307358	NA	0.00158407	NA	-0.0151085	NA
AC205730.3_FG002	245.337	0.0818226	0.877375	-0.388477	0.0320595	0.0812214	0.941867	-0.39972	0.0222127	0.316617	0.0711545	-0.0298244	0.910678
AC205735.3_FG006	10.2101	0.00327591	1	0.440726	0.376	0.522853	0.707199	0.350871	0.474591	0.115861	0.85041	0.721126	0.113801
AC205834.3_FG003	0.293637	0.169141	NA	0.0564854	NA	0.164138	NA	0	NA	0.0746166	0.895479	0.107571	NA
AC205853.3_FG014	0.0757861	0	NA	0	NA	0	NA	0	NA	0.0638821	NA	0	NA
AC205886.3_FG001	48.106	0.437713	0.805087	-0.143667	0.88155	0.904753	0.619392	-0.653205	0.375199	0.674526	0.365691	-0.392736	0.658345
AC205968.3_FG001	48.8212	-0.510389	0.0633802	-0.881828	1.5696e-05	-0.269719	0.658186	-1.41595	2.14135e-11	-1.64824	2.38556e-14	-0.615613	0.00329125
AC206030.4_FG001	0.258053	-0.0562843	NA	-0.109713	NA	0.0283839	NA	0.00120824	NA	0.00463216	1	0.227458	NA
AC206031.3_FG007	0.20262	-0.0862644	NA	-0.105593	NA	-0.0556348	NA	-0.0984174	NA	-0.0971787	NA	-0.0489343	NA
AC206165.3_FG007	36.003	-0.422872	0.443143	-0.0108718	0.978628	-0.539519	0.36816	-0.837645	0.00464154	-2.0404	4.85292e-11	-0.837363	0.00675483
AC206165.3_FG009	3.34378	-0.673042	0.646115	1.24564	0.0554086	-0.353433	0.925979	0.55135	0.442342	0.573296	0.433537	1.24715	0.0630359
AC206201.3_FG004	269.772	2.7394	2.39762e-23	3.0969	1.48292e-30	1.73921	6.50153e-09	3.27342	3.43359e-34	4.55345	5.44739e-67	0.537646	0.120234
AC206201.3_FG009	0.0858663	0	NA	0.0247792	NA	0	NA	0	NA	0	NA	0.0471895	NA
AC206217.2_FG006	0.258215	0	NA	0.0554555	NA	0.0914339	NA	0.0706356	NA	0.073256	0.896378	0.243964	NA
AC206223.3_FG001	51.1425	0.178139	0.824447	-0.0526384	0.901271	-0.0609241	0.980894	0.0748774	0.838034	-0.72483	0.0154804	1.97561	1.00542e-15
AC206223.3_FG004	0.410079	0	NA	0.170752	NA	0.31169	NA	0	NA	0.287147	0.610205	0.30206	NA
AC206223.3_FG006	17.959	-0.283899	0.73297	-0.854356	0.0152294	-0.356641	0.779272	-0.774565	0.0254963	0.54985	0.0805904	0.301003	0.422883
AC206223.3_FG007	3.16594	-0.760742	0.556186	0.549428	0.436681	-0.0549033	0.995387	-0.40775	0.577221	0.179862	0.831792	0.457119	0.543459
AC206223.3_FG008	6.69767	0.333033	0.846381	0.0692495	0.936595	0.859197	0.536038	0.954879	0.0978947	2.53598	2.38219e-07	0.129499	0.88261
AC206223.3_FG010	238.306	0.0615927	0.943772	0.00592364	0.985499	0.12003	0.931189	0.0619119	0.836859	-0.168694	0.553858	0.079316	0.815034
AC206259.3_FG003	2092.53	-0.114795	0.701831	-0.125273	0.402386	-0.0271946	0.979512	-0.169925	0.204549	-0.0625771	0.699284	-0.382332	0.00316306
AC206262.3_FG004	0.0980026	0.0430504	NA	0.0247792	NA	0	NA	0	NA	0	NA	0.0160405	NA
AC206265.3_FG006	24.3218	0.172357	0.888599	-0.251617	0.623759	0.1842	0.943316	-1.09042	0.00783007	-1.69437	3.5034e-05	-0.205147	0.7052
AC206266.3_FG001	1.80906	0.519454	0.762079	1.04117	0.160075	0.806674	NA	0.536919	0.487557	1.20456	0.0811196	0.256274	0.789511
AC206273.3_FG004	12.5889	-0.0643322	0.971763	-0.194815	0.752427	-0.301528	0.900377	0.206216	0.708058	-0.276516	0.63081	-0.736076	0.1607
AC206285.3_FG003	0.0679643	-0.0192476	NA	-0.0375188	NA	-0.0214425	NA	-0.0307358	NA	-0.0295649	NA	-0.0151085	NA
AC206319.2_FG004	13.8694	-0.569952	0.340006	-1.16916	0.001129	-0.705157	0.27401	-1.8124	1.26933e-06	-0.601182	0.0942324	-0.747251	0.0427518
AC206332.3_FG005	2.03284	0.519818	0.761625	2.14444	0.00102997	0	NA	2.0607	0.00125001	1.63121	0.0127607	1.45134	0.0436966
AC206392.3_FG004	0.153029	0	NA	0.0559282	NA	0.0408555	NA	0	NA	0.0327331	NA	0	NA
AC206425.3_FG004	5.58232	-0.170352	0.927546	-0.275684	0.704729	-0.311899	0.921501	-0.36552	0.576712	-0.0689039	0.932849	-0.398198	0.574473
AC206611.3_FG003	0.204234	-0.105153	NA	-0.143276	NA	-0.109733	NA	0.000862111	NA	-0.0616876	NA	-0.0965169	NA
AC206638.3_FG007	0.121823	0	NA	0.0247792	NA	0	NA	0	NA	0.0327331	NA	0.0471895	NA
AC206642.4_FG001	1158.1	-0.0241711	0.973306	-0.109472	0.642265	0.0336469	0.983303	-0.242577	0.212613	0.0465138	0.855998	0.344171	0.0860372
AC206763.3_FG002	0.136852	-0.0192476	NA	-0.0375188	NA	-0.0214425	NA	0.0627112	NA	-0.0295649	NA	-0.0462575	NA
AC206764.4_FG001	25.9341	0.242959	0.724405	-0.133857	0.723033	0.457428	0.443056	0.021183	0.95868	-0.645742	0.0343493	0.345538	0.271663
AC206764.4_FG003	4.77515	0.547938	0.717984	2.55074	2.31368e-06	0.272616	0.94473	2.35073	1.21778e-05	0.395102	0.609072	0.496928	0.521969
AC206768.3_FG005	7.61869	-0.885091	0.184683	-1.15697	0.0109428	-0.657331	0.552983	-1.60612	0.000404073	-2.15436	4.52823e-06	-0.508993	0.30664
AC206780.3_FG004	0.294157	-0.0578116	NA	-0.11269	NA	-0.157962	NA	-0.0923172	NA	-0.0888004	0.889913	-0.0453795	NA
AC206788.3_FG008	0.161212	0	NA	0.0559282	NA	0.0408555	NA	0	NA	0.0327331	NA	0.0160405	NA
AC206788.3_FG015	4695.2	0.312294	0.40887	0.472594	0.0318544	0.119877	0.920008	0.540492	0.00956795	1.61563	3.73735e-17	0.0618795	0.843776
AC206840.3_FG002	337.193	-0.191075	0.251269	-0.22828	0.034759	-0.0265313	0.973839	-0.310553	0.00239892	-0.368477	0.000246796	-0.090608	0.480226
AC206898.3_FG006	0.0868432	0	NA	0	NA	0	NA	0	NA	0	NA	0.0783385	NA
AC206901.3_FG005	151.186	3.72298	1.06114e-28	3.01613	3.23488e-19	2.31589	2.21198e-10	2.95964	1.46223e-18	5.61701	5.73158e-68	1.48173	8.53258e-05
AC206941.2_FG002	0.612005	0	NA	0.464301	NA	0	NA	0.969424	NA	0.887163	0.152823	0.255637	NA
AC206951.3_FG016	1.35555	0.158734	0.94806	-0.564811	0.471337	0.570525	NA	-0.373731	0.629199	0.0322999	0.985152	0.0403011	0.971204
AC206951.3_FG017	254.542	0.999389	0.00216698	-0.432104	0.197288	0.306162	0.78821	0.0959989	0.800602	0.492193	0.111961	0.183361	0.645296
AC206968.3_FG003	662.472	-0.129459	0.721453	-0.0689103	0.728966	-0.0893057	0.910812	-0.110934	0.520202	-0.209191	0.188176	-0.0960779	0.624811
AC206980.3_FG007	0.208002	0.0181334	NA	-0.0097052	NA	-0.0326706	NA	-0.0468302	NA	0.00241354	NA	0.0244399	NA
AC206989.4_FG002	121.093	0.135211	0.73297	-0.145785	0.448228	0.210305	0.647345	0.00826132	0.973824	-0.127644	0.505439	-0.128309	0.521376
AC207043.3_FG002	233.223	3.69755	3.80133e-31	3.98567	3.82587e-37	2.5516	6.70523e-14	3.87822	3.75558e-35	6.47861	3.65754e-100	1.75904	4.54734e-07
AC207043.3_FG004	0.0766477	0.0430504	NA	0	NA	0	NA	0	NA	0.0327331	NA	0	NA
AC207189.4_FG002	0.760035	0.421548	0.811975	-0.0529929	0.956653	-0.102172	NA	-0.628242	0.377315	0.340584	0.684583	-0.115441	NA
AC207265.3_FG002	3192.5	-0.157463	0.262418	-0.292209	0.000893256	-0.130146	0.564474	-0.411722	7.94573e-07	-0.690286	1.44966e-17	-0.168219	0.0860329
AC207309.3_FG007	0.797784	0.0645927	0.979055	0.122277	0.900122	0.265726	NA	0.170798	0.838415	0.669338	0.369471	0.212134	NA
AC207321.3_FG003	2.08256	0.491448	0.764181	-1.2716	0.0709426	-0.215294	NA	-0.651115	0.374518	0.0341425	0.983087	0.50601	0.528859
AC207328.3_FG003	0.674496	0.126388	0.940343	0.591939	0.277559	0	NA	0.399831	0.457725	0	1	0.465944	NA
AC207342.3_FG007	68.4718	0.0738499	0.905806	0.239236	0.260529	-0.155055	0.876089	0.336716	0.0794384	0.503364	0.00515014	0.0992056	0.695851
AC207342.3_FG008	3973.8	0.27599	0.00368866	0.283489	0.000743712	0.19006	0.156997	0.487312	5.93932e-10	0.551792	1.07151e-12	0.0409155	0.728538
AC207347.3_FG005	202.731	-0.0123975	0.981319	0.0804083	0.643482	0.179674	0.647433	0.291622	0.0292352	-0.27834	0.0468131	0.208461	0.164469
AC207427.3_FG005	0.427971	0.197546	NA	0.113705	NA	0.618934	NA	0	NA	0.293137	0.668484	0.453095	NA
AC207533.2_FG002	19.6221	-0.170956	0.867618	-0.156962	0.720521	-0.132531	0.949812	-0.0608081	0.886389	-0.446975	0.226363	0.224608	0.584731
AC207546.3_FG004	0.485629	-0.0947305	NA	-0.191675	NA	-0.249278	NA	-0.462292	NA	-0.62019	0.331732	-0.546346	NA
AC207628.4_FG003	2.79327	1.1799	0.221629	1.07083	0.113488	0.798803	0.692811	0.644713	0.365278	0.434142	0.583447	1.50641	0.020189
AC207628.4_FG005	0.719992	-0.51339	0.736885	0.229885	0.79459	0.0881978	NA	-0.382441	0.607061	-0.581214	0.414447	0.666164	NA
AC207628.4_FG009	8475.14	0.073748	0.835712	-0.374846	0.00261425	0.199251	0.479319	-0.659563	1.26468e-08	0.713236	4.04632e-10	-0.424711	0.000795585
AC207628.4_FG010	41.5103	0.222149	0.789323	1.2141	1.553e-05	0.0730728	0.977482	1.27456	3.44415e-06	-0.439669	0.20591	1.16143	5.7156e-05
AC207628.4_FG011	81.1328	-0.331229	0.315116	-0.467955	0.0203855	0.00819853	0.999431	-0.817999	2.08674e-05	-1.33524	8.38995e-12	-0.565254	0.00522089
AC207652.3_FG001	45.6036	-0.465356	0.22947	0.158886	0.587935	-0.324013	0.653979	0.253553	0.31925	0.0348976	0.917996	-0.068825	0.840371
AC207656.3_FG002	321.63	-0.133997	0.744241	-0.292959	0.0960784	-0.0464148	0.969404	-0.464668	0.00390556	-0.532761	0.000761769	0.202743	0.290202
AC207722.2_FG009	81485.3	-0.0317778	0.966287	-0.694753	0.000212274	-0.20089	0.779938	-0.982738	3.6447e-08	-0.976307	3.35455e-08	-0.27433	0.21685
AC207728.2_FG003	50.6251	-0.308933	0.459529	-0.193284	0.452785	-0.0343732	0.98649	-0.0993682	0.704788	0.289771	0.191505	-0.338036	0.160067
AC207755.3_FG005	1.82858	-0.156689	0.951394	-0.344191	0.698129	-0.027595	NA	-0.272795	0.743148	0.602098	0.428969	0.347597	0.699321
AC207756.3_FG001	104.576	-0.167874	0.693905	0.181418	0.370482	-0.0799284	0.944395	-0.0185283	0.937748	-0.129125	0.545342	-0.217244	0.291383
AC207767.2_FG001	0.0722782	0.0430504	NA	0	NA	0	NA	0	NA	0	NA	0.0160405	NA
AC207803.3_FG003	31.4424	-0.112453	0.911948	0.0223498	0.961388	0.0159313	0.998871	0.000796914	0.999888	-0.21831	0.566483	-0.0261198	0.95792
AC207888.3_FG009	1.42058	0.1338	0.959346	0.917678	0.225367	0.536511	NA	0.28772	0.730346	-0.77233	0.294806	0.090496	0.93187
AC207890.3_FG002	4887.06	0.791745	2.17054e-09	0.630512	1.70598e-06	0.527886	0.000489937	0.585903	6.1756e-06	1.3271	6.80628e-27	0.0926529	0.609983
AC208023.3_FG001	2095.79	0.185879	0.348314	0.346438	0.0029153	0.145304	0.693237	0.318217	0.00515693	0.956264	7.05242e-20	0.225634	0.0780809
AC208026.3_FG005	0.723396	-0.0943002	0.966287	0.280605	0.712828	0.0560675	NA	0.00882888	0.995166	1.05546	0.0759729	0.327256	NA
AC208031.3_FG005	0.115932	0.0430504	NA	0	NA	0	NA	0	NA	0	NA	0.0471895	NA
AC208110.2_FG001	1.08812	-0.130958	0.958296	0.599814	0.451116	0.297306	NA	0.557521	0.456349	0.954807	0.173077	1.4259	0.0477155
AC208110.2_FG005	0.169679	-0.0273616	NA	-0.053335	NA	-0.0747617	NA	-0.0436926	NA	-0.0863082	NA	-0.110038	NA
AC208110.2_FG006	29.5056	0.239899	0.893365	-1.05955	0.0872769	0.0658868	0.991079	-1.22136	0.0365697	-0.932311	0.122552	0.577434	0.411788
AC208110.2_FG007	2.58366	-1.49195	0.0883759	-1.83003	0.00553103	-0.405639	0.902434	-1.72884	0.00708148	-0.391136	0.621618	-1.30723	0.0638093
AC208110.2_FG011	0.727291	-0.283383	0.887347	-0.222051	0.80949	0.249196	NA	-0.347969	0.659392	-0.336254	0.687457	-0.305502	NA
AC208113.3_FG005	74.6432	-0.291018	0.437531	-0.444374	0.0333747	-0.172458	0.847173	-0.338372	0.104513	-0.636879	0.00130998	-0.189814	0.432761
AC208113.3_FG009	44.2125	0.220618	0.722401	-0.55839	0.0416363	0.0807468	0.963743	-0.496466	0.0652523	-0.177371	0.573248	0.12162	0.722603
AC208201.3_FG001	477.574	-0.0800507	0.793264	-0.184241	0.136029	-0.0863033	0.878785	-0.360831	0.00109722	-0.101601	0.441211	-0.212327	0.0883022
AC208201.3_FG002	654.452	2.17863	7.7028e-22	1.12053	2.3162e-06	1.57187	5.47264e-11	1.78954	2.36387e-15	3.81242	1.87768e-68	0.132857	0.697811
AC208201.3_FG003	63.3631	0.882429	0.196494	0.712844	0.154918	-0.00126226	1	1.69879	7.17693e-05	-0.13136	0.841511	3.48656	3.29346e-17
AC208204.3_FG006	133.422	-0.0292293	0.972376	0.531149	0.0112198	-0.0282414	0.98945	0.814385	2.69014e-05	-0.547892	0.00976418	0.296734	0.213181
AC208212.3_FG001	0.464022	-0.104294	NA	-0.039139	NA	-0.115521	NA	-0.163056	NA	0.000118263	1	0.278346	NA
AC208217.3_FG001	4.16073	0.956399	0.317022	0.528285	0.450535	0.481453	0.865397	0.33394	0.637925	0.200323	0.808525	0.309093	0.69692
AC208221.3_FG002	0.202745	0	NA	0.0841632	NA	0	NA	0.0943705	NA	0.0492581	NA	0.0241384	NA
AC208327.4_FG002	4.30448	-0.134636	0.952771	-0.163577	0.843465	0.708743	0.690378	0.00478181	0.997613	0.469287	0.484592	-0.0687477	0.939485
AC208327.4_FG003	357.161	-0.197166	0.63189	0.101912	0.675988	-0.111108	0.912918	0.259676	0.186529	-0.038327	0.883944	0.573316	0.00239826
AC208327.4_FG006	405.321	-0.161856	0.223923	-0.231169	0.00694441	-0.0800837	0.820582	-0.299378	0.000277387	-0.721386	5.78273e-19	-0.171341	0.059356
AC208337.2_FG003	3.03688	-0.224356	0.907954	-0.128024	0.883466	-0.0384006	0.998519	-0.184485	0.809812	0.174589	0.83391	-0.0460138	0.962914
AC208341.4_FG005	468.75	-0.165594	0.646876	-0.40329	0.014692	-0.0572016	0.955704	-0.57843	0.000194868	-0.62998	3.90919e-05	-0.328154	0.0621687
AC208341.4_FG006	55.0747	-0.0102025	0.993452	-0.221487	0.390405	-0.0675359	0.965172	-0.250812	0.297554	-0.491917	0.0288031	-0.133588	0.638404
AC208341.4_FG008	0.0969573	0	NA	0.0247792	NA	0	NA	0.0315622	NA	0.0327331	NA	0	NA
AC208346.3_FG004	94.741	-0.0249966	0.973919	-0.171223	0.4656	-0.010359	0.998871	0.0855693	0.717414	-0.520882	0.00764849	0.0330515	0.910123
AC208348.3_FG012	8.31654	-0.360362	0.776358	-0.387616	0.508722	-0.491035	0.797625	-0.529754	0.32038	-0.676344	0.197971	0.377229	0.512354
AC208358.3_FG005	0.489847	-0.342581	NA	-0.29438	NA	-0.352494	NA	-0.535164	NA	0.123422	0.872114	-0.465586	NA
AC208418.3_FG009	0.0622837	0	NA	0.0247792	NA	0	NA	0	NA	0	NA	0.0160405	NA
AC208434.3_FG001	0.0596576	0	NA	0.0559282	NA	0	NA	0	NA	0	NA	0	NA
AC208436.3_FG007	9.30256	0.0280832	0.989998	0.156254	0.802601	0.1998	0.94473	-0.147594	0.802927	1.1952	0.00361652	0.452832	0.393519
AC208440.3_FG003	552.846	-0.162182	0.445137	-0.144873	0.264255	-0.0932701	0.865539	-0.138656	0.261924	0.000763284	1	-0.240133	0.0513542
AC208454.3_FG002	0.214466	0.0461711	NA	0.0599824	NA	0	NA	0.0672571	NA	0	NA	0.0506102	NA
AC208458.3_FG011	0.101771	0	NA	0.0559282	NA	0	NA	0.0315622	NA	0	NA	0	NA
AC208521.3_FG002	0.97893	0.0202719	0.997213	0.209125	0.811726	-0.131341	NA	0.633427	0.366336	0.588494	0.416364	0.141399	0.883555
AC208564.3_FG004	0.0895955	0	NA	0	NA	0	NA	0	NA	0.0327331	NA	0.0471895	NA
AC208571.4_FG001	2074.05	0.0654708	0.803492	-0.4579	1.08916e-06	0.14514	0.554647	-0.756665	6.00473e-17	0.0438437	0.733357	-0.384121	8.59123e-05
AC208576.3_FG001	0.409906	0.403857	NA	0.53707	NA	0.276032	NA	0.120995	NA	0	1	0.0645185	NA
AC208649.4_FG003	0.0677874	-0.0503966	NA	-0.0686678	NA	-0.0525915	NA	-0.0618848	NA	-0.0607139	NA	-0.0774065	NA
AC208702.3_FG007	0.520755	-0.306098	NA	0.689669	NA	-0.319853	NA	0.358302	NA	-0.175547	0.835543	-0.0998056	NA
AC208711.3_FG005	0.484858	-0.107242	NA	0.495273	NA	-0.118956	NA	-0.00317531	NA	-0.328546	0.646235	-0.0803948	NA
AC208724.3_FG001	0.229331	-0.107021	NA	0.0526205	NA	-0.111682	NA	-0.131417	NA	-0.12893	NA	-0.032084	NA
AC208860.3_FG002	16.5289	-0.15562	0.885991	-0.313334	0.452036	0.231089	0.895576	-0.757762	0.0393476	-0.304933	0.455425	-0.347494	0.405624
AC208892.3_FG005	0.267453	0.0355248	NA	-0.0190133	NA	-0.0640044	NA	0.094211	NA	0.097706	0.877656	-0.138076	NA
AC208897.3_FG003	966.902	-0.317876	0.0830033	-0.573083	1.64967e-05	-0.162768	0.722713	-1.05445	1.15178e-16	-1.2419	5.69537e-23	-0.568092	3.14851e-05
AC208897.3_FG004	10227.2	0.484625	0.00985709	0.428653	0.00946606	0.205012	0.684304	0.293992	0.0778366	2.1183	3.20237e-48	-0.00949644	0.973013
AC208915.3_FG010	0.336695	0	NA	0	NA	0	NA	0	NA	0	NA	0.313431	NA
AC208916.3_FG003	0.819211	-0.0927506	0.970671	0.50665	0.538005	-0.130449	NA	-0.196201	0.812337	0.483575	0.542589	-0.498602	NA
AC208920.3_FG001	0.685303	0.435698	0.791314	0.155913	0.861217	0.257801	NA	0.38638	0.603099	0.524207	0.475371	0.521652	NA
AC209029.2_FG002	0.37233	0.1962	NA	-0.17099	NA	-0.0977233	NA	0.143843	NA	0.29114	0.669888	0.0709751	NA
AC209050.3_FG001	0.177675	0.0119301	NA	-0.0376092	NA	0.00972989	NA	-0.0308099	NA	-0.0296362	NA	0.0160791	NA
AC209050.3_FG003	247.448	4.84786	1.20743e-29	1.76546	0.000142254	3.53727	2.6357e-15	1.59616	0.00048481	5.5317	1.12515e-39	-0.596943	0.315358
AC209074.3_FG007	0.93214	0.425088	0.790751	0.462733	0.543132	0.399017	NA	0.97034	0.130096	1.42015	0.0207776	0	1
AC209080.3_FG004	2.42155	-0.453046	0.795288	0.42595	0.599292	-0.0197677	0.999632	-0.450729	0.556289	-0.445597	0.575819	-0.679235	0.393908
AC209169.3_FG007	0.197301	0.0784052	NA	-0.00673082	NA	-0.0226579	NA	-0.032478	NA	-0.0312407	NA	-0.0488795	NA
AC209206.3_FG004	3.51666	-0.975705	0.356958	-0.475095	0.521528	0.221543	0.951765	-0.624161	0.35242	-1.47323	0.0175051	-0.589087	0.424226
AC209206.3_FG011	359.948	-0.131491	0.738976	-0.441983	0.00590688	-0.0393674	0.974549	-0.72298	1.69037e-06	-0.857505	8.65078e-09	-0.358422	0.0352649
AC209208.3_FG001	864.735	-0.137262	0.649981	-0.233638	0.108249	-0.0278042	0.981489	-0.292411	0.0308342	-0.027691	0.883989	-0.307743	0.0332683
AC209208.3_FG002	2493.33	0.164266	0.718046	0.626154	0.000711155	0.210383	0.752048	0.934897	8.51934e-08	0.657544	0.000209027	1.6084	1.12581e-20
AC209208.3_FG003	4.20772	0.27038	0.88745	1.01797	0.111406	0.267401	0.94473	1.23279	0.0379026	0.122235	0.88926	1.57147	0.00932485
AC209208.3_FG005	291.13	-0.0470812	0.885991	0.051411	0.705966	0.0481572	0.943557	-0.00954169	0.947369	0.268573	0.00698362	0.0395566	0.782788
AC209212.3_FG005	2.65449	-0.834195	0.509685	-0.0932373	0.92211	-0.327774	0.931189	0.0713202	0.932502	-0.0771906	0.936008	-0.261379	0.767494
AC209215.4_FG006	1.67799	-0.00280045	1	0.164492	0.861814	0.252075	NA	-0.459577	0.559141	0.0205505	0.995627	0.604097	0.455541
AC209242.3_FG003	202.415	-0.123096	0.663875	0.236851	0.055249	-0.086896	0.89126	0.386317	0.000597366	0.0651558	0.67033	0.241641	0.0551429
AC209257.4_FG003	9.58456	-0.452618	0.708756	-0.32875	0.599901	-0.27638	0.923231	-0.688096	0.199649	-0.77965	0.143015	-0.142026	0.842823
AC209257.4_FG006	2.22475	0.757418	0.561103	0.120471	0.9	0.575747	NA	-0.414206	0.596038	0.354127	0.663455	-0.0126771	0.992596
AC209257.4_FG008	67.5619	1.22568	6.91065e-05	0.520156	0.11145	0.86721	0.0252086	0.543532	0.0811065	2.21129	4.5324e-17	0.601423	0.0664112
AC209364.3_FG009	16.916	-0.475061	0.58504	-0.0913923	0.874202	-0.0966262	0.975797	-0.362562	0.429525	-0.936698	0.0258166	-0.0363822	0.954605
AC209374.4_FG002	1156.29	0.282511	0.169436	0.98448	2.38781e-14	0.152735	0.769049	0.985233	1.59687e-14	1.31469	1.18539e-25	0.0371521	0.86037
AC209377.3_FG003	160.276	-0.331398	0.286933	-0.38207	0.057691	-0.279619	0.570862	-0.571842	0.0022599	-0.917557	4.75704e-07	-0.350996	0.0945111
AC209381.3_FG002	0.0623908	-0.0192476	NA	-0.0375188	NA	-0.0214425	NA	-0.0307358	NA	-0.0295649	NA	-0.0151085	NA
AC209460.3_FG002	266.879	-0.0527287	0.912607	-0.0543266	0.788125	0.113362	0.877367	-0.100595	0.561967	-0.0983479	0.586525	-0.058089	0.77768
AC209626.2_FG013	69.1602	0.135438	0.799499	-0.307671	0.162141	0.0876756	0.944721	-0.398122	0.0543693	-0.149078	0.535239	0.0325285	0.912888
AC209636.2_FG003	105.432	2.38834	4.55752e-20	2.84714	5.34499e-30	1.45268	9.47617e-07	4.19041	2.47723e-66	0.931398	0.00107061	0.773284	0.0124053
AC209664.3_FG002	20.2761	0.0929483	0.950936	0.579926	0.147772	0.0249673	0.998519	1.23422	0.000276191	-0.0171341	0.988379	2.10686	5.22567e-11
AC209705.3_FG004	493.187	0.0432786	0.918788	-0.294142	0.0286515	0.130133	0.796319	-0.383658	0.00248889	-0.0683131	0.680064	0.0464925	0.800864
AC209718.1_FG009	5.30234	0.121708	0.957056	0.667227	0.306225	-0.533911	0.835289	0.452201	0.491105	0.0256537	0.988339	0.194927	0.81353
AC209723.3_FG003	0.0731438	0	NA	0	NA	0	NA	0.0627112	NA	0	NA	0	NA
AC209739.3_FG003	0.220879	0.160008	NA	0.0534354	NA	0.0881031	NA	0.0680625	NA	0.0705875	NA	0	NA
AC209780.2_FG003	0.147097	0	NA	0	NA	0.0720045	NA	0.0315622	NA	0	NA	0.0160405	NA
AC209784.3_FG007	201.917	0.818313	0.142962	3.37509	7.20156e-23	0.731083	0.329907	3.11768	1.13876e-19	5.01859	4.93027e-51	2.7101	1.52243e-14
AC209784.3_FG011	1.15572	0.0752037	0.97617	0.493197	0.560317	-0.0839632	NA	0.323652	0.69404	0.0104027	1	0.883739	0.263892
AC209819.3_FG003	0.84953	0.0712025	0.974303	-0.416545	0.567057	-0.0912409	NA	0.00289395	0.998695	0.204937	0.799917	0.427321	NA
AC209819.3_FG005	1.20034	0	1	1.72998	0.00874924	0.289962	NA	2.13614	0.000643104	0	1	0.128938	0.89493
AC209819.3_FG007	0.883281	-0.0997333	0.969567	-0.480294	0.564766	0.47159	NA	-0.673873	0.354219	0.681425	0.37041	0.586168	NA
AC209819.3_FG008	0.394205	-0.197706	NA	-0.158241	NA	-0.445353	NA	-0.481039	NA	-0.237323	0.717245	-0.540641	NA
AC209819.3_FG009	0.457185	-0.105574	NA	0.573461	NA	0.0532405	NA	0.00226632	NA	0.501522	0.457755	-0.0796299	NA
AC209819.3_FG012	7.20666	-0.994903	0.226071	0.505894	0.351225	0.0862281	0.983777	0.909038	0.0489302	-0.56565	0.315671	0.058834	0.936729
AC209831.3_FG003	0.108336	-0.0192476	NA	-0.0375188	NA	-0.0214425	NA	-0.0307358	NA	0.0327331	NA	-0.0462575	NA
AC209835.4_FG004	392.487	-0.141924	0.705013	-0.645113	2.07005e-05	-0.00861409	0.998871	-0.878598	2.34857e-09	-0.0873124	0.657107	-0.454539	0.00480696
AC209845.4_FG010	0.905255	0.437396	0.806981	-0.0683739	0.945328	-0.160967	NA	0.531526	0.488209	0.835067	0.251137	0.356338	0.696873
AC209858.4_FG002	176.51	-0.132456	0.885933	0.468002	0.147587	-0.0330605	0.991189	0.662639	0.0242767	0.18366	0.618224	0.619863	0.0527723
AC209858.4_FG004	20.8436	-0.376351	0.719575	-0.412444	0.41758	-0.240716	0.921063	-0.500755	0.284309	-1.07463	0.0137185	0.737715	0.104901
AC209877.3_FG002	162.579	-0.454882	0.0307821	-0.174328	0.373837	-0.198067	0.727401	-0.166001	0.371715	-0.428856	0.00968004	-0.288079	0.119358
AC209898.2_FG004	702.912	0.0910136	0.77581	0.612715	7.48545e-08	0.0163111	0.98945	0.751035	1.23426e-11	1.36533	1.57137e-37	-0.0947366	0.54469
AC209987.4_FG002	1.19284	0.103948	0.969079	1.46702	0.0346212	0.0911022	NA	0.395463	0.624425	0.981562	0.168467	0.0444025	0.969123
AC209987.4_FG004	0.0642483	0	NA	0	NA	0	NA	0	NA	0.0327331	NA	0.0160405	NA
AC209987.4_FG010	240.761	1.98808	2.42774e-11	3.4434	2.34957e-35	1.12875	0.00199939	3.94383	1.91645e-46	4.06456	5.61494e-50	2.83529	1.29681e-23
AC210003.2_FG004	0.197466	0	NA	0.115042	NA	0	NA	0.0649223	NA	0.131403	NA	0.0329947	NA
AC210003.2_FG015	1081.27	0.0600604	0.94806	-0.497586	0.0537409	0.153349	0.903221	-0.82021	0.000486413	-0.446399	0.0748241	-0.118627	0.726032
AC210013.4_FG002	1.22632	-0.383794	0.845807	-0.746734	0.342782	-0.565954	NA	-1.49048	0.0250705	-0.216959	0.817371	-0.563169	0.508627
AC210013.4_FG003	3.88175	0.455707	0.747232	0.40997	0.553874	0.0859892	0.987716	0.260689	0.705745	0.283748	0.695573	0.471059	0.492232
AC210013.4_FG005	24.8457	0.422141	0.519787	0.636956	0.0574186	0.546699	0.438846	0.781498	0.0128068	-0.20715	0.63323	1.57244	5.4169e-08
AC210013.4_FG006	294.111	-0.122593	0.824776	-0.781045	5.82136e-05	0.0635546	0.962771	-0.716417	0.000179746	-0.270108	0.205063	-0.0874014	0.751398
AC210013.4_FG008	1976.55	-0.196009	0.360666	-0.366285	0.00354176	-0.0509997	0.948491	-0.544336	4.00039e-06	-0.657432	1.36959e-08	-0.411973	0.00125922
AC210013.4_FG009	189.084	-0.105288	0.746715	-0.318124	0.0154669	-0.0205232	0.986396	-0.439045	0.00047963	-0.374448	0.00300768	-0.156029	0.295408
AC210013.4_FG011	945.14	-0.0208135	0.959346	-0.254604	0.0175526	-0.0112891	0.991698	-0.24293	0.0198104	-0.454389	3.85735e-06	0.110585	0.380634
AC210013.4_FG012	65.2565	0.390049	0.30336	0.0725675	0.823163	0.16667	0.888931	0.206854	0.42862	1.13353	2.57743e-08	0.00762361	0.985381
AC210013.4_FG013	122.983	-0.0607077	0.935054	-0.771947	0.000256038	-0.0234848	0.991189	-0.832032	5.5922e-05	-0.995107	1.11402e-06	-0.172697	0.517641
AC210013.4_FG014	528.484	-0.560388	0.0998684	-0.915734	0.000192327	-0.539884	0.186268	-1.13396	1.55998e-06	-2.23555	2.35646e-22	-1.01658	4.64184e-05
AC210013.4_FG016	421.413	0.0418792	0.960548	-0.37973	0.103208	0.165033	0.877704	-0.398507	0.0719608	0.00909127	0.989392	0.224554	0.392754
AC210013.4_FG018	14668.2	-0.0773827	0.84817	-0.409263	0.00289622	-0.0384037	0.970255	-0.715693	2.1387e-08	0.238092	0.0925052	-0.690345	2.13852e-07
AC210013.4_FG019	1353.96	-0.0689252	0.916811	-0.111811	0.674366	-0.17428	0.845451	-0.196125	0.386184	0.353599	0.0894055	0.422083	0.0550689
AC210023.3_FG014	292.985	-0.192547	0.399738	-0.151486	0.298821	-0.0699119	0.924924	-0.220479	0.0937007	-0.0419062	0.81264	-0.319308	0.016899
AC210023.3_FG015	75.3694	0.0686722	0.916575	-0.0209143	0.943544	0.155571	0.874882	0.0673855	0.787126	-0.0825064	0.758111	-0.345165	0.12041
AC210027.3_FG003	0.587509	-0.137564	NA	0.725135	NA	0.275573	NA	0.0026824	NA	-0.210009	0.808871	-0.319724	NA
AC210035.3_FG002	0.17268	0	NA	0.0354895	NA	0.0585143	NA	0.0452042	NA	0.0468812	NA	0.0229736	NA
AC210158.3_FG004	14.1838	0.173401	0.871171	0.129747	0.782756	0.0247691	0.998076	0.144338	0.736678	-0.415123	0.309574	0.276212	0.512354
AC210163.3_FG005	18.3789	4.13357	2.43653e-16	2.889	3.60362e-08	1.71232	0.0246717	3.20774	3.1552e-10	5.43949	2.57171e-30	0.566792	0.462326
AC210168.4_FG003	11.5128	0.10807	0.952344	0.207389	0.736738	0.231694	0.936574	0.152652	0.795542	1.54568	0.00016516	0.627845	0.222948
AC210169.3_FG002	45.5568	-0.0166928	0.98854	-0.0922603	0.792049	-0.0715256	0.970971	-0.0748436	0.818444	-0.651106	0.0135906	0.587119	0.0224112
AC210173.4_FG002	127.663	0.192486	0.50473	0.6659	4.34334e-07	0.079615	0.927838	0.685965	1.39795e-07	0.646952	6.73652e-07	0.0918022	0.626939
AC210173.4_FG005	63.808	0.108753	0.940508	2.88161	3.4534e-18	-0.0121551	0.999632	2.88235	2.80091e-18	-0.770674	0.0762219	3.39028	8.37489e-25
AC210193.4_FG002	2.79899	0.735968	0.579291	-0.492678	0.547658	0.37097	0.916898	0.241016	0.765507	-0.378803	0.645759	1.54158	0.0169753
AC210199.4_FG003	70.0741	0.0947719	0.881104	0.118661	0.650313	0.0916955	0.944721	0.149686	0.526046	0.218624	0.333998	0.0450673	0.882961
AC210202.3_FG008	1.07882	-0.240028	0.909977	-0.589001	0.46695	-0.459997	NA	-0.734251	0.311163	1.03909	0.141425	-0.655199	0.428269
AC210204.3_FG002	2258.31	0.870747	0.000752467	0.891262	0.000159734	0.395691	0.45446	1.20782	8.3009e-08	0.304005	0.247496	-0.366667	0.186512
AC210303.3_FG001	324.375	-0.00322245	1	-0.571851	0.00700861	0.0210682	0.992371	-0.952696	1.65781e-06	-0.171489	0.487067	-0.0375973	0.906698
AC210314.3_FG006	820.583	0.0742292	0.938265	0.466236	0.106641	0.113894	0.945507	0.645075	0.0149259	0.0771432	0.837927	-0.155697	0.666491
AC210517.3_FG003	1.78589	-1.06173	0.348812	-0.165371	0.861435	-0.859094	NA	0.640704	0.378312	-0.455068	0.575762	0.184553	0.849191
AC210595.3_FG004	68.887	-0.048135	0.960141	0.654385	0.0045325	0.0896664	0.952598	0.919592	1.97745e-05	0.650926	0.0036185	0.908314	4.95293e-05
AC210596.3_FG003	114.871	0.0524046	0.966287	2.12515	2.08876e-14	-0.307909	0.811745	2.05077	1.31769e-13	0.150502	0.710066	0.0405853	0.93355
AC210596.3_FG004	4.07036	0.596448	0.666257	1.74875	0.00201402	-0.369435	0.915959	1.42654	0.0124355	0.139433	0.87218	0.292551	0.72398
AC210598.3_FG003	1.558	0.129038	0.959941	-0.755175	0.329826	-0.250185	NA	-0.509864	0.506828	-0.502977	0.527585	-0.729964	0.364291
AC210616.4_FG005	0.113351	0.0430504	NA	0.0247792	NA	0	NA	0	NA	0.0327331	NA	0	NA
AC210669.3_FG001	70.6135	1.50988	0.000219246	0.461213	0.320035	0.823954	0.226117	1.04221	0.00678714	4.2992	1.54521e-37	-0.0627703	0.920432
AC210731.3_FG002	1.30391	0	1	0.950416	0.179141	0	NA	0.748731	0.277035	1.72589	0.00567057	0.900146	0.225685
AC210816.3_FG006	12.9712	-0.0343419	0.98317	-0.0791058	0.898206	0.237305	0.918632	0.191316	0.704842	0.107878	0.853495	-0.230815	0.681912
AC210848.3_FG004	161.481	-0.106366	0.846472	-0.0431864	0.870519	-0.00277792	1	0.0612684	0.791995	-0.0422112	0.870883	-0.112993	0.643129
AC210883.4_FG003	0.209525	-0.0538377	NA	-0.0068047	NA	-0.0561825	NA	-0.0661104	NA	0.00169223	NA	-0.0826919	NA
AC210949.4_FG003	0.129158	-0.0503966	NA	-0.0686678	NA	-0.0525915	NA	-0.0618848	NA	-0.0607139	NA	-0.0151085	NA
AC210961.3_FG002	0.740459	0.0933532	0.969815	0.11948	0.9	0.442919	NA	0.0141456	0.991697	-0.182466	0.835878	0.595122	NA
AC210961.3_FG005	0.847942	-0.667717	0.609584	-0.5872	0.427791	-0.68801	NA	-0.932502	0.143117	0.602879	0.405023	-1.00324	NA
AC211164.5_FG003	186.158	-0.0045705	0.997787	0.186481	0.265749	-0.0562736	0.952497	0.200817	0.202375	0.664361	7.64128e-07	0.26697	0.0966774
AC211164.5_FG004	9.63533	-0.283467	0.848872	-0.297929	0.642172	0.52466	0.768759	-0.804861	0.131998	-0.873266	0.101243	-0.0766479	0.918762
AC211175.3_FG005	93.2715	0.879587	0.00437765	1.70382	2.38052e-12	0.459421	0.460215	2.49432	1.43451e-26	2.03265	6.86216e-18	2.33426	5.56631e-23
AC211175.3_FG006	0.85926	-0.15326	0.949374	-0.0432788	0.964568	0.476738	NA	0.731271	0.306757	0.731278	0.313075	1.22611	NA
AC211178.3_FG004	0.238041	0.0695124	NA	0.0903059	NA	0.0659684	NA	0.0509627	NA	0	1	0.0259002	NA
AC211190.4_FG004	1.14709	-0.845884	0.517677	-0.170401	0.860376	-0.300504	NA	-0.248308	0.769452	-0.526514	0.51127	0.0572323	0.958641
AC211196.3_FG004	0.120075	-0.0192476	NA	-0.0375188	NA	-0.0214425	NA	0.000413182	NA	-0.0295649	NA	0.0160405	NA
AC211261.3_FG017	1.04828	-1.11015	0.30654	-1.04708	0.155389	-0.918338	NA	-0.44604	0.575559	-1.1917	0.0809589	0.0775841	0.941812
AC211276.4_FG008	66.2222	0.488329	0.194398	0.646061	0.00948771	0.32327	0.679324	1.17485	1.94407e-07	0.576943	0.0188215	0.6202	0.0161084
AC211325.4_FG003	0.548287	0	NA	0	NA	0	NA	0	NA	0.843481	0.0443658	0.0425355	NA
AC211327.4_FG005	0.906962	0.656391	0.659188	0.119271	0.903552	0.273809	NA	0.0128335	0.99323	-0.168358	0.85488	-0.496597	0.556286
AC211347.4_FG006	0.0962844	-0.0503966	NA	-0.0686678	NA	-0.0525915	NA	-0.0618848	NA	-0.0607139	NA	-0.0462575	NA
AC211349.4_FG001	1488.15	0.154339	0.711579	-0.527632	0.00234025	0.212734	0.701575	-0.704712	1.80651e-05	-0.000298851	1	0.247833	0.215965
AC211357.4_FG004	146.07	-0.131898	0.738046	-0.178836	0.323442	-0.175	0.7623	0.130213	0.46024	-1.08699	2.07518e-12	0.0594208	0.783648
AC211359.2_FG002	0.310321	-0.0711011	NA	0.2066	NA	0.035856	NA	-0.113539	NA	0.120917	0.861177	0.0592539	NA
AC211390.3_FG001	319.672	-0.271204	0.124881	0.189255	0.156293	-0.189659	0.540441	0.169084	0.193323	0.0653575	0.676955	-0.055588	0.742629
AC211394.4_FG004	5139.85	-0.257114	0.109645	-0.0660198	0.666507	-0.176146	0.544617	-0.133352	0.297424	-1.06282	1.0435e-23	-0.394224	0.000944714
AC211401.4_FG003	403.813	-0.0498851	0.921505	-0.25035	0.134659	-0.0492453	0.963064	-0.175194	0.296662	-0.314602	0.0427832	-0.027537	0.906698
AC211411.4_FG004	0.606098	-0.422115	NA	-0.363463	NA	-0.251348	NA	-0.0199273	NA	-0.49254	0.489765	-0.12627	NA
AC211413.4_FG001	0.0736565	0.0119014	NA	-0.0375188	NA	-0.0214425	NA	-0.0307358	NA	-0.0295649	NA	-0.0462575	NA
AC211467.4_FG002	0.0535528	0	NA	0	NA	0	NA	0	NA	0	NA	0.0471895	NA
AC211471.3_FG003	0.110504	0.0430504	NA	0	NA	0	NA	0	NA	0.0638821	NA	0	NA
AC211474.3_FG006	28.4418	-0.113639	0.918769	-0.408254	0.294801	0.021547	0.998519	0.207181	0.597081	0.147554	0.734374	0.202195	0.640344
AC211651.4_FG001	3.50345	-0.230517	0.90705	0.7309	0.278158	-0.792724	0.69075	0.754256	0.234884	-0.315927	0.690855	-0.0278247	0.978959
AC211652.4_FG001	17.2835	-0.880999	0.0663362	-0.860042	0.0184306	-0.810156	0.1605	-0.907782	0.0108505	-0.569611	0.12095	-0.537987	0.167477
AC211652.4_FG002	87.8106	-0.393822	0.266165	-0.405714	0.08276	-0.368168	0.444156	-0.156321	0.538898	-0.35437	0.123164	-0.134592	0.638496
AC211669.4_FG003	0.171921	0	NA	0	NA	0	NA	0.0627112	NA	0.0638821	NA	0.0160405	NA
AC211705.3_FG001	1.20336	0.467756	0.794342	-0.264328	0.774347	0.435087	NA	-0.00400166	0.998248	-0.173803	0.854253	1.22071	0.100348
AC211737.3_FG012	1273.69	-0.0417826	0.889704	0.110245	0.324949	0.0554129	0.918632	0.0740262	0.507577	-0.1822	0.0656894	0.0676523	0.590261
AC211887.3_FG006	0.642397	0.0794251	0.970422	0.5733	0.386397	-0.219558	NA	0.352957	0.590798	0.0355798	0.9756	-0.306225	NA
AC211892.4_FG002	124.197	0.164617	0.660931	0.515701	0.000929423	0.096122	0.916746	0.424397	0.00669291	0.845392	3.79662e-09	0.225005	0.22011
AC211976.4_FG002	0.198012	0.0655886	NA	0.0852084	NA	0	NA	0	NA	0.0973264	NA	0	NA
AC212023.4_FG004	552.731	-0.113691	0.913962	-0.437652	0.236282	0.0157774	0.99889	-0.68769	0.0366486	1.57112	1.7583e-07	0.107465	0.821096
AC212035.3_FG008	0.283727	0.0274897	NA	0.0572349	NA	0.02242	NA	0.000954366	NA	0.00365887	1	-0.106845	NA
AC212068.4_FG005	2031.42	-0.155568	0.348593	-0.109639	0.33408	-0.038989	0.949355	-0.253117	0.00831323	-0.279042	0.0030995	-0.121605	0.291559
AC212112.4_FG002	850.474	-0.0769018	0.689201	-0.122659	0.167486	-0.0287307	0.955704	-0.120498	0.157271	-0.0750716	0.420454	-0.00310077	0.983023
AC212186.3_FG011	1.14515	-0.0672383	0.978958	0.338023	0.706447	0.894204	NA	-0.363454	0.653373	-0.353916	0.679188	-0.34463	0.709264
AC212187.4_FG001	2.36693	-1.11384	0.264462	-0.845395	0.222006	-0.72257	0.732232	-0.367471	0.611703	-1.71962	0.00567933	-0.548278	0.466097
AC212209.2_FG010	0.54127	-0.132348	NA	-0.053388	NA	-0.147984	NA	0.195012	NA	0.407394	0.60502	0.0775015	NA
AC212216.4_FG003	0.259564	-0.0857298	NA	-0.116811	NA	-0.0894635	NA	-0.105272	NA	0.161657	0.726156	-0.131676	NA
AC212219.3_FG005	2148.85	1.56065	1.54197e-21	1.91994	5.1753e-33	1.08297	4.64403e-10	2.00921	3.38715e-36	3.37225	3.38455e-102	-0.592661	0.00126285
AC212244.4_FG004	0.160217	0.0119014	NA	0.0247792	NA	-0.0214425	NA	-0.0307358	NA	-0.0295649	NA	-0.0462575	NA
AC212287.4_FG002	0.22363	-0.0557946	NA	-0.0760228	NA	-0.0237392	NA	-0.0340279	NA	0.00175374	NA	-0.0856975	NA
AC212323.4_FG007	0.544349	-0.281953	NA	0.274902	NA	-0.117505	NA	-0.347201	NA	0.467163	0.508729	0.188744	NA
AC212323.4_FG010	0.761518	0.085203	0.973306	0.57388	0.475368	0.312557	NA	1.23555	0.067495	0.241463	0.787148	0.478103	NA
AC212353.4_FG004	77.1527	-0.135534	0.821038	-0.272536	0.262526	0.0478658	0.978261	-0.27636	0.231867	-0.716374	0.000747074	0.147535	0.584487
AC212449.4_FG007	0.803576	0.321983	0.868696	-0.248458	0.78044	0.383889	NA	0.00628565	0.997072	-0.391348	0.623367	-0.123773	NA
AC212457.3_FG001	0.0664348	0	NA	0	NA	0	NA	0	NA	0.0327331	NA	0.0160405	NA
AC212465.3_FG002	0.37418	0.103542	NA	0.208826	NA	0	NA	0.0759114	NA	0.439959	0.340653	0	NA
AC212565.3_FG001	128.138	0.235951	0.609584	-0.0246021	0.939002	0.065361	0.965514	0.27433	0.23056	0.0577022	0.847982	0.178688	0.505057
AC212567.3_FG003	0.0667994	0	NA	0	NA	0	NA	0.0315622	NA	0.0327331	NA	0	NA
AC212570.3_FG006	55.859	-0.302059	0.754622	0.200076	0.687207	-0.439365	0.744358	0.332392	0.435035	-0.0962474	0.856972	0.448218	0.315474
AC212684.3_FG012	11.3824	-0.0444262	0.977261	0.0335117	0.955523	-0.648893	0.553288	-0.29028	0.550262	-0.144691	0.798749	0.175774	0.747882
AC212728.3_FG001	5.34883	1.01267	0.180857	-0.00148403	0.9992	0.110504	0.981551	-0.284272	0.671293	0.764409	0.160621	-0.0921092	0.910678
AC212754.3_FG004	0.594465	0.0662345	NA	0.310221	NA	0.0531972	NA	0.935277	NA	-0.179814	0.828366	0.375054	NA
AC212835.3_FG001	1.32219	0.148921	0.954095	-0.375464	0.67139	0.141037	NA	-0.320403	0.697972	0.575351	0.461355	0.22338	0.817952
AC212835.3_FG002	0.560471	-0.552826	NA	-0.780826	NA	-0.268447	NA	-0.453675	NA	-0.455225	0.482224	-0.664834	NA
AC212835.3_FG004	0.0590172	0	NA	0.0247792	NA	0	NA	0	NA	0	NA	0.0160405	NA
AC212835.3_FG007	1866.61	0.081713	0.622164	0.129153	0.115312	0.0886129	0.733381	0.124469	0.114257	0.325135	4.10309e-06	0.0616339	0.522282
AC212835.3_FG008	6.38135	0.77322	0.561103	3.43784	3.23428e-10	1.00528	0.506391	2.308	5.74762e-05	1.20089	0.0622536	3.32962	2.34034e-09
AC212859.3_FG007	492.236	-0.179149	0.588277	-0.123477	0.52272	-0.161548	0.786761	-0.195148	0.247825	0.521756	0.000389025	-0.463209	0.00420977
AC212859.3_FG008	129.843	0.614208	0.00679692	-0.443101	0.0387868	0.466746	0.119715	-0.185845	0.419972	0.844308	3.96314e-06	0.0256763	0.93482
AC212898.2_FG006	0.672323	-0.121347	0.961266	-0.0323495	0.971963	0.45896	NA	-0.204698	0.799502	0.400453	0.61793	0.526413	NA
AC212976.3_FG003	16.9296	-0.421965	0.715834	2.11139	3.2456e-08	-0.107428	0.977482	1.54088	8.7835e-05	1.57411	5.14211e-05	0.371912	0.493574
AC212979.2_FG006	2.44956	-0.1819	0.934978	-0.728269	0.328288	-0.00428935	1	-0.645432	0.3655	-0.516519	0.495204	-0.474348	0.560615
AC213050.3_FG001	60.5043	-0.110268	0.879399	-0.569493	0.0208053	-0.324004	0.63517	-0.489801	0.0437737	-0.277059	0.290239	0.0147933	0.969998
AC213050.3_FG002	4.13518	-0.661505	0.595225	-0.37446	0.604145	0.151119	0.970993	-1.00485	0.0996772	-1.21419	0.0442415	0.390398	0.578732
AC213099.3_FG001	134.34	-0.0285264	0.971763	-0.409208	0.0575637	0.134804	0.89892	-0.171199	0.460828	-0.0196295	0.953922	0.630254	0.00169505
AC213099.3_FG002	54.9441	0.230193	0.626947	0.196435	0.440777	-0.00957184	0.999431	0.0886922	0.740967	-0.0299457	0.924967	-0.0944759	0.751398
AC213398.3_FG004	0.250783	-0.0424835	NA	0.123445	NA	0.0901764	NA	-0.0678402	NA	0.00349636	1	-0.1021	NA
AC213432.2_FG004	13.121	-0.0939759	0.96239	0.0214319	0.976077	-0.409189	0.87013	-0.0867802	0.894043	-0.863231	0.110395	-0.184556	0.798077
AC213455.3_FG008	0.267813	-0.0425811	NA	-0.0140917	NA	-0.0474368	NA	-0.136906	NA	-0.134316	0.807471	-0.0334242	NA
AC213463.3_FG002	258.126	-0.0731433	0.815347	-0.286486	0.0127948	-0.185327	0.473069	-0.255851	0.0242829	-0.218018	0.0590704	-0.0811776	0.569895
AC213463.3_FG004	2.3107	-0.129331	0.960141	0.166489	0.857928	0.274442	NA	1.17401	0.0684989	0.157575	0.862975	0.847297	0.251519
AC213463.3_FG006	41.6725	-0.178782	0.812305	-0.661901	0.020592	-0.2394	0.84393	-0.643057	0.0212656	-1.1196	4.50964e-05	-0.107352	0.775857
AC213463.3_FG007	199.1	-0.0475294	0.937845	0.0840377	0.706253	-0.0818029	0.93961	0.305364	0.0741159	-0.49206	0.00322993	0.153561	0.45911
AC213463.3_FG009	0.23568	0.0337609	NA	0.0702919	NA	-0.0608265	NA	-0.0871891	NA	0.00449356	NA	0.0455025	NA
AC213521.3_FG005	1145.26	0.505978	0.501474	0.0844856	0.882312	-0.030217	0.99745	0.283672	0.532839	0.899676	0.0198447	0.688656	0.113871
AC213600.3_FG002	327.549	-0.054388	0.903182	0.483832	0.000288869	-0.0158402	0.991189	0.620503	1.15894e-06	0.394065	0.00292616	0.242727	0.109958
AC213608.3_FG003	0.0551699	0	NA	0	NA	0	NA	0	NA	0	NA	0.0471895	NA
AC213612.3_FG001	4621.67	-0.0349923	0.977154	-0.103961	0.820503	-0.115519	0.955513	-0.0721204	0.86348	-0.182976	0.657476	-0.17635	0.692556
AC213612.3_FG002	295.925	-0.21737	0.365529	-0.246093	0.0963973	-0.191616	0.618073	-0.252931	0.0744719	-0.22587	0.117424	-0.516532	0.000196661
AC213621.5_FG002	2.6064	-0.254119	0.903992	0.146179	0.878147	0.785438	0.7094	0.157945	0.851459	0.832624	0.232811	0.681441	0.383963
AC213621.5_FG004	10.2587	-0.378167	0.777071	0.0886986	0.903433	-0.495738	0.812623	0.728158	0.14928	-1.17669	0.0262116	0.749545	0.166122
AC213631.2_FG010	4.25507	0.128577	0.961276	1.20367	0.0861849	0.334857	0.93599	1.1884	0.0785024	4.43797	4.92851e-16	-0.171466	0.866361
AC213651.3_FG005	0.395613	-0.111928	NA	-0.219276	NA	-0.124824	NA	0.00358437	NA	-0.172546	0.83459	0.232402	NA
AC213654.3_FG001	669.072	-0.119233	0.698375	-0.287886	0.0312416	-0.0129904	0.992371	-0.34324	0.0067385	-0.577851	1.81702e-06	-0.00852695	0.96874
AC213654.3_FG003	24.4609	0.0611815	0.959559	0.0721521	0.866258	0.24704	0.865397	0.362458	0.254072	0.641846	0.0251059	0.547704	0.0780802
AC213654.3_FG004	1.06425	0.547301	0.721389	0.191444	0.829434	0.533672	NA	0.442693	0.550762	2.30456	0.000190126	0.121474	0.901325
AC213654.3_FG005	41.0373	0.454933	0.477342	0.718549	0.0338388	0.109418	0.963743	0.527723	0.126944	2.8575	4.78151e-25	-0.0626228	0.904571
AC213693.3_FG003	3.25153	0.477359	0.761625	0.265507	0.749381	0.544587	0.835405	0.177621	0.821925	-0.256502	0.761113	-0.0739756	0.939413
AC213769.3_FG001	1.99546	-0.444176	0.806276	1.93291	0.00322454	-0.683823	NA	1.1016	0.110078	0.0362551	0.982603	0.237629	0.806136
AC213779.3_FG009	1.26658	0.43527	0.812305	0.402943	0.645161	0.460367	NA	0.204721	0.811636	-0.153705	0.871005	0.986211	0.202181
AC213800.3_FG001	2.45928	-0.924511	0.424417	-0.344271	0.67018	-0.54177	0.846094	-0.171522	0.827524	-0.128017	0.882552	-0.58313	0.448271
AC213804.4_FG004	1.26111	0.61977	0.699436	-0.234424	0.80323	0.108187	NA	0.153799	0.859612	0.310981	0.725054	0.108666	0.917045
AC213857.4_FG003	0.400395	-0.0571232	NA	-0.111348	NA	-0.156081	NA	-0.276106	NA	-0.180187	0.767022	-0.229727	NA
AC213884.3_FG001	743.751	-0.146526	0.474424	0.231624	0.036399	-0.178159	0.451811	0.310882	0.00261869	0.143811	0.210737	0.119726	0.350468
AC213884.3_FG002	2.1344	0.508079	0.763584	-0.262492	0.769679	0.0857341	NA	1.10118	0.111468	-0.209104	0.819344	3.01402	3.7248e-06
AC214040.3_FG009	35.5732	-0.396701	0.522221	1.02725	0.000151304	0.0292866	0.993311	1.07436	4.84825e-05	-0.536993	0.0951997	0.242712	0.502288
AC214046.4_FG005	2.85	0.0218473	0.997213	-0.678911	0.389075	-0.616213	0.821458	-0.746363	0.305754	0.101485	0.913748	-0.915923	0.237104
AC214119.3_FG009	231.929	-0.137926	0.824654	-0.0296606	0.929239	-0.184616	0.860051	0.197402	0.429278	-0.447256	0.0478736	0.423485	0.0796344
AC214139.3_FG008	5.98465	-1.15034	0.178504	-1.13856	0.0604135	-0.9514	0.447221	-1.91451	0.000829704	-0.800839	0.188563	-1.76751	0.00332136
AC214244.4_FG003	2.32354	0.336998	0.860255	-0.318241	0.710012	0.0400268	NA	-1.0836	0.112396	0.371186	0.639721	-0.445226	0.596116
AC214266.3_FG002	95.065	-0.141549	0.764725	0.00535373	0.983094	-0.0765726	0.946657	0.0924292	0.668985	-0.117595	0.598297	0.0463206	0.859816
AC214267.3_FG004	5.98836	-0.229014	0.891628	-0.260857	0.712483	-0.118856	0.978643	-0.189237	0.778245	-0.798848	0.173895	-0.273713	0.70454
AC214350.3_FG007	997.993	0.212594	0.420687	0.0229682	0.917189	0.0869744	0.912918	0.0380678	0.839582	0.26716	0.0737998	-0.0163867	0.943441
AC214352.2_FG012	0.109115	0.0430504	NA	0	NA	0	NA	0	NA	0.0638821	NA	0	NA
AC214359.3_FG003	0.065718	0	NA	0	NA	0	NA	0	NA	0.0327331	NA	0.0160405	NA
AC214360.3_FG001	405.932	1.71271	7.96704e-12	4.36032	4.59169e-80	0.796738	0.0198523	4.30716	2.77136e-78	3.26083	3.22736e-45	0.511704	0.0848961
AC214448.3_FG007	881.459	0.406803	0.0809254	0.888012	8.57992e-08	0.0544466	0.964779	0.824175	4.82872e-07	0.814748	5.31669e-07	0.237204	0.248063
AC214451.3_FG005	0.276608	-0.111564	NA	0.0548542	NA	-0.116423	NA	-0.0680404	NA	0.00350667	1	-0.171356	NA
AC214507.3_FG001	292.701	-0.140872	0.700361	-0.40633	0.00883007	-0.0448124	0.966608	-0.432065	0.00394986	-0.666207	4.31998e-06	-0.458231	0.0035969
AC214531.3_FG004	0.143369	0	NA	0	NA	0	NA	0	NA	0.12618	NA	0	NA
AC214534.3_FG010	15.6173	-0.450841	0.578421	-0.510046	0.23319	-0.023777	0.998519	-0.652612	0.103697	-0.326403	0.461133	0.17082	0.730814
AC214602.3_FG012	5.12154	0.253979	0.881104	0.201902	0.788685	-0.0265466	0.999224	0.278294	0.67621	0.354904	0.598347	0.932277	0.108223
AC214635.3_FG002	789.598	-0.00586438	0.990851	-0.1452	0.206934	0.081959	0.87013	-0.434783	9.29248e-06	0.255457	0.010739	-0.397581	0.000110892
AC214635.3_FG006	190.96	2.46595	1.38392e-15	3.38839	1.85029e-30	0.99316	0.0234297	3.06993	4.83446e-25	4.82935	8.10798e-63	1.4956	4.86393e-06
AC214640.3_FG003	376.847	-0.0902601	0.85774	-0.161327	0.420481	-0.0349883	0.980975	-0.262646	0.134544	-0.0936912	0.658457	0.142838	0.49511
AC214648.3_FG001	0.269977	0	NA	0.346651	NA	0	NA	0	NA	0.220536	0.668875	0	NA
AC214648.3_FG003	1045.21	-0.326272	0.0376146	-0.380848	0.0024442	-0.207375	0.448957	-0.484487	5.19902e-05	-1.40944	2.37965e-34	-0.276578	0.0414104
AC214743.3_FG002	3.30753	-0.686301	0.571493	-0.855391	0.183647	-0.924945	0.506391	-1.94601	0.00105761	-1.16893	0.0519728	-0.617897	0.36905
AC214753.2_FG002	3.30766	0.841169	0.500849	0.526037	0.509566	1.19224	0.328943	0.20907	0.80133	0.935617	0.170229	0.669682	0.393807
AC214771.3_FG003	7.7874	1.53998	0.0261819	2.96993	2.78597e-09	0.0156721	0.999632	2.54967	4.55574e-07	2.22905	1.36156e-05	0.588087	0.412949
AC214790.3_FG001	0.10276	0	NA	0.0247792	NA	0	NA	0.0627112	NA	0	NA	0	NA
AC214791.2_FG002	0.118513	0	NA	0	NA	0	NA	0	NA	0.0327331	NA	0.0783385	NA
AC214817.3_FG004	82.1282	-0.00790135	0.997213	-0.0171165	0.961876	-0.108956	0.944395	0.273522	0.284513	2.01032	5.32582e-24	0.142871	0.644867
AC214817.3_FG007	507.514	-0.309905	0.497959	-0.114651	0.716876	-0.537944	0.144881	-0.331566	0.188387	-1.23963	1.95421e-08	-0.775411	0.00140371
AC215181.3_FG004	2.68095	-0.512396	0.729776	-0.270389	0.727766	-0.911073	0.554647	-0.342505	0.627568	-0.75743	0.248654	0.127736	0.881322
AC215195.3_FG005	0.0692747	0.0430504	NA	0	NA	0	NA	0.0315622	NA	0	NA	0	NA
AC215198.3_FG002	4.30421	-0.00376669	1	0.359044	0.623423	-0.120805	0.981594	1.08474	0.0521263	0.359976	0.613931	1.27503	0.026513
AC215201.3_FG005	5442.45	0.44013	0.635181	-0.318011	0.547747	0.311535	0.883472	-0.0421722	0.941792	0.619302	0.166592	0.969783	0.0327143
AC215244.3_FG002	1781.07	-0.0154137	0.964151	0.188287	0.0353551	0.0166382	0.983303	0.205801	0.0158609	0.0400061	0.72349	0.25095	0.00472153
AC215260.3_FG001	137.654	0.00907113	0.998813	0.995319	0.00615966	0.0389516	0.991698	1.36466	6.31484e-05	-0.720157	0.0549939	1.97658	8.3931e-09
AC215260.3_FG003	1276.42	-0.263741	0.0661452	-0.518144	8.53888e-07	-0.162509	0.557306	-0.619634	1.52713e-09	-0.598801	4.02223e-09	-0.519694	1.2694e-06
AC215260.3_FG004	400.178	-0.0202824	0.973387	-0.497089	0.00121738	-0.114315	0.882903	-0.390419	0.0106042	-0.607281	3.47216e-05	0.155345	0.406835
AC215309.3_FG001	0.196798	0	NA	0.123933	NA	0	NA	0.0330856	NA	0.034313	NA	0	NA
AC215309.3_FG004	0.781575	-0.340386	0.853209	1.40212	0.036618	-0.354972	NA	-0.0174387	0.988249	0.183078	0.834912	-0.295734	NA
AC215605.2_FG003	0.723235	0.260599	0.898448	0.148724	0.876047	0.0694093	NA	0.83093	0.242388	-0.229781	0.795168	-0.129212	NA
AC215635.3_FG004	0.649044	0.441495	0.794719	-0.0534115	0.955503	0.266932	NA	0.215108	0.7895	0.218432	0.804726	-0.306504	NA
AC215639.3_FG002	0.0943044	0	NA	0	NA	0	NA	0	NA	0.0327331	NA	0.0471895	NA
AC215690.3_FG002	385.514	-0.043923	0.950918	1.15822	4.2309e-12	-0.0973609	0.92854	1.02571	8.2703e-10	0.376903	0.0395378	0.609052	0.000921017
AC215723.3_FG001	28.185	-0.382785	0.46611	-0.204495	0.533843	0.0999549	0.951561	-0.235193	0.441027	-0.621657	0.02648	-0.00163959	0.999569
AC215907.3_FG003	0.0558103	0	NA	0.0247792	NA	0	NA	0	NA	0	NA	0.0160405	NA
AC215994.3_FG003	1.77468	-0.611926	0.698742	-0.98425	0.182921	-0.495456	NA	-0.27455	0.736986	-0.49218	0.536395	-0.832909	0.28861
AC216010.3_FG001	130.63	-0.401565	0.298041	0.113548	0.71135	-0.0139898	0.998871	0.169738	0.527686	-0.260022	0.317756	0.229464	0.416042
AC216067.3_FG002	2509.01	0.0404268	0.950936	0.171651	0.399868	0.101902	0.912353	0.168322	0.378213	0.18162	0.344332	0.159069	0.456627
AC216203.3_FG003	0.424255	-0.264197	NA	-0.751084	NA	-0.465697	NA	-0.152378	NA	-0.514782	0.461335	-0.614977	NA
AC216235.2_FG010	0.0750129	-0.0192476	NA	-0.0375188	NA	0.0097065	NA	-0.0307358	NA	-0.0295649	NA	-0.0462575	NA
AC216247.3_FG005	133.394	0.177535	0.668319	0.464047	0.00887792	0.106158	0.915409	0.594538	0.000388717	0.303517	0.0983093	0.339631	0.0765948
AC216264.3_FG001	0.382702	0.045011	NA	0.309096	NA	0.03671	NA	-0.116243	NA	0.241602	0.709302	-0.0564008	NA
AC216353.2_FG005	84.8918	0.16846	0.795672	-0.337882	0.220263	0.277206	0.743941	-0.91215	0.000172172	0.103045	0.749301	-0.129898	0.693685
AC216722.2_FG003	0.0771304	0	NA	0	NA	0	NA	0	NA	0.0638821	NA	0	NA
AC216734.3_FG006	1.07088	-0.437344	0.810101	-0.0852663	0.933125	0.112697	NA	0.277216	0.741096	-0.149674	0.87438	-0.90526	0.249868
AC216793.3_FG008	1.8407	-0.603696	0.707569	-0.338442	0.702026	0.348817	NA	-0.874428	0.223282	0.0136329	1	0.452725	0.596247
AC216870.3_FG005	139.234	-0.173485	0.722401	-0.255646	0.256523	-0.129675	0.900269	-0.442386	0.027431	0.0728646	0.787638	-0.502229	0.01677
AC216871.3_FG004	12.8246	1.1181	0.116802	2.38549	2.10932e-07	0.182686	0.958848	1.65113	0.000537973	1.50164	0.0018033	2.4094	2.3848e-07
AC216872.3_FG002	0.469335	-0.114657	NA	0.591242	NA	0.243374	NA	0.526398	NA	-0.176117	0.831872	0.0934374	NA
AC216886.3_FG001	1.34529	-0.294835	0.886906	-0.211542	0.82331	-0.662819	NA	-0.00872945	0.995984	-0.552583	0.48773	0.208834	0.831799
AC216886.3_FG002	0.139759	0.0119014	NA	-0.00636976	NA	-0.0214425	NA	0.000413182	NA	-0.0295649	NA	-0.0462575	NA
AC216886.3_FG003	0.214429	0.0663447	NA	0.0381871	NA	0	NA	0.0966439	NA	0.0984483	NA	0	NA
AC217043.3_FG002	0.990128	-0.314983	0.875515	-0.253997	0.782321	0.272029	NA	0.357583	0.659643	0.876568	0.227419	-0.152217	0.882028
AC217050.4_FG001	2691.76	0.0545179	0.891256	-0.380557	0.00308836	0.0881608	0.893187	-0.509158	2.88395e-05	0.3142	0.0125835	-0.0368839	0.846286
AC217050.4_FG004	846.332	-0.147862	0.349578	-0.536797	7.43474e-10	-0.115019	0.695342	-0.733439	1.62363e-17	-0.597902	2.85005e-12	-0.271613	0.00428447
AC217050.4_FG006	2809.74	0.296939	0.0632503	0.445258	0.000221401	0.219051	0.377461	0.415763	0.000432249	1.44728	1.21424e-39	0.520188	1.93122e-05
AC217050.4_FG007	21832.8	0.745608	2.11699e-07	0.294913	0.0565574	0.574471	0.000320367	-0.149598	0.357701	1.40434	1.57946e-26	-0.224819	0.179973
AC217051.3_FG005	0.162011	0	NA	0	NA	0.0720045	NA	0	NA	0.0327331	NA	0.0160405	NA
AC217121.3_FG007	97.0767	0.428042	0.0666118	0.743416	5.82049e-06	0.333718	0.332549	0.517015	0.00228743	0.91279	6.28773e-09	-0.105842	0.658968
AC217241.3_FG004	13.14	0.285905	0.824775	-0.0179171	0.977903	0.00657546	1	0.124824	0.832808	0.0941278	0.885365	0.33974	0.560123
AC217263.3_FG007	0.128658	0.0430504	NA	0.0247792	NA	0	NA	0	NA	0	NA	0.0471895	NA
AC217271.3_FG001	270.648	-0.375717	0.0175534	-0.289423	0.0319667	-0.112205	0.846621	-0.31939	0.0136734	-0.652922	1.27076e-07	-0.376199	0.00503963
AC217271.3_FG002	392.249	-0.125241	0.692449	-0.183075	0.219299	-0.11531	0.844849	-0.196524	0.161218	-0.225719	0.102211	-0.104162	0.537407
AC217293.3_FG005	0.0808531	0	NA	0	NA	0	NA	0	NA	0	NA	0.0783385	NA
AC217293.3_FG007	24.1857	-1.14233	0.146365	-0.243972	0.736122	-0.0884378	0.985564	0.114768	0.868185	-0.388459	0.55292	0.519651	0.43147
AC217295.3_FG005	0.256788	0.175299	NA	0.0412326	NA	0.0679834	NA	0	NA	0.1063	0.828304	0	NA
AC217300.3_FG004	0.437943	0	NA	0.681019	NA	0	NA	0.621335	NA	0	1	0	NA
AC217300.3_FG005	2150.39	0.101678	0.874536	-0.515952	0.017353	0.0466933	0.978643	-0.808757	5.66625e-05	-0.372276	0.0870746	-0.221754	0.390975
AC217358.3_FG003	348.891	-0.303102	0.0162518	-0.604557	1.20061e-09	-0.184989	0.389591	-0.924807	1.6546e-20	-1.14608	2.42651e-30	-0.385731	0.000216249
AC217358.3_FG005	517.166	0.0844299	0.939837	0.621875	0.0555768	0.123856	0.949174	0.972132	0.00104918	-0.213113	0.571991	1.27733	2.79454e-05
AC217358.3_FG007	0.738099	-0.132274	0.95689	0.0770734	0.936555	0.401048	NA	-0.187528	0.817804	-0.174344	0.844764	-0.295403	NA
AC217358.3_FG008	0.859769	-0.538267	0.732592	-0.0717418	0.941818	-0.117018	NA	0.759733	0.291988	0.00314874	1	0.159285	NA
AC217358.3_FG009	1.71277	0.305073	0.878774	-0.738075	0.343845	-0.221739	NA	-0.357311	0.656246	-1.20625	0.0781397	-0.129983	0.897442
AC217358.3_FG010	2107.26	-0.155593	0.571014	-0.492889	0.000142667	-0.0219656	0.985529	-0.818755	2.72319e-11	-0.732719	2.10854e-09	-0.46399	0.000548253
AC217358.3_FG011	545.904	-0.160459	0.247851	0.152203	0.0961874	-0.0807585	0.824944	0.282119	0.000564168	0.201813	0.017148	0.0640175	0.558247
AC217374.3_FG001	0.126676	0	NA	0.0247792	NA	0	NA	0	NA	0.0327331	NA	0.0471895	NA
AC217379.4_FG002	0.0652356	0.0430504	NA	0	NA	0	NA	0	NA	0	NA	0.0160405	NA
AC217385.3_FG009	1.03697	-0.0914769	0.968991	0.104758	0.906378	-0.0999264	NA	-0.326824	0.64312	1.57934	0.008182	-0.38487	0.623254
AC217401.3_FG001	216.932	-0.0587253	0.921912	0.297344	0.124756	-0.00889118	0.998871	0.503248	0.00366035	-0.221225	0.267609	0.911104	6.91678e-08
AC217401.3_FG002	917.16	0.201158	0.363672	1.16397	3.77341e-24	0.121362	0.818157	1.40847	2.93427e-35	1.42154	2.09665e-36	0.683012	1.95417e-08
AC217401.3_FG003	1267.59	0.13666	0.707672	1.23137	2.37975e-19	0.0273686	0.983303	1.50671	8.79168e-29	1.61859	1.27137e-33	0.287274	0.0836763
AC217499.3_FG001	1248.56	-0.0619429	0.812635	0.0493985	0.694938	-0.0713477	0.880598	0.263097	0.00442632	-0.221155	0.0196954	0.0222833	0.877577
AC217499.3_FG002	14.3097	0.938882	0.338666	3.58495	1.13383e-13	1.06362	0.338841	4.1054	4.79307e-18	0.781575	0.210986	1.65593	0.00331585
AC217499.3_FG003	5811.33	-0.127899	0.777636	-0.535191	0.00201199	-0.0991661	0.918632	-0.75802	3.51638e-06	-0.661207	5.29468e-05	-0.384004	0.0409317
AC217553.3_FG001	0.289353	-0.14992	NA	-0.204273	NA	-0.0637871	NA	-0.0914329	NA	0.0973743	0.87782	-0.137607	NA
AC217553.3_FG008	7.96208	0.638412	0.395743	-0.360882	0.513775	0.1276	0.967532	-0.88279	0.0699221	-0.235301	0.682537	-0.895506	0.0778412
AC217556.3_FG003	936.18	-0.035307	0.877614	-0.166905	0.0309642	-0.0400565	0.927838	-0.138873	0.0695239	-0.174705	0.0187578	-0.00386352	0.975504
AC217561.3_FG003	0.187953	0.0444752	NA	-0.00658058	NA	0.0100278	NA	-0.0317531	NA	-0.0305434	NA	-0.0477885	NA
AC217665.3_FG005	1981.91	-0.0117812	0.971763	-0.29515	0.000354152	0.00688693	0.997185	-0.295322	0.000252094	1.7406	3.69356e-126	-0.132883	0.161407
AC217811.3_FG002	28.0447	1.01142	0.25059	2.975	3.18383e-09	1.12649	0.251817	4.21232	3.16851e-18	2.92282	2.9362e-09	0.918702	0.141119
AC217811.3_FG003	143.661	1.03082	0.0501308	2.53908	2.11938e-11	0.72584	0.395921	3.8541	1.04307e-25	2.52948	1.0593e-11	0.380552	0.463599
AC217840.3_FG001	787.872	0.0891096	0.762984	-0.108645	0.431987	0.117587	0.790738	-0.14633	0.239392	0.21237	0.0697253	0.0490688	0.759348
AC217841.3_FG001	0.415368	-0.22253	NA	-0.163931	NA	-0.232518	NA	0.0086763	NA	0.158698	0.833553	0.282833	NA
AC217842.3_FG001	322.622	-0.0129535	0.977445	0.033936	0.841428	0.0572571	0.940574	-0.0586648	0.690878	0.252471	0.0341855	0.112644	0.44231
AC217887.3_FG003	0.809573	0.25844	0.889909	-0.24124	0.76892	0.0511663	NA	-0.00777417	0.995984	0.181117	0.831218	1.57112	NA
AC217887.3_FG004	6.0644	-0.0127556	0.999114	0.599226	0.308957	0.48134	0.824379	0.719257	0.183408	0.165313	0.823974	0.830825	0.13783
AC217887.3_FG005	248.441	-0.0180246	0.96968	-0.200845	0.120436	-0.135746	0.754534	-0.277545	0.0212003	0.105575	0.442205	-0.199692	0.131071
AC217897.3_FG010	58.1034	-0.0588874	0.953249	-0.406095	0.158787	0.0188815	0.997789	-0.34892	0.214764	-1.22467	2.71416e-06	0.239547	0.446665
AC217910.3_FG001	4.53947	0.474586	0.723839	0.366017	0.596151	0.171487	0.964967	0.446456	0.474222	-0.95632	0.122663	-0.497013	0.4836
AC217910.3_FG004	49.92	5.27701	7.20025e-27	2.543	1.26124e-06	3.30256	5.56304e-10	3.29926	5.08295e-11	4.70648	3.00548e-22	-0.328101	0.688727
AC217947.4_FG002	18573.5	1.72321	4.97552e-26	1.80783	5.48044e-29	1.07284	7.63195e-10	1.85866	9.99683e-31	3.56005	5.88094e-112	-0.0537507	0.83846
AC217959.3_FG001	0.0776682	0	NA	0	NA	0.0408555	NA	0	NA	0.0327331	NA	0	NA
AC217962.3_FG005	497.999	-0.107047	0.807289	0.211035	0.246474	-0.0493807	0.965286	0.5676	0.000201721	-0.817261	7.81049e-08	0.373051	0.0293016
AC217965.2_FG012	395.141	0.0604113	0.952272	-0.538017	0.0507614	0.0308654	0.990551	-0.856817	0.000700898	-0.366724	0.189433	0.0165421	0.970502
AC217966.3_FG007	0.213104	0.0469231	NA	-0.0408939	NA	0.0445308	NA	-0.0335008	NA	-0.0322246	NA	-0.0504188	NA
AC217975.3_FG001	9402.96	-0.460789	0.0505799	-0.412204	0.0327875	-0.124926	0.898514	-0.427438	0.02076	-1.64922	7.72069e-23	-0.569824	0.00292087
AC217977.3_FG001	13.1398	-0.136825	0.905261	-0.568732	0.153065	-0.106055	0.966548	-1.36056	0.000390258	-1.46946	0.000134232	-0.582045	0.149272
AC217977.3_FG003	258.916	0.132566	0.714573	0.117583	0.519475	0.0406402	0.970971	0.18964	0.232848	0.424653	0.00269903	0.389921	0.0105969
AC218035.3_FG001	417.819	0.606969	0.00121756	0.965805	1.5177e-09	0.393111	0.147289	0.709608	1.19691e-05	2.8931	1.27745e-84	0.352981	0.0599804
AC218035.3_FG004	253.049	0.493657	0.026773	0.878564	2.20631e-07	0.249295	0.633686	0.680463	7.06437e-05	2.74368	7.99961e-71	0.181143	0.418079
AC218093.3_FG005	47.3832	0.182162	0.858812	-0.495058	0.198542	0.358451	0.778007	-0.421617	0.259863	-0.367835	0.342053	-0.523851	0.181587
AC218148.2_FG008	85.8526	-0.192404	0.742386	-0.00672343	0.983386	-0.258238	0.763432	0.152334	0.573062	-0.374318	0.127272	0.314979	0.228573
AC218457.2_FG013	1404.68	-0.153334	0.545949	-0.270655	0.0385042	-0.0903443	0.887135	-0.332591	0.00691071	-0.248157	0.0506252	-0.339243	0.0097949
AC218900.3_FG001	60.3461	-0.0536764	0.956051	0.730576	0.00150288	-0.00736911	0.999632	0.659174	0.00384798	0.975412	6.02952e-06	0.311947	0.256031
AC218957.3_FG003	0.0714977	0.0741994	NA	0	NA	0	NA	0	NA	0	NA	0	NA
AC218972.3_FG001	1364.28	-0.0141007	0.969567	0.163446	0.101273	-0.0458045	0.937779	0.210663	0.022702	0.513998	1.35307e-09	0.0385599	0.766935
AC218972.3_FG002	12.4366	0.79616	0.32047	0.681948	0.199759	0.669725	0.615608	0.658337	0.198073	1.85852	1.4183e-05	1.38811	0.00337712
AC218972.3_FG004	11.9987	0.526847	0.610051	-0.435292	0.47768	0.110569	0.978261	0.741037	0.128724	2.44227	1.31273e-09	0.557642	0.314253
AC218972.3_FG007	2.19739	0.716574	0.624293	0.281422	0.759765	0.346928	NA	0.0308451	0.978127	0.537518	0.502432	1.35395	0.0655711
AC218973.3_FG003	1.32528	-0.392662	0.839407	0.0158546	0.986433	0.24803	NA	0.359789	0.656551	-0.660837	0.389152	-0.488965	0.576672
AC218998.2_FG001	0.447198	-0.437928	NA	-0.385065	NA	-0.446937	NA	-0.357222	NA	-0.480279	0.420484	0.310374	NA
AC218998.2_FG003	20.9295	-0.390541	0.574968	-0.33971	0.372079	-0.282343	0.847173	-0.0678026	0.869075	-1.10057	0.00110119	-0.0714507	0.88102
AC218998.2_FG007	2529.75	-0.0521208	0.901855	-0.180713	0.230082	-0.00625268	0.999224	-0.284124	0.034102	0.0160154	0.937391	-0.432387	0.00153464
AC219006.2_FG006	2.0458	0.116336	0.964647	0.60474	0.454457	0.582567	NA	1.34539	0.043805	-0.157953	0.867807	1.6495	0.0172146
AC219006.2_FG007	6.99107	0.428078	0.740899	-0.109934	0.887369	0.149479	0.969404	0.187957	0.775317	-0.228207	0.748679	0.719357	0.215951
AC219020.4_FG002	56.1183	-0.469431	0.117487	-0.40252	0.0680835	-0.379683	0.37737	-0.530413	0.0115722	-0.480805	0.0227042	-0.625268	0.00369598
AC219022.3_FG004	0.608461	0.252582	NA	-0.216865	NA	-0.327392	NA	0.0155999	NA	0.206729	0.811113	0.702032	NA
AC219043.3_FG003	0.179246	0	NA	0	NA	0	NA	0.0317875	NA	0.0957094	NA	0.016155	NA
AC219061.2_FG007	141.437	-0.225653	0.434714	-0.0263641	0.90771	-0.192172	0.704763	-0.0347195	0.860136	-0.248129	0.127107	-0.106112	0.590261
AC219156.3_FG002	9.17452	0.17952	0.899679	0.355772	0.504115	0.162376	0.953887	0.223003	0.677473	0.356329	0.491118	-0.373338	0.513514
AC219190.3_FG002	2.06641	0.496194	0.771042	0.379825	0.657378	0.0280051	NA	0.759008	0.287084	0.0408205	0.977809	0.229878	0.808934
AC220927.3_FG001	0.635245	-0.294053	NA	-0.629481	NA	-0.0928049	NA	-0.370527	NA	0.743622	0.29345	-0.0945894	NA
AC220927.3_FG007	92.2512	1.16953	0.00757691	1.07188	0.00476244	0.673382	0.413202	1.75752	3.66129e-07	5.29185	1.20169e-63	1.30647	0.000497745
AC220970.4_FG001	0.227666	-0.0420433	NA	-0.0819536	NA	0.0212023	NA	0.0689424	NA	0.0715	NA	-0.101042	NA
AC220970.4_FG002	67.5816	0.88715	0.167567	0.704325	0.144466	0.735365	0.441076	1.34661	0.0014559	-0.529816	0.29246	3.01192	1.11555e-13
AC220972.3_FG001	23.1649	0.180045	0.853209	0.672735	0.0358149	-0.0282014	0.996395	-0.206889	0.597933	-0.404706	0.271425	-0.221472	0.598559
AC225127.3_FG003	0.567964	-0.393588	NA	-0.326247	NA	0.342036	NA	0.120735	NA	-0.286774	0.693487	-0.202746	NA
AC225147.4_FG002	634.086	-0.0119826	0.981916	0.0665396	0.712445	-0.0113112	0.997115	-0.00241081	0.994143	0.339775	0.0103575	0.100263	0.56626
AC225147.4_FG003	232.446	-0.00333841	0.997931	0.0327648	0.832038	0.00860694	0.997554	-0.0683461	0.608491	0.593476	1.33727e-09	-0.1653	0.187524
AC225176.2_FG003	0.2085	0.0430504	NA	0.0870772	NA	0	NA	0	NA	0	NA	0.0471895	NA
AC225176.2_FG006	0.261415	0.0865421	NA	0	NA	0.0476516	NA	0	NA	0.0745085	0.857714	0.0187087	NA
AC225179.3_FG003	0.75379	-1.06687	0.302286	-0.445806	0.590267	-0.657977	NA	-1.14336	0.0790572	-0.364314	0.657476	-0.384047	NA
AC225185.3_FG004	300.713	0.0557208	0.908121	-0.00115606	0.996332	-0.0173057	0.991189	-0.0510177	0.7895	0.0258792	0.904376	0.00239628	0.994627
AC225191.2_FG002	0.262812	-0.0553467	NA	-0.0183163	NA	-0.061658	NA	0.180326	NA	0.00455499	1	0.0461245	NA
AC225193.3_FG003	52.2538	-0.250698	0.725172	0.393156	0.201513	-0.123257	0.94473	0.838247	0.00143314	-0.38252	0.221617	0.956913	0.0004172
AC225193.3_FG004	197.226	-0.136819	0.709794	-0.488822	0.00122029	-0.0900026	0.913105	-0.752676	2.30654e-07	-0.779256	6.74321e-08	-0.600666	7.20119e-05
AC225205.3_FG003	130.381	-0.334096	0.514352	-0.284622	0.349218	0.0632423	0.975065	-0.736672	0.00404129	-0.880882	0.000459815	-0.788442	0.00344477
AC225225.2_FG003	0.250679	0.0193562	NA	0.0403005	NA	-0.0348737	NA	0.000671993	NA	-0.0480839	0.923626	0.026088	NA
AC225308.2_FG005	6.03467	0.0259144	0.993178	0.78849	0.150741	0.517532	0.801833	0.61834	0.263982	1.19607	0.0137958	0.573658	0.34227
AC225309.2_FG003	0.0747151	0	NA	0.0247792	NA	0	NA	0.0315622	NA	0	NA	0	NA
AC225346.3_FG001	1.63299	-0.0867254	0.969404	1.76615	0.00305295	-0.103359	NA	0.564409	0.388227	0.261721	0.731578	-0.155636	0.858006
AC225354.2_FG004	15.1147	0.508189	0.490952	-0.345744	0.478349	0.0732116	0.983303	0.0915076	0.855104	0.700269	0.0677664	0.0658189	0.911142
AC225359.3_FG006	0.274766	0.0964963	NA	0.055542	NA	-0.0480628	NA	-0.0688936	NA	0.0733704	0.896295	-0.103685	NA
AC225363.3_FG004	179.115	-0.476787	0.00192834	-0.232931	0.110035	-0.277223	0.255155	-0.628888	1.55709e-06	-1.3259	4.25565e-23	-0.607931	5.61739e-06
AC225555.3_FG005	0.202053	-0.124029	NA	-0.104442	NA	-0.127367	NA	-0.094125	NA	-0.139721	NA	-0.117733	NA
AC225555.3_FG007	9.85722	0.789305	0.221867	0.306544	0.568049	0.530771	0.701226	0.293105	0.565038	0.434125	0.370649	0.862859	0.04882
AC225718.2_FG006	352.262	4.74351	9.40284e-89	2.88872	1.77491e-32	3.80525	1.6742e-55	3.40567	1.69275e-45	5.81757	6.06585e-137	1.08432	0.00012157
AC225718.2_FG009	57.8158	1.55941	3.00155e-05	0.12915	0.805889	1.01374	0.0383536	0.335339	0.4299	2.40013	2.97777e-13	-0.3654	0.439639
AC225790.2_FG003	6.05849	-0.176057	0.918104	-0.549993	0.369518	-0.560389	0.779379	0.53009	0.327345	-1.1239	0.0415758	-0.139695	0.850879
AC226221.2_FG011	12.1491	-0.114726	0.943744	-0.530014	0.292284	-0.0294775	0.998186	-0.744536	0.109242	0.129148	0.828674	-0.201045	0.732321
AC226225.1_FG008	0.0602542	0	NA	0.0559282	NA	0	NA	0	NA	0	NA	0	NA
AC226227.2_FG003	0.168106	0.0741994	NA	0.0247792	NA	0.0408555	NA	0	NA	0	NA	0	NA
AC226227.2_FG004	0.727329	-0.633023	0.668398	-0.352787	0.684838	-0.233924	NA	-0.132042	0.876616	-0.115422	0.902084	-0.814333	NA
AC226227.2_FG005	15.8515	0.877239	0.153026	0.278786	0.615163	0.285543	0.900506	0.212366	0.691149	1.31698	0.000954467	0.0217416	0.976902
AC226230.2_FG001	2029.15	-0.0903237	0.740486	-0.152368	0.216872	-0.0308008	0.970223	-0.295099	0.00617143	0.199008	0.0762309	-0.26051	0.0263175
AC226235.2_FG001	460.732	0.436142	0.301035	0.818251	0.00137054	0.303746	0.728148	1.31484	3.86121e-08	-0.32516	0.25205	2.10221	7.04018e-19
AC226235.2_FG002	434.676	-0.0338604	0.960814	-0.0618591	0.799028	-0.0550366	0.963743	-0.0806	0.707234	0.122101	0.565197	0.233984	0.249272
AC226235.2_FG003	146.299	0.376161	0.558519	0.460207	0.185342	0.585932	0.322635	0.841162	0.00579009	0.984559	0.000936366	0.621012	0.0687591
AC226243.1_FG003	0.597261	0.46949	NA	0.149008	NA	0.47097	NA	-0.00188409	NA	0.0076444	1	0.819254	NA
AC226248.1_FG002	147.681	0.220057	0.447063	-0.14691	0.434778	0.122548	0.875154	-0.250824	0.130793	0.402307	0.00708011	-0.299196	0.0821513
AC226327.2_FG004	0.161268	0.0430504	NA	0	NA	0.0408555	NA	0	NA	0.0327331	NA	0.0160405	NA
AC226368.2_FG006	26.4262	0.168071	0.857392	0.289673	0.421093	-0.249753	0.876374	0.187261	0.608416	0.185253	0.628583	0.308757	0.395457
AC226373.2_FG009	0.154766	-0.0192476	NA	-0.0375188	NA	0.0097065	NA	0.000413182	NA	0.00158407	NA	-0.0462575	NA
AC226373.2_FG010	728.809	-0.0168524	0.973387	-0.119499	0.436466	0.130281	0.790837	-0.203425	0.12805	-0.291253	0.0224535	-0.408792	0.00181381
AC226552.2_FG001	0.993318	-0.236113	0.912582	0.109725	0.913663	-0.272332	NA	0.0198404	0.987704	-0.149069	0.874148	0.470071	0.594232
AC226606.2_FG006	0.0693194	0.0430504	NA	0	NA	0	NA	0.0315622	NA	0	NA	0	NA
AC229875.1_FG002	1.68206	0.891922	0.48574	0.876893	0.249332	0.73346	NA	0.880656	0.220649	0.0115362	1	1.34344	0.0642554
AC229978.2_FG002	23.9202	0.0928444	0.928097	-0.0590348	0.893049	0.108169	0.95469	0.0393972	0.919487	0.636328	0.0235386	0.470767	0.132255
AC229993.1_FG009	0.577558	0.229684	NA	0.241785	NA	0.0440107	NA	-0.353593	NA	-0.00320569	1	0.0471149	NA
AC230011.2_FG002	1444.07	-0.179032	0.530425	-0.499818	0.000399444	0.0360147	0.97416	-0.831384	4.66572e-10	-1.51887	2.78598e-31	-0.298816	0.0556081
AC230013.2_FG002	3.50135	-0.209079	0.919988	-0.450977	0.573071	0.634081	0.789428	-0.597824	0.404849	-0.818142	0.240909	0.119329	0.900816
AC230013.2_FG007	1015.94	-0.115094	0.782856	-0.169842	0.361689	-0.0869936	0.924076	-0.321442	0.0446472	-0.0402631	0.856521	0.18985	0.313172
AC230020.1_FG002	9.67083	-0.315931	0.810413	0.574184	0.253496	0.422871	0.821458	0.436526	0.385206	0.167663	0.790916	0.628356	0.213167
AC231180.2_FG001	8.22035	0.354584	0.810382	1.25129	0.0151037	0.442098	0.863513	0.900742	0.0904813	2.15043	2.32654e-06	1.14299	0.0340211
AC231180.2_FG006	1.02369	0.0836788	0.9736	0.154962	0.870176	0.0749398	NA	1.24151	0.0664975	0.429862	0.594761	1.52445	0.0327583
AC231409.1_FG001	0.729732	0.333871	0.853209	0.211641	0.803606	-0.13326	NA	0.311651	0.673824	-0.171233	0.838685	0.256669	NA
AC231604.1_FG001	0.141223	-0.0192476	NA	0.0247792	NA	-0.0214425	NA	0.000413182	NA	-0.0295649	NA	-0.0462575	NA
AC231745.1_FG003	1780.6	-0.240403	0.499154	0.494084	0.00802088	-0.255348	0.613285	0.518254	0.00382422	0.0729849	0.769237	0.220657	0.316172
AC231745.1_FG004	1153.65	-0.0242094	0.952781	-0.120451	0.331284	0.0946156	0.835341	-0.245347	0.0211268	-0.386652	0.000135602	-0.191729	0.104522
AC231747.1_FG001	432.058	0.0284904	0.940508	-0.122617	0.309128	-0.0203325	0.983035	-0.219003	0.0392406	0.101542	0.391936	-0.103965	0.413667
AC231755.1_FG010	1.30407	0.0898921	0.973251	0.0400347	0.96787	-0.199791	NA	0.20874	0.808085	-0.305936	0.728762	0.256838	0.789414
AC232238.2_FG004	7.47342	0.571208	0.636535	0.285055	0.694921	0.642169	0.727401	-0.131856	0.854476	0.00530987	1	0.00545212	0.997736
AC232238.2_FG005	0.125689	0	NA	0	NA	0	NA	0.0315622	NA	0.0327331	NA	0.0471895	NA
AC232238.2_FG008	2.41687	0.227874	0.918104	0.919332	0.22615	-0.167205	0.974549	0.447231	0.574894	1.592	0.0163844	0.506285	0.561506
AC232393.1_FG009	62.6581	-0.198024	0.750926	-0.0938545	0.776574	-0.0231749	0.994244	-0.406342	0.113006	0.0377863	0.912401	-0.347153	0.214259
AC233751.1_FG002	8.39109	0.146172	0.913508	-0.366922	0.476188	0.0305046	0.997789	-0.468354	0.325082	-1.16286	0.0112893	-0.150337	0.796427
AC233785.2_FG005	0.0918658	0.0430504	NA	0	NA	0	NA	0	NA	0	NA	0.0160405	NA
AC233785.2_FG007	0.143683	0	NA	0	NA	0.0408555	NA	0.0315622	NA	0.0327331	NA	0.0160405	NA
AC233788.2_FG002	156.148	2.44075	1.13109e-23	1.65813	2.51682e-11	1.64934	3.11977e-10	1.87468	1.67418e-14	3.16266	1.54106e-41	0.815902	0.00357385
AC233788.2_FG003	2.27372	0.212021	0.918284	0.28572	0.732445	-0.503899	NA	-0.635585	0.377336	-1.23802	0.0633948	-0.504348	0.536426
AC233850.1_FG002	0.0557392	0	NA	0	NA	0	NA	0	NA	0	NA	0.0471895	NA
AC233850.1_FG003	21.4858	-0.152618	0.88119	-0.533335	0.144986	-0.327345	0.81029	-0.694955	0.0447535	-1.05146	0.00210594	0.0558156	0.909752
AC233850.1_FG005	100.999	0.00198243	1	0.281077	0.116567	0.295123	0.399357	0.46407	0.00387267	0.844004	1.33399e-08	-0.0596571	0.804216
AC233850.1_FG009	0.083667	0	NA	0	NA	0	NA	0	NA	0	NA	0.0783385	NA
AC233851.1_FG008	258.814	0.878114	3.73239e-05	0.832969	3.07247e-05	0.496334	0.11255	1.22167	1.23026e-10	2.56799	5.85881e-46	0.652251	0.00206874
AC233851.1_FG009	156.821	0.499815	0.0877697	0.893131	1.4517e-05	0.12248	0.924076	1.07922	5.67198e-08	1.42283	1.62459e-13	0.744321	0.000567889
AC233851.1_FG010	11.2328	2.78998	1.96392e-06	2.34457	4.25163e-05	1.23502	0.279631	2.05117	0.000366273	4.95745	9.86677e-23	2.16437	0.000270768
AC233851.1_FG011	0.208048	0	NA	0	NA	0	NA	0.0341032	NA	0.136339	NA	0.0173319	NA
AC233851.1_FG014	237.339	-0.0962294	0.897073	-0.0470737	0.892793	-0.112162	0.939983	0.0260784	0.93428	-0.214335	0.433573	0.467799	0.0669746
AC233853.1_FG002	0.3496	0.287189	NA	-0.265779	NA	-0.0829934	NA	0.00159923	NA	-0.234994	0.720964	-0.17904	NA
AC233853.1_FG003	18.7402	1.53962	0.000780667	2.45279	5.28294e-11	0.620977	0.631201	1.53492	0.000132188	3.23963	7.7625e-20	0.971738	0.0345636
AC233854.1_FG002	3.68478	-0.654301	0.606972	0.315221	0.661186	-0.213772	0.952434	-0.317896	0.646548	-1.26642	0.0374533	-0.563332	0.424851
AC233855.1_FG003	0.138164	0.0430504	NA	0	NA	0	NA	0.0627112	NA	0	NA	0.0160405	NA
AC233861.1_FG001	0.103454	0.0119014	NA	-0.0375188	NA	-0.0214425	NA	-0.0307358	NA	0.00158407	NA	-0.0462575	NA
AC233863.1_FG001	30.4783	-0.414575	0.623523	-0.481308	0.273597	-0.212555	0.923879	-0.327868	0.453305	-0.113362	0.832521	-0.478388	0.290269
AC233863.1_FG002	19.1652	0.0355437	0.986708	-0.0407837	0.957708	0.0666359	0.98945	-0.0502618	0.943366	-0.406289	0.51167	-0.951998	0.100603
AC233864.1_FG014	0.061432	0.0430504	NA	0	NA	0	NA	0	NA	0	NA	0.0160405	NA
AC233865.1_FG001	1263.86	0.263438	0.648874	0.310438	0.298694	0.190008	0.884268	0.534282	0.0404999	0.600551	0.0189895	0.20578	0.535773
AC233865.1_FG004	3.00678	1.53698	0.0788699	0.985851	0.181681	1.75098	0.0491991	1.18524	0.0818034	2.45681	5.63562e-05	0.161484	0.874601
AC233865.1_FG006	228.724	-0.0983035	0.779552	-0.131839	0.398718	-0.0191035	0.988099	-0.189645	0.177597	0.43423	0.000387315	-0.40359	0.00296267
AC233866.1_FG006	3858.63	0.0261704	0.973489	0.135242	0.595497	-0.049081	0.974597	0.233688	0.283988	0.11925	0.634256	0.387618	0.0787603
AC233870.1_FG003	314.275	-0.0318545	0.956348	-0.103732	0.577976	-0.137153	0.8248	0.0364881	0.847414	1.18198	6.06027e-20	-0.307867	0.0550535
AC233870.1_FG004	166.17	-0.0465836	0.944653	-0.425105	0.0223314	0.0404176	0.978261	-0.649177	0.000214864	-0.843374	1.05608e-06	-0.0947329	0.69609
AC233870.1_FG006	1341.59	-0.0295571	0.933784	-0.157311	0.161388	0.0567357	0.92296	-0.183405	0.0801713	0.0200651	0.889395	-0.0560116	0.685525
AC233871.1_FG003	13.0926	2.54046	1.12636e-06	1.50354	0.00584453	1.4827	0.0446108	1.33954	0.0136518	4.084	3.97969e-19	0.844495	0.182543
AC233871.1_FG004	0.992169	-0.195663	0.930843	0.152056	0.875143	-0.381851	NA	-0.141923	0.867381	-0.0979595	0.917836	-0.264021	0.778354
AC233871.1_FG005	0.206238	0	NA	0	NA	0.0622855	NA	0	NA	0.144878	NA	0.0719419	NA
AC233871.1_FG008	5.18246	-0.0727601	0.97223	0.0242993	0.973709	-0.157137	0.966548	-0.391187	0.528436	0.138304	0.847941	-0.495358	0.4475
AC233872.1_FG003	325.112	-0.0511735	0.943851	0.0134425	0.963675	-0.167872	0.847581	0.236804	0.261507	0.0555389	0.839753	0.485217	0.0179577
AC233878.1_FG004	349.288	-0.0203194	0.963849	0.434991	3.14172e-05	-0.0980191	0.843988	0.657882	3.51751e-11	-0.128944	0.298498	0.221271	0.060725
AC233879.1_FG002	0.401292	0.0445709	NA	-0.140509	NA	0.0363511	NA	0.00154738	NA	0.00593237	1	-0.289889	NA
AC233880.1_FG005	0.0738568	0	NA	0	NA	0	NA	0.0627112	NA	0	NA	0	NA
AC233880.1_FG006	163.757	0.300693	0.29488	0.658416	7.58035e-05	0.0557097	0.964474	0.658067	5.5594e-05	1.27353	8.23504e-17	-0.360764	0.063362
AC233880.1_FG009	0.368397	-0.149196	NA	-0.204396	NA	0.0323829	NA	-0.278009	NA	-0.274472	0.629186	-0.0503287	NA
AC233882.1_FG003	51.9973	1.13733	0.0423277	0.378394	0.493533	0.729142	0.467596	1.53574	0.000291614	1.40227	0.000958676	2.39933	1.24874e-08
AC233882.1_FG005	8.92118	-0.107394	0.95248	-0.344511	0.55558	-0.435286	0.830317	0.0504152	0.934794	0.438672	0.390986	0.0501657	0.943715
AC233883.1_FG001	1.271	0.0326452	0.9927	-0.337044	0.706783	0.242322	NA	0.00526561	0.997641	-0.251204	0.785662	-0.931053	0.233164
AC233883.1_FG006	6.7426	-0.461312	0.778957	2.61505	3.31156e-07	-0.32165	0.931078	2.01344	0.000119823	0.241167	0.764956	1.94289	0.000416742
AC233885.1_FG001	135.726	-0.187362	0.59285	-0.143344	0.463034	-0.0145381	0.995387	-0.289659	0.0853402	-0.145087	0.44269	0.0222537	0.927599
AC233885.1_FG002	0.324601	0	NA	0	NA	0.0978047	NA	0.299262	NA	0	1	0.32495	NA
AC233887.1_FG005	1.52751	0	1	0.997159	0.170533	0	NA	2.49412	7.06437e-05	1.41652	0.031606	0.302317	0.739347
AC233887.1_FG006	1804.93	0.458496	0.0124628	0.297516	0.0753362	0.340294	0.182083	0.40106	0.00950698	0.636034	1.52601e-05	0.166622	0.38496
AC233888.1_FG001	207.719	-0.463468	0.413015	-1.07681	0.000566499	-0.547557	0.402123	-2.51166	2.96914e-17	-1.13411	0.000158456	-1.30509	3.35575e-05
AC233888.1_FG002	1178.91	-0.309589	0.257406	-0.571823	0.000893314	-0.24119	0.610508	-0.87245	8.18971e-08	-0.658168	5.97113e-05	-0.41333	0.025839
AC233892.1_FG001	139.609	0.152813	0.701831	0.359223	0.0315718	0.0107348	0.998519	0.275177	0.102704	1.03996	3.78831e-13	0.230351	0.214535
AC233893.1_FG002	287.121	-0.107235	0.788031	-0.0856565	0.656559	0.0764256	0.931078	0.121665	0.47149	-0.222606	0.158847	-0.123578	0.508094
AC233893.1_FG003	133.533	0.452148	0.241753	1.01027	1.20731e-05	0.232802	0.821334	1.87052	3.28798e-18	2.52082	1.69726e-33	1.06408	5.27183e-06
AC233893.1_FG006	28.9094	0.0688608	0.972552	0.231342	0.727742	-0.0133025	0.999632	1.24836	0.00903689	-0.774116	0.157169	2.8596	2.87021e-10
AC233894.1_FG005	70.2695	-0.238871	0.49993	-0.128161	0.559293	-0.291827	0.48833	-0.0749866	0.730864	-0.635387	0.000355611	-0.199883	0.337067
AC233895.1_FG001	1534.83	-0.105505	0.673472	-0.0691634	0.61893	-0.0430508	0.949812	-0.0333808	0.808706	-0.116706	0.336455	0.12878	0.317954
AC233898.1_FG003	2.51155	0.513745	0.748057	0.531575	0.489419	0.390871	0.90802	0.469317	0.523951	0.681466	0.332081	0.704972	0.344849
AC233898.1_FG004	631.27	-0.257793	0.0909939	-0.540697	5.55562e-07	-0.16784	0.554264	-0.918804	2.41633e-18	-1.07811	5.56584e-25	-0.373635	0.00109428
AC233899.1_FG002	0.0793633	0.0430504	NA	0	NA	0	NA	0.0315622	NA	0	NA	0	NA
AC233899.1_FG004	24.8107	1.77271	0.00995865	3.73371	6.30494e-14	0.624506	0.805973	3.58966	6.24168e-13	6.40998	5.77844e-43	1.29207	0.043775
AC233899.1_FG005	95.5334	2.72388	5.23166e-29	1.40027	9.40355e-08	1.83186	5.29638e-12	2.07233	4.94475e-17	4.20363	1.07554e-74	0.576511	0.0669861
AC233900.1_FG002	0.644264	-0.467897	0.769969	-0.401692	0.618909	-0.289837	NA	-0.358441	0.634096	0.00355922	1	-0.291905	NA
AC233901.1_FG004	68.6992	0.568922	0.113041	0.633782	0.0149029	0.31181	0.723408	0.945084	8.39988e-05	1.83713	1.83231e-16	-0.432514	0.153247
AC233901.1_FG005	70.6708	0.566676	0.105356	0.667418	0.00832024	0.0654247	0.974549	0.923286	9.28955e-05	1.9487	3.47416e-19	-0.272425	0.391631
AC233901.1_FG010	2035.13	-0.0979718	0.850311	-0.129501	0.55558	0.142186	0.865539	-0.464168	0.00692435	-0.167591	0.403592	-0.564518	0.00165278
AC233903.1_FG002	0.129929	0	NA	0.0559282	NA	0	NA	0.0315622	NA	0	NA	0.0160405	NA
AC233910.1_FG001	225.009	-0.238426	0.321956	0.0614233	0.745705	-0.0928515	0.900554	0.057451	0.743069	-0.386327	0.0059259	0.220689	0.158506
AC233910.1_FG002	114.873	-0.0220869	0.980088	-0.229641	0.412111	0.202812	0.842951	-0.712436	0.00217353	-0.480079	0.0451151	-0.211762	0.467717
AC233910.1_FG003	5.33202	-0.650399	0.584164	-0.486998	0.468309	-0.703211	0.696242	-0.724652	0.230326	-0.525082	0.412923	-0.265095	0.72398
AC233910.1_FG004	331.015	0.0696951	0.858812	0.0279603	0.881826	0.0782308	0.910329	-0.123018	0.400216	0.265711	0.0395178	-0.0691643	0.693354
AC233910.1_FG008	220.355	-0.305264	0.27929	-0.175497	0.394503	-0.167632	0.813289	-0.308529	0.0856412	-0.871445	1.38548e-07	-0.412625	0.0260393
AC233910.1_FG010	1252.69	0.257709	0.200497	-0.346599	0.0115938	0.209021	0.511667	-0.675181	9.51663e-08	0.289835	0.0306765	-0.549741	4.10212e-05
AC233912.1_FG001	0.225032	0.0131901	NA	-0.0415813	NA	0.0798012	NA	-0.0340639	NA	0.00175559	NA	-0.0512663	NA
AC233914.1_FG001	413.479	-0.0973966	0.834688	-0.637948	6.38547e-05	0.165541	0.791415	-0.910595	3.40948e-09	-0.679051	1.10202e-05	-0.181806	0.354984
AC233916.1_FG002	9.85779	-0.650686	0.459771	-0.696711	0.17222	-0.1008	0.978643	-1.47257	0.00210404	-0.0481521	0.94664	-0.722178	0.164213
AC233922.1_FG004	221.476	0.0988324	0.856318	-0.282955	0.156891	0.064806	0.954776	-0.313244	0.0968206	0.00601547	0.994258	0.385911	0.0452145
AC233922.1_FG005	470.865	-0.0699423	0.847528	-0.25919	0.0433291	-0.112372	0.827884	-0.37751	0.00159387	-0.177003	0.175517	0.0902573	0.563751
AC233922.1_FG008	1253.93	0.0423227	0.921525	-0.501333	8.71564e-05	0.0474862	0.953732	-0.811761	2.79219e-11	0.432579	0.000488305	-0.494029	0.000170883
AC233933.1_FG001	0.0630573	0	NA	0	NA	0	NA	0.0315622	NA	0	NA	0.0160405	NA
AC233935.1_FG005	749.883	0.00498796	0.997213	-0.440274	0.00450275	0.171438	0.754639	-0.61124	3.01712e-05	-0.746336	2.07151e-07	-0.191133	0.294092
AC233936.1_FG003	85.7397	-0.171641	0.820011	-0.379949	0.212226	-0.120094	0.944721	-0.456826	0.106628	0.153919	0.649272	-0.827678	0.00341114
AC233938.1_FG003	232.353	-0.630374	0.0349673	-0.951581	4.96847e-05	-0.40484	0.428741	-1.42998	2.63527e-10	-1.3011	6.9854e-09	-0.8353	0.000614148
AC233939.1_FG003	234.783	0.107842	0.713438	0.041423	0.802734	0.0656754	0.925979	-0.00510143	0.980413	0.147364	0.258143	-0.0938728	0.537383
AC233939.1_FG004	14.2493	0.170723	0.905974	0.828573	0.0719076	0.389834	0.842236	0.668688	0.145465	-0.36832	0.503167	-0.0912656	0.894189
AC233942.1_FG001	227.997	-0.305936	0.203498	-0.240689	0.165316	-0.209587	0.648938	-0.0710788	0.71263	-1.08893	4.37378e-13	-0.467044	0.00416764
AC233945.1_FG003	235.905	0.580366	0.0127225	1.09757	2.0745e-09	0.489425	0.0881074	0.631049	0.000912616	1.88098	2.54809e-27	-0.114743	0.671152
AC233949.1_FG004	7618.19	0.529972	9.23091e-08	1.08103	4.57848e-32	0.345196	0.00339036	1.2902	1.62154e-45	1.94852	3.24965e-104	0.535764	4.19486e-08
AC233952.1_FG006	42.6596	-0.111418	0.885933	-0.159562	0.609248	-0.0154568	0.998646	0.232298	0.38506	-0.269137	0.335759	0.286838	0.301388
AC233952.1_FG008	9.75432	-0.738381	0.305113	-0.667096	0.151307	-0.201301	0.93961	-0.858708	0.0517282	-1.84747	4.27961e-05	-0.729254	0.120395
AC233953.1_FG003	0.152369	0	NA	0.0247792	NA	0.103153	NA	0	NA	0	NA	0	NA
AC233953.1_FG004	2.88484	0.847672	0.475618	0.441389	0.580608	0.688413	0.765786	1.41832	0.0194476	0.140895	0.875814	0.198491	0.830246
AC233953.1_FG005	6438.22	-0.17592	0.45815	-0.42392	0.000776761	0.00695109	0.998871	-0.759202	1.25264e-10	-1.3163	2.06566e-30	-0.381224	0.00385159
AC233955.1_FG002	1.27477	-0.42008	0.821047	-0.176251	0.854695	-0.586327	NA	0.167651	0.846352	-1.06594	0.12838	-0.546768	0.524911
AC233955.1_FG003	0.210263	0.0183823	NA	-0.00983844	NA	-0.0331191	NA	-0.0474731	NA	0.0986692	NA	-0.0714472	NA
AC233955.1_FG008	53.5053	0.101699	0.901536	0.705886	0.00423428	0.091654	0.955431	0.528247	0.0347946	-0.486181	0.0742445	-0.111689	0.752449
AC233955.1_FG009	1.03431	-0.391026	0.837585	-0.347752	0.696815	-0.398554	NA	-0.465566	0.552564	0.183063	0.845859	0.582524	0.493747
AC233960.1_FG002	493.452	-0.208139	0.481926	0.30698	0.0577455	-0.14577	0.818157	0.262975	0.0972685	-0.167751	0.332937	-0.209731	0.244255
AC233960.1_FG003	248.367	-0.190972	0.5225	-0.497668	0.000849588	-0.221656	0.562273	-0.76195	1.01651e-07	-0.967442	8.83919e-12	-0.848061	5.27693e-09
AC233960.1_FG005	0.108349	0.0430504	NA	0	NA	0.0408555	NA	0	NA	0	NA	0.0160405	NA
AC233961.1_FG001	443.922	-0.171064	0.294516	-0.224752	0.0280196	-0.163917	0.457063	-0.167762	0.102018	-0.485285	2.26891e-07	-0.11955	0.303178
AC233966.1_FG001	2.19777	-0.0754895	0.976063	0.540047	0.49115	0.0244023	NA	0.133803	0.873446	0.0381949	0.979504	-0.11115	0.911883
AC233966.1_FG003	0.179056	0.0173303	NA	-0.00927541	NA	-0.0312238	NA	0.00060166	NA	-0.0430513	NA	-0.0220004	NA
AC233967.1_FG001	123.922	-0.0207691	0.97223	-0.0448063	0.827266	-0.00303296	0.999632	0.163755	0.302925	0.246381	0.0994809	0.191634	0.246459
AC233967.1_FG002	0.306215	-0.0863918	NA	0.25103	NA	0.043567	NA	0.141665	NA	0.00710998	1	-0.0678136	NA
AC233979.1_FG006	111.023	-0.232076	0.707569	0.0390277	0.918673	-0.106173	0.947264	-0.256346	0.366293	0.841911	0.000358009	-0.410148	0.153274
AC233979.1_FG007	8.27165	1.04221	0.182329	-0.39177	0.580106	0.279844	0.931381	0.0729475	0.919285	2.08984	1.19473e-05	-1.29041	0.0403813
AC233979.1_FG008	100.528	-0.190257	0.853209	-0.429373	0.2749	-0.523993	0.536967	-0.291851	0.455888	0.669788	0.051031	-0.334641	0.42911
AC233979.1_FG009	606.347	-0.0015129	1	-0.1845	0.0529644	-0.0484461	0.927838	-0.215249	0.0174853	-0.105869	0.290824	-0.257635	0.00594256
AC233979.1_FG010	96.1245	-0.108326	0.858774	0.144458	0.55484	-0.00496178	0.999632	0.540978	0.00397057	-0.111996	0.657881	-0.136362	0.594857
AC233979.1_FG011	0.187037	-0.0199342	NA	-0.0388571	NA	0.0745731	NA	0.000427921	NA	-0.0306196	NA	-0.0479076	NA
AC234152.1_FG002	536.798	-0.267542	0.135074	-0.0799723	0.618873	-0.31269	0.085619	-0.0688147	0.649443	-0.515384	1.49564e-05	-0.517899	3.35257e-05
AC234152.1_FG005	5.99017	0.814333	0.360493	-0.100433	0.9	0.600261	0.744598	0.280676	0.66105	0.0985888	0.896082	-0.579388	0.384122
AC234152.1_FG007	82.8051	-0.0127103	0.986387	0.338329	0.0626843	-0.0952237	0.930196	0.250556	0.175143	0.00643293	0.99282	-0.246984	0.229575
AC234154.1_FG007	1120.48	-0.0430645	0.879079	0.0567841	0.631703	0.037972	0.948071	0.0539606	0.625821	0.086117	0.416663	-0.185709	0.0650598
AC234154.1_FG008	904.971	0.0386435	0.934956	0.0714236	0.687698	0.0507999	0.951561	0.140305	0.345764	0.322583	0.0147218	0.139395	0.395794
AC234155.1_FG002	571.9	-0.707855	0.0263686	-0.823076	0.0016278	-0.699896	0.048327	-1.27062	2.42845e-07	-1.79768	8.347e-14	-1.04095	7.04783e-05
AC234155.1_FG003	6.20455	0.68836	0.524996	-0.0733542	0.930086	0.302314	0.92545	-0.0423376	0.958268	0.372804	0.578707	-0.163773	0.84148
AC234156.1_FG005	32.1656	0.145983	0.907592	-0.00621412	0.991437	-0.173513	0.94473	-0.0704881	0.890383	-0.573285	0.184307	1.3831	0.000298156
AC234157.1_FG002	4055.68	0.267894	0.692001	-0.468414	0.134702	0.255554	0.834319	-0.803666	0.00406016	0.00755785	0.998271	0.19601	0.603246
AC234157.1_FG003	0.266387	-0.0705194	NA	0.0907861	NA	0.0355627	NA	0.00151382	NA	0.119927	0.86178	-0.0553545	NA
AC234158.1_FG005	1538.06	0.010032	0.977891	-0.0510356	0.687487	0.0439816	0.94386	-0.141766	0.162419	0.159776	0.108338	-0.14955	0.17119
AC234159.1_FG002	4303.42	-0.196619	0.399765	-0.728578	4.69817e-09	-0.147889	0.752666	-1.33189	1.33605e-28	-1.29941	1.05855e-27	-0.523971	6.89592e-05
AC234160.1_FG003	60.3522	-0.387696	0.548526	-0.241076	0.532681	0.110512	0.954976	0.414867	0.202523	-0.528512	0.10857	1.33309	5.15802e-06
AC234160.1_FG004	0.527864	-0.294194	NA	0.111752	NA	0.042208	NA	0.000597889	NA	-0.00158045	1	0.180968	NA
AC234161.1_FG010	329.619	0.0440197	0.933074	0.0278809	0.900366	0.026058	0.985342	-0.0121792	0.954545	0.233977	0.134835	0.137847	0.456767
AC234163.1_FG002	36.8624	0.73767	0.572832	4.90015	1.98688e-22	0.702994	0.756318	4.48819	6.96271e-19	6.23227	5.81763e-37	1.36462	0.0327637
AC234164.1_FG004	0.293895	0	NA	0.1955	NA	0	NA	0.0708611	NA	0.213357	0.675566	0.105946	NA
AC234165.1_FG002	2251.51	-0.1935	0.792096	-0.471453	0.114055	-0.235716	0.846621	-0.785233	0.00341857	-1.01842	9.03072e-05	-0.360122	0.267088
AC234166.1_FG001	0.831404	0.291025	0.885991	0.732814	0.348619	-0.17004	NA	-0.238177	0.771839	-0.000693433	1	0.862709	NA
AC234166.1_FG002	0.650435	0.302531	0.877375	-0.0429798	0.964792	0.0782739	NA	-0.219082	0.784816	0.575373	0.447021	0.0826718	NA
AC234169.1_FG004	0.10367	-0.0192476	NA	-0.0375188	NA	-0.0214425	NA	-0.0307358	NA	0.00158407	NA	-0.0151085	NA
AC234171.1_FG003	987.264	-0.212727	0.0585262	-0.0615798	0.568971	-0.163556	0.3182	0.00512105	0.969242	-0.616767	1.30331e-14	0.400275	1.19883e-06
AC234175.1_FG010	33.5923	-0.236357	0.854378	0.496996	0.300301	0.180214	0.944798	0.668636	0.121696	0.3785	0.434775	0.761073	0.0958675
AC234180.1_FG002	160.72	-0.139717	0.719482	-0.0981613	0.624799	-0.0681022	0.94473	-0.0715764	0.710118	-0.244601	0.142403	-0.13093	0.504559
AC234183.1_FG002	30.0895	-0.255525	0.729681	-0.284723	0.412158	0.0262804	0.995313	0.143254	0.678565	-0.175202	0.631715	0.439074	0.156758
AC234185.1_FG004	1986.18	0.984023	5.88585e-08	0.497152	0.00853488	0.980944	1.46448e-07	0.433732	0.0194443	3.71753	1.74354e-113	0.410388	0.041735
AC234185.1_FG005	0.832138	-0.119012	0.960814	0.584162	0.446619	0.776731	NA	0.147156	0.854898	-0.381203	0.618155	0.194117	NA
AC234185.1_FG006	0.136091	0	NA	0.0247792	NA	0	NA	0.0315622	NA	0.0327331	NA	0.0160405	NA
AC234185.1_FG007	636.519	-0.2127	0.126381	-0.361407	0.000177428	-0.220562	0.16046	-0.467367	5.27258e-07	-0.714083	6.32728e-15	-0.106064	0.369497
AC234190.1_FG002	0.0950444	0	NA	0	NA	0.0408555	NA	0	NA	0	NA	0.0471895	NA
AC234199.1_FG003	122.108	-0.220275	0.64379	-0.231311	0.349101	-0.0111449	0.998871	-0.243521	0.293069	0.152058	0.547241	0.261722	0.28314
AC234201.1_FG003	485.596	-0.106087	0.57952	0.43227	1.49049e-07	-0.195971	0.198525	0.701199	4.76823e-19	-0.200663	0.0266679	0.146384	0.134501
AC234202.1_FG004	0.0513663	0	NA	0	NA	0	NA	0	NA	0	NA	0.0471895	NA
AC234203.1_FG004	8981.98	0.0491644	0.857392	0.345769	0.000100462	0.0189969	0.981215	0.529219	3.67103e-10	0.658777	1.78671e-15	0.0295314	0.824792
AC234203.1_FG009	79.2164	0.239624	0.44753	0.0502959	0.831646	-0.16797	0.816954	-0.0567102	0.794598	0.443494	0.00554321	0.0280897	0.912278
AC234203.1_FG010	11.9537	0.647615	0.377346	-0.155639	0.798599	0.474811	0.757764	0.396799	0.404427	1.48225	6.86479e-05	0.901533	0.0361768
AC234203.1_FG011	105.329	-0.286962	0.261902	-0.295699	0.0744723	-0.116912	0.883472	-0.334354	0.0361582	0.304262	0.0450266	0.141681	0.442331
AC234513.1_FG005	0.728855	0.082418	0.973956	-0.634397	0.411923	-0.529335	NA	-0.168878	0.840435	-0.361366	0.659906	-0.00874572	NA
AC234515.1_FG002	0.256961	0	NA	0	NA	0	NA	0.208339	NA	0.158378	0.729439	0	NA
AC234515.1_FG003	584.273	0.000456081	1	0.0287559	0.850861	-0.0157862	0.988099	-0.0372851	0.784515	0.49259	6.02898e-07	0.11084	0.395044
AC234517.1_FG005	0.0639593	0	NA	0.0559282	NA	0	NA	0	NA	0	NA	0	NA
AC234520.1_FG003	885.26	-0.48143	0.0658813	-0.719668	0.000266838	-0.483904	0.100401	-0.645877	0.000867516	-0.772755	4.60871e-05	-0.697174	0.000629865
AC234520.1_FG005	784.853	-0.172652	0.394968	-0.350732	0.00218949	-0.0796943	0.89126	-0.333868	0.00281348	-0.96506	8.18288e-20	-0.0501504	0.752918
AC234521.1_FG004	29.4422	-0.599391	0.585945	-0.628785	0.296003	-0.671533	0.674143	-0.380033	0.531459	-0.920692	0.0888705	0.153103	0.841272
AC234521.1_FG007	0.189726	-0.0517527	NA	-0.102503	NA	-0.0859938	NA	-0.0955372	NA	-0.0623476	NA	-0.0794894	NA
AC234522.1_FG005	6627.18	-0.114812	0.897027	-0.51539	0.0888385	-0.0653653	0.977482	-0.881943	0.00122112	-0.832261	0.00222204	-0.36268	0.27761
AC234522.1_FG009	5.60873	-0.0167743	0.99775	-0.141587	0.856923	-0.0269751	0.998871	0.620613	0.285351	-0.171007	0.826234	-0.457909	0.513622
AC234524.1_FG005	1.21733	-0.118074	0.964306	-0.265012	0.773715	0.44153	NA	4.60933e-05	1	1.34904	0.0458754	0.157957	0.878204
AC234526.1_FG005	171.215	-0.19199	0.853509	0.475768	0.220263	-0.168988	0.937834	0.455719	0.21736	1.20655	0.000209931	-0.46052	0.258803
AC234528.1_FG001	596.1	-0.130856	0.682419	-0.212517	0.156819	-0.161982	0.723965	-0.293228	0.0330321	0.127875	0.41353	-0.581788	1.73326e-05
AC234528.1_FG004	84.9108	-0.230137	0.552177	-0.162349	0.465905	-0.0291724	0.986746	-0.191614	0.351996	-0.395367	0.037429	0.197228	0.358315
AC234528.1_FG005	405.741	-0.326502	0.543224	-0.116563	0.745934	-0.175209	0.899732	0.0476837	0.88954	-0.530781	0.0488461	0.269814	0.40727
AC234528.1_FG006	0.314077	0.161534	NA	-0.0239007	NA	0.0364208	NA	-0.115327	NA	0.122821	0.859688	0.0601872	NA
AC234575.1_FG003	10.2553	-0.430219	0.651746	-0.939339	0.0357414	-0.0882682	0.980017	-0.775847	0.0775842	-0.909277	0.0374095	-0.346063	0.498227
AC234575.1_FG008	0.424565	-0.099475	NA	-0.03292	NA	0.0501648	NA	0.0021354	NA	0.842572	0.163064	-0.0778283	NA
AC235534.1_FG007	6.32824	0.551202	0.651746	0.461169	0.481468	0.753326	0.60437	-0.0659374	0.929361	1.34882	0.00760282	0.606648	0.339172
AC235535.1_FG001	2630.32	-0.0699584	0.815347	-0.115353	0.371901	-0.0626569	0.918513	-0.130472	0.272275	-0.0541046	0.701721	-0.164637	0.189014
AC235540.1_FG002	41.1697	-0.378169	0.591611	-0.342776	0.360113	-0.222944	0.894425	-0.0779734	0.847353	2.69054	2.43749e-28	1.8403	1.05543e-12
AC235541.1_FG002	838.895	0.00113845	1	-0.00895519	0.955523	-0.0420063	0.949812	-0.243729	0.0237138	0.359498	0.000387943	-0.198825	0.0936346
AC235543.1_FG002	94.5395	0.068347	0.91786	1.03565	1.59927e-09	-0.0836496	0.948002	1.78268	2.80254e-28	0.452143	0.0167451	0.314067	0.138443
AC235543.1_FG003	17.7385	0.271649	0.772355	0.00224229	0.997066	0.463095	0.663604	0.215949	0.614561	-0.685354	0.0850589	-0.0472452	0.932889
AC235544.1_FG004	252.201	0.142687	0.7991	1.10558	6.90798e-09	0.0132706	0.998519	1.31222	1.90627e-12	1.67768	2.98693e-20	0.521924	0.0155371
AC235544.1_FG006	3.30773	0.437005	0.787062	0.00311668	0.997775	0.249323	0.948491	1.0362	0.0858402	0.679699	0.303872	-1.0776	0.131434
AC235546.1_FG001	410.887	-0.0723982	0.839675	0.559576	7.8142e-07	-0.111722	0.83037	1.12297	4.87515e-26	0.305242	0.00965763	0.480389	4.34879e-05
AC235547.1_FG005	761.446	0.731738	6.58982e-06	1.22008	1.14823e-16	0.409038	0.0725809	0.948626	1.71624e-10	1.49387	3.21319e-25	-0.0110342	0.96816
AF466202.2_FG008	1687.22	0.056812	0.680914	-0.0374419	0.619552	0.0599655	0.793868	-0.0950712	0.122509	0.0788188	0.212719	-0.128608	0.0420077
AF466202.2_FG010	0.43431	0.386392	NA	0.129412	NA	0.214855	NA	0.00217289	NA	0.17214	0.828469	-0.0771789	NA
AF546187.1_FG011	85.4578	-0.244512	0.680248	0.232626	0.42011	-0.232898	0.824944	0.296159	0.257709	2.42687	7.12088e-33	-0.23018	0.449611
AF546187.1_FG012	38.8127	0.0926089	0.949374	0.950953	0.00690503	-0.0950052	0.975075	0.754654	0.0348141	3.80233	7.48325e-40	0.377871	0.38513
AY530952.1_FG001	9.69899	-0.899142	0.185419	-1.18893	0.0103608	-0.621489	0.614267	-1.57657	0.00053946	-1.50395	0.000879461	-1.17363	0.0133882
AY542798.1_FG003	829.289	-0.00885102	0.98835	-0.0560109	0.761057	0.101413	0.879074	-0.187393	0.193794	0.384144	0.00310715	-0.170386	0.286439
EF517601.1_FG006	0.107408	0	NA	0.0559282	NA	0	NA	0	NA	0.0327331	NA	0	NA
EF517601.1_FG009	1.00223	-0.292409	0.881147	-0.250696	0.779259	0.319723	NA	-0.671979	0.341825	-0.860854	0.20682	0.0995368	0.921882
EF517601.1_FG010	26.646	-0.207466	0.810143	-0.935962	0.00416144	-0.341178	0.772949	-0.88563	0.00572001	-1.98974	3.86704e-09	-0.000698724	1
EF517601.1_FG011	0.222597	0.0930231	NA	-0.0810704	NA	0.0209738	NA	0.000892803	NA	0.00342284	NA	-0.0999531	NA
EF517601.1_FG012	1670.18	-0.0816201	0.852301	-0.115131	0.526997	-0.0285014	0.98293	-0.184266	0.24448	0.0751427	0.689911	0.318592	0.0443471
EF517601.1_FG015	295.355	-0.0182756	0.969567	-0.222412	0.0825878	0.0273168	0.977681	-0.281553	0.0196556	-0.42418	0.000265344	0.197899	0.131189
EF517601.1_FG023	2.60409	-0.330896	0.860367	0.139854	0.87239	-0.808315	0.68095	-1.09621	0.0967307	0.49407	0.48223	0.140206	0.877566
EF517601.1_FG025	844.896	0.155829	0.794317	-0.536147	0.0204167	0.298788	0.639859	-0.997104	2.5734e-06	-0.267149	0.278589	0.0657779	0.842725
GRMZM2G000014	209.385	0.185225	0.558867	0.433261	0.00407286	0.216379	0.603817	0.650205	3.87354e-06	0.789865	8.74078e-09	0.114663	0.555987
GRMZM2G000035	141.072	0.821397	0.052411	2.39397	2.14037e-15	0.340024	0.792344	0.851172	0.0090163	-0.148768	0.737956	-0.792203	0.0294264
GRMZM2G000039	6260.46	-0.165955	0.215672	-0.296615	0.000663031	-0.0713122	0.866848	-0.536985	4.76554e-11	-0.815773	1.44765e-24	-0.349155	7.23128e-05
GRMZM2G000044	1.51483	0.444044	0.807167	-0.421089	0.626615	1.1829	NA	0.0351899	0.973615	1.4077	0.0358672	-0.130412	0.900289
GRMZM2G000047	0.114889	0	NA	0	NA	0.0408555	NA	0	NA	0.0638821	NA	0	NA
GRMZM2G000052	2091.17	0.640005	0.000153297	0.685475	1.14685e-05	0.452257	0.0332603	0.598909	0.000104318	2.19044	3.59729e-52	0.108758	0.611875
GRMZM2G000076	14.1933	-0.24387	0.810413	0.401789	0.307431	-0.516577	0.63517	0.483681	0.182277	-0.546789	0.173501	-0.0502963	0.925069
GRMZM2G000093	13.2857	-0.403426	0.716563	-0.0867578	0.893731	-0.212736	0.940686	-0.50644	0.309317	0.697629	0.11475	0.785664	0.0893381
GRMZM2G000114	862.576	0.0500434	0.882593	-0.00276508	0.985604	0.0745102	0.898543	-0.0993068	0.427279	0.718957	4.4831e-13	-0.0813678	0.567475
GRMZM2G000116	0.318786	0.061864	NA	0.286977	NA	-0.111459	NA	0.00214775	NA	0.170148	0.82989	0.0811916	NA
GRMZM2G000118	1.10386	-0.768832	0.579291	-0.101376	0.921228	0.232721	NA	-0.460145	0.560691	-0.285849	0.749649	-0.457026	0.606996
GRMZM2G000124	0.4388	-0.234996	NA	0.0941997	NA	0.0481667	NA	-0.28912	NA	-0.283604	0.68393	0.45822	NA
GRMZM2G000127	75.3488	-0.162213	0.797229	-0.248297	0.36546	0.0071581	0.999632	-0.0138797	0.969145	-0.942888	4.36046e-05	-0.166055	0.57886
GRMZM2G000158	1.2244	-0.139576	0.95744	-0.324687	0.718359	-0.607224	NA	-0.52111	0.503424	-0.879728	0.225896	-0.309795	0.740932
GRMZM2G000166	0.127563	-0.0503966	NA	-0.0686678	NA	-0.0525915	NA	-0.0618848	NA	-0.0295649	NA	-0.0462575	NA
GRMZM2G000171	826.637	-0.170774	0.509476	-0.400794	0.00250068	-0.186768	0.601776	-0.350794	0.00709069	-0.574776	3.86535e-06	-0.594619	5.09008e-06
GRMZM2G000177	247.849	0.0336976	0.959589	0.582266	0.000338028	0.0340496	0.981594	0.600609	0.000147174	0.684306	1.01752e-05	0.48193	0.0048831
GRMZM2G000209	503.85	-0.229085	0.382186	-0.233092	0.156609	-0.0390528	0.972854	-0.344331	0.0214288	-0.686146	1.12215e-06	-0.401034	0.010661
GRMZM2G000219	3614.67	0.0644324	0.899872	-0.0999077	0.633009	0.0515172	0.963416	-0.241725	0.156763	0.0997145	0.621536	-0.319628	0.0729842
GRMZM2G000221	238.26	0.228254	0.909129	1.45867	0.0243938	0.569076	0.829634	2.17214	0.000296142	-0.480022	0.523649	2.60244	2.90752e-05
GRMZM2G000231	34.749	0.0618045	0.96239	0.917633	0.00367761	-0.139126	0.948491	1.14866	0.000121564	0.791809	0.0113612	0.251514	0.542612
GRMZM2G000236	1931.96	3.19715	1.23649e-28	5.49755	1.67135e-86	2.25801	1.135e-13	5.17445	8.83224e-77	8.20309	6.02908e-194	3.88623	1.70042e-42
GRMZM2G000245	189.128	-0.10342	0.793147	-0.0304004	0.885466	-0.0894511	0.908381	0.074643	0.669577	-0.736056	1.71966e-07	0.192386	0.243384
GRMZM2G000254	1.45492	0.259503	0.903199	-0.00226345	0.998941	-0.315528	NA	-0.399131	0.621579	-0.530376	0.508574	-0.0870846	0.934756
GRMZM2G000256	1586.09	0.0840082	0.899697	-0.566269	0.00822889	0.169307	0.867902	-0.668948	0.00104014	0.100108	0.715735	0.170957	0.52567
GRMZM2G000261	8.52224	-0.326703	0.806276	-0.314296	0.610364	-0.246179	0.933462	-0.352477	0.534934	-0.823787	0.115712	0.287478	0.642696
GRMZM2G000264	2623.93	-0.0807039	0.866474	-0.399674	0.0140678	-0.0386152	0.975408	-0.596928	8.21007e-05	-0.247742	0.138012	-0.471858	0.004227
GRMZM2G000268	177.876	0.284682	0.647264	-0.579263	0.0501631	0.2732	0.805973	-0.0982948	0.780183	-0.278839	0.382039	0.73779	0.0109422
GRMZM2G000278	420.896	0.428342	0.146316	1.99266	4.02044e-28	0.0898386	0.94473	2.36113	1.78119e-39	2.77766	2.58716e-55	0.708467	0.000548062
GRMZM2G000280	376.843	-0.151924	0.353509	-0.151824	0.136529	-0.161739	0.426207	-0.141255	0.153805	-0.535224	2.17367e-09	-0.0185827	0.89497
GRMZM2G000288	844.131	-0.0863973	0.853209	-0.380473	0.0175526	-0.045887	0.966608	-0.597715	5.92932e-05	-0.30139	0.0574397	-0.54541	0.000561326
GRMZM2G000292	0.102405	0.0430504	NA	0.0247792	NA	0	NA	0	NA	0	NA	0.0160405	NA
GRMZM2G000326	463.597	1.15363	0.180812	5.14434	3.54281e-22	0.206058	0.956285	5.76654	7.83463e-28	2.67727	7.70414e-07	0.821197	0.228364
GRMZM2G000332	0.944418	0.0913681	0.97223	0.31857	0.722171	0.070815	NA	0.545782	0.476715	0.976369	0.169877	0.216751	0.824585
GRMZM2G000339	29.2824	-0.0646328	0.962178	-0.0483719	0.924981	-0.320149	0.826652	-0.186868	0.651764	0.465658	0.188764	0.511886	0.169033
GRMZM2G000353	26.7022	-0.225156	0.779549	-0.195939	0.606333	0.0130814	0.999423	-0.401904	0.219332	-0.199449	0.589821	-0.619993	0.0603875
GRMZM2G000361	754.992	0.0875807	0.673998	-0.449555	1.96684e-07	0.102832	0.745155	-0.665194	4.0654e-15	-0.304585	0.000434918	-0.219045	0.0215314
GRMZM2G000371	738.883	-0.188921	0.253326	-0.195135	0.0793707	-0.00739374	0.99792	-0.294288	0.00403394	-0.183526	0.0888662	-0.251182	0.0233574
GRMZM2G000376	97.8171	0.254989	0.800533	-0.0690806	0.901834	0.645582	0.406142	-0.123473	0.796481	0.664663	0.0832449	0.5015	0.250794
GRMZM2G000380	0.319504	0.0441996	NA	0.0920257	NA	0.15173	NA	-0.114147	NA	0.00588294	1	0.0595715	NA
GRMZM2G000393	529.531	0.0219599	0.953345	0.321314	0.000564027	0.114562	0.724932	0.427497	1.48664e-06	0.643037	5.41413e-14	0.291454	0.00254494
GRMZM2G000397	410.163	0.374895	0.815347	0.0398417	0.964228	0.160189	0.970971	-0.143652	0.849338	0.530379	0.435655	0.215298	0.79847
GRMZM2G000404	0.716563	0.278337	0.885991	-0.558477	0.45891	-0.457981	NA	-0.331123	0.660857	-0.712356	0.296312	0.237208	NA
GRMZM2G000423	266.024	-0.658414	0.0469854	-0.0963365	0.787921	-0.465591	0.372945	-0.120068	0.705819	-0.0911212	0.799737	-0.226781	0.487411
GRMZM2G000427	3.47943	0.337686	0.867813	2.70435	1.07143e-05	-0.116365	0.985238	3.18932	6.77616e-08	0.847006	0.242802	0.74165	0.356831
GRMZM2G000431	1.82704	-1.34442	0.164598	-0.921706	0.218269	-0.860354	NA	-0.326003	0.686224	-1.41926	0.0338985	-0.301498	0.742023
GRMZM2G000435	0.0573564	0	NA	0	NA	0	NA	0	NA	0	NA	0.0471895	NA
GRMZM2G000448	0.0842363	0	NA	0	NA	0	NA	0	NA	0	NA	0.0783385	NA
GRMZM2G000451	227.018	0.16467	0.632885	-0.0820799	0.691404	0.270349	0.402123	0.13421	0.448677	-0.186358	0.283319	-0.140274	0.471474
GRMZM2G000453	31.8337	0.185242	0.839271	0.279871	0.444409	0.020532	0.998519	0.562106	0.0665128	1.92096	3.87057e-14	1.05106	0.000248022
GRMZM2G000481	374.348	-0.0872952	0.856272	0.276349	0.103381	-0.0553427	0.956381	0.363801	0.0203472	-0.0121915	0.968171	0.124808	0.53678
GRMZM2G000483	0.492717	0.182151	NA	0.88127	NA	0	NA	0.133543	NA	0	1	0.508812	NA
GRMZM2G000489	1017.76	-0.216743	0.624245	-0.36369	0.0967952	-0.221335	0.766641	-0.524716	0.00891271	-1.76381	2.59924e-21	-0.423902	0.0562436
GRMZM2G000510	665.672	-0.0403239	0.923734	-0.111929	0.467334	-0.0780446	0.907135	-0.135906	0.332089	-0.00870635	0.973393	-0.0766513	0.650085
GRMZM2G000520	9.57185	1.47555	0.0947742	0.498018	0.551945	1.03275	0.511628	1.51891	0.018328	5.6228	4.16598e-26	0.533836	0.529313
GRMZM2G000531	2050.4	-0.0862847	0.658972	0.00763021	0.952937	-0.0466834	0.925979	0.0293208	0.78755	0.481834	9.12843e-10	-0.279236	0.00153308
GRMZM2G000536	11.9182	0.341941	0.767598	0.482602	0.345604	0.75392	0.409652	0.169762	0.762567	-0.212548	0.723888	-0.40696	0.475174
GRMZM2G000540	1385.8	-0.110658	0.328309	-0.1998	0.00289229	0.0261721	0.949819	-0.324573	2.967e-07	-0.0460251	0.573895	-0.0773037	0.332782
GRMZM2G000566	8.30081	-1.0075	0.370685	2.56497	1.30038e-06	-0.613085	0.815419	3.92182	2.6894e-15	-0.906151	0.191741	-0.355612	0.674554
GRMZM2G000576	13.5525	-0.649199	0.370119	-1.38611	0.00120762	-0.323055	0.871938	-0.918535	0.0292565	-0.121992	0.828304	-0.743935	0.0989097
GRMZM2G000581	165.156	0.584913	0.156381	0.148259	0.697743	0.210145	0.88638	0.839439	0.00232934	-0.231249	0.504761	2.59456	4.93147e-24
GRMZM2G000587	71.5704	0.996619	0.00374325	0.330925	0.367734	0.982788	0.00772109	0.690105	0.0252104	2.32219	7.51337e-18	0.371339	0.313952
GRMZM2G000592	5.52107	0.0892598	0.971763	0.209986	0.812298	0.0659045	0.991698	0.235959	0.767302	1.14193	0.0744223	0.274461	0.756195
GRMZM2G000593	1250.47	-0.12052	0.793264	-0.332284	0.069016	-0.0504601	0.966608	-0.528667	0.00152061	-0.18537	0.33597	-0.668747	0.000103894
GRMZM2G000601	194.054	-0.334652	0.217613	-0.216696	0.280886	-0.175636	0.801774	-0.313621	0.0835062	-0.857868	3.10292e-07	-0.488437	0.00771945
GRMZM2G000603	38.1018	0.302293	0.619937	0.254558	0.43969	-0.0541823	0.983303	0.234472	0.458566	1.47649	4.54803e-10	0.416204	0.172016
GRMZM2G000608	0.297238	-0.0328013	NA	0.0422281	NA	-0.0365417	NA	0.159954	NA	0.00269952	1	-0.0788308	NA
GRMZM2G000610	157.057	-0.177544	0.577156	-0.19632	0.244262	0.0435124	0.967123	-0.120199	0.482928	0.0781998	0.678922	-0.0992032	0.606014
GRMZM2G000614	13.8046	-0.763036	0.205358	-0.503692	0.23499	-0.465132	0.712283	-0.41411	0.317522	-0.311895	0.479893	0.557229	0.152288
GRMZM2G000615	693.694	0.124115	0.61405	0.558461	1.33136e-07	0.112693	0.802575	0.670031	8.11337e-11	0.971125	2.88912e-22	0.232114	0.0570436
GRMZM2G000620	419.172	0.104663	0.864488	-0.196902	0.417374	0.0411583	0.981551	-0.0901723	0.718037	-0.82795	1.65363e-05	-0.398731	0.0735914
GRMZM2G000622	1302.06	-0.126453	0.64375	-0.349229	0.00475361	-0.110684	0.830501	-0.43649	0.000207602	-0.383836	0.00113712	-0.0184197	0.922629
GRMZM2G000623	387.28	-0.0304308	0.956348	-0.343466	0.0189345	0.157908	0.756623	-0.588392	1.58975e-05	-0.205515	0.175307	-0.146407	0.39711
GRMZM2G000632	312.589	0.163405	0.579693	0.0332038	0.869537	0.0381677	0.971227	0.251884	0.0779147	0.288201	0.0396061	1.0055	1.63468e-15
GRMZM2G000633	196.102	0.030711	0.969567	-0.343483	0.119751	0.0405898	0.981594	-0.342019	0.10557	-1.48761	2.02806e-14	-0.359478	0.11163
GRMZM2G000640	0.143771	0	NA	0.0247792	NA	0.0408555	NA	0.0315622	NA	0.0327331	NA	0	NA
GRMZM2G000645	629.479	-0.0521479	0.866474	0.423643	9.20329e-06	0.0746347	0.884475	0.589279	1.27576e-10	0.57481	2.67676e-10	0.416805	1.96416e-05
GRMZM2G000650	1156.81	0.011479	0.976505	-0.129278	0.270517	0.0250356	0.975075	-0.198773	0.0574869	0.440551	3.52369e-06	-0.381428	0.000218946
GRMZM2G000652	0.536936	0.22126	NA	0.966099	NA	0	NA	0.720137	NA	0.33037	0.639012	0	NA
GRMZM2G000660	795.895	0.158062	0.835712	-0.228403	0.48436	0.189683	0.888428	-0.315069	0.278318	-0.27565	0.360271	0.380481	0.217978
GRMZM2G000665	4.12362	-0.343625	0.857392	1.28407	0.0350704	0.0468917	0.997789	1.06861	0.079048	0.331733	0.671429	1.70595	0.00407503
GRMZM2G000674	6.39578	0.127843	0.954005	-0.0152297	0.984635	0.46283	0.864228	0.573557	0.354342	0.266718	0.717824	1.23448	0.0338881
GRMZM2G000686	456.556	-0.317383	0.261544	-0.631304	0.000328434	-0.316805	0.379286	-1.14436	7.29323e-12	-0.75372	7.31139e-06	-0.89259	2.83559e-07
GRMZM2G000703	0.0700394	-0.0192476	NA	-0.0375188	NA	-0.0214425	NA	-0.0307358	NA	0.00158407	NA	-0.0462575	NA
GRMZM2G000707	0.191299	0	NA	0.0575653	NA	0.0741121	NA	0	NA	0	NA	0.01651	NA
GRMZM2G000710	861.191	-0.0038852	0.994234	-0.066236	0.560615	-0.0472912	0.930962	-0.00313859	0.984361	-0.378296	1.12342e-05	0.0332265	0.796225
GRMZM2G000713	186.23	-0.473751	0.131667	-0.324965	0.185634	-0.498241	0.156905	0.05423	0.848191	-0.926946	1.10312e-05	-0.481003	0.0441281
GRMZM2G000718	236.003	-0.00330764	0.999888	-0.240508	0.184221	-0.107025	0.899997	0.112498	0.553149	-0.196305	0.274365	0.777074	3.79725e-07
GRMZM2G000719	356.409	0.0352877	0.959101	-0.382706	0.0360764	0.242413	0.608764	-0.728382	1.38251e-05	-0.121858	0.56696	0.201256	0.333628
GRMZM2G000737	2.08259	0.778368	0.572501	0.830368	0.270663	1.16921	NA	0.719658	0.324061	1.2343	0.0641755	-0.0199446	0.987184
GRMZM2G000739	3692.23	-0.234249	0.70201	-0.328951	0.262156	-0.36241	0.598289	-0.155731	0.612459	0.329992	0.23578	-0.36015	0.228648
GRMZM2G000741	53.9176	-0.634739	0.0104192	-0.400138	0.059711	-0.380164	0.343418	-0.501796	0.0136471	-1.38152	3.83356e-11	-0.342593	0.120572
GRMZM2G000749	2706.25	-0.0574962	0.858307	-0.0790903	0.55679	-0.0338992	0.963743	-0.0816936	0.510868	-0.0297878	0.843167	-0.354152	0.00122102
GRMZM2G000752	0.127802	0	NA	0.0559282	NA	0	NA	0	NA	0	NA	0.0471895	NA
GRMZM2G000753	298.444	-0.305594	0.00860041	-0.294311	0.00261017	-0.212255	0.199938	-0.350962	0.00021834	-0.398336	2.17754e-05	-0.295831	0.00292066
GRMZM2G000764	76.5132	0.691204	0.0612414	0.643602	0.0265737	0.205437	0.89126	1.16558	7.54602e-06	2.75295	8.8646e-31	1.62386	2.33777e-10
GRMZM2G000777	79.4369	-0.100115	0.893936	0.0381998	0.913654	-0.124014	0.931078	0.106751	0.711436	0.393812	0.101684	0.411104	0.10724
GRMZM2G000781	4.12585	0.114849	0.962186	-0.201133	0.815866	-0.672118	0.774322	-0.269416	0.724701	-0.254502	0.759455	-0.946754	0.187391
GRMZM2G000801	0.153086	-0.0503966	NA	-0.0686678	NA	-0.0214425	NA	-0.0618848	NA	-0.0607139	NA	-0.0151085	NA
GRMZM2G000812	16.2529	0.256734	0.865493	-0.278232	0.675084	-0.0308859	0.998835	-0.416798	0.474806	0.111743	0.874063	0.471245	0.442754
GRMZM2G000816	87.3928	-0.69684	0.0686186	0.522578	0.0797897	-0.249649	0.842951	0.853158	0.00154292	-1.37753	7.97269e-07	-0.80207	0.0075785
GRMZM2G000818	130.418	-0.323291	0.474243	0.29792	0.260419	-0.311751	0.658464	0.63121	0.00521515	-0.695637	0.00278224	0.233146	0.41396
GRMZM2G000823	963.548	-0.0441563	0.866384	0.12464	0.189129	-0.0246059	0.969013	0.131777	0.141561	0.257914	0.00165029	0.042144	0.71966
GRMZM2G000825	0.117261	-0.0192476	NA	-0.0375188	NA	-0.0214425	NA	0.000413182	NA	-0.0295649	NA	0.0160405	NA
GRMZM2G000836	461.32	0.293222	0.2005	1.00464	2.68894e-13	0.376705	0.0830056	1.39861	1.84782e-25	1.69449	7.90263e-38	0.886656	3.13556e-10
GRMZM2G000874	122.384	-0.171391	0.730708	-0.374963	0.0786321	-0.184511	0.824944	-0.202676	0.360984	-0.0765622	0.777158	-0.266751	0.248599
GRMZM2G000909	262.94	-0.05955	0.877375	-0.333428	0.0087087	0.0780361	0.904287	-0.433364	0.000372039	-0.999513	9.86705e-17	-0.0013793	0.997133
GRMZM2G000923	1281.19	-0.0839154	0.822035	-0.061204	0.734722	-0.0755614	0.921382	-0.064168	0.696875	0.117213	0.454608	0.171895	0.277397
GRMZM2G000932	368.933	-0.344042	0.148334	-0.275181	0.125029	-0.294678	0.377649	-0.529276	0.00096043	-0.885755	1.07264e-08	-0.276193	0.135369
GRMZM2G000936	1484.87	0.129407	0.703049	-0.122262	0.481601	0.187766	0.646281	-0.24164	0.100271	0.224854	0.129585	-0.217429	0.180582
GRMZM2G000937	529.086	-0.0806906	0.820882	0.18266	0.195895	0.0576551	0.944395	0.260342	0.0417538	-0.520902	1.86705e-05	0.186436	0.199228
GRMZM2G000964	271.804	0.0746157	0.919469	-0.418607	0.0824608	0.242947	0.768421	-0.352692	0.135292	-0.215473	0.404332	0.516316	0.0304921
GRMZM2G000973	50.9467	-0.380432	0.275927	-0.304163	0.18921	-0.373055	0.412184	0.00814401	0.982033	-0.85315	5.95561e-05	0.424308	0.0434271
GRMZM2G000976	4.79624	-0.464767	0.740195	0.301532	0.655823	-0.110853	0.981594	0.268424	0.674641	-0.249954	0.727895	1.02077	0.0573275
GRMZM2G000980	429.215	-0.038538	0.915035	-0.145443	0.244317	-0.0326251	0.966608	-0.222669	0.0479038	0.177078	0.120796	-0.270487	0.0204738
GRMZM2G001024	232.168	0.128147	0.723005	0.0492724	0.809759	0.0886501	0.911575	-0.0253245	0.894052	0.399541	0.00456992	-0.125954	0.49511
GRMZM2G001033	551.607	0.6359	4.24699e-05	0.839682	2.40576e-09	0.386893	0.0696867	1.11857	2.85228e-16	1.95051	2.37231e-49	0.800601	2.51718e-08
GRMZM2G001043	5.27427	0.153947	0.933625	-1.21721	0.0413369	0.196805	0.952376	-0.186967	0.781794	-1.32757	0.0216209	1.08451	0.0402717
GRMZM2G001048	321.114	0.00796124	0.991353	0.173262	0.289487	-0.213789	0.56579	0.503252	0.000192508	0.517336	0.000106855	0.0317426	0.884333
GRMZM2G001079	177.53	0.783529	0.0200323	1.57956	7.87577e-10	0.562848	0.265414	2.16152	3.70699e-18	1.88515	3.52041e-14	3.14464	1.49184e-37
GRMZM2G001084	3974.02	0.166454	0.589938	-0.387288	0.00938621	0.115453	0.872671	-0.347017	0.0172403	0.129044	0.450127	0.270191	0.096735
GRMZM2G001088	330.851	-0.304869	0.321582	-0.524316	0.00479342	-0.323316	0.393183	-0.575908	0.00129661	-0.404894	0.0280461	-0.173334	0.446877
GRMZM2G001097	223.931	-0.0776687	0.856916	0.119876	0.481628	-0.0600683	0.946324	0.316671	0.0222948	-0.281299	0.052675	-0.277296	0.0724345
GRMZM2G001114	6.80464	0.661866	0.610647	2.09513	8.7345e-05	-0.462558	0.887135	3.69449	1.95217e-14	-0.569949	0.443941	0.386706	0.624045
GRMZM2G001116	9.91923	-0.36845	0.71163	-0.543195	0.23715	-0.623249	0.556552	-1.09168	0.010429	-0.771286	0.0728514	-0.839488	0.0603548
GRMZM2G001131	0.229994	0.0260767	NA	0.0542929	NA	-0.0469819	NA	-0.0673442	NA	0.00347079	NA	-0.0331037	NA
GRMZM2G001160	14.6505	-0.448704	0.623209	0.564813	0.175279	-0.398747	0.813393	0.487418	0.234582	0.224695	0.645987	0.789343	0.0481199
GRMZM2G001169	3.00468	-0.711358	0.607691	-0.570627	0.459785	-0.449929	0.89126	-0.809641	0.243135	0.388535	0.615293	0.200596	0.824563
GRMZM2G001173	5.2377	-0.656068	0.587409	0.0802417	0.922201	-0.688237	0.715806	-0.401961	0.538479	0.274755	0.693209	-0.164796	0.837327
GRMZM2G001180	366.989	-0.0416915	0.905261	0.0252951	0.870632	0.0244061	0.97844	0.0747543	0.555637	0.290429	0.00521354	-0.0895403	0.51032
GRMZM2G001191	1049.37	-0.200533	0.14115	-0.302776	0.00139497	-0.127041	0.642822	-0.362005	6.99322e-05	-0.272734	0.00317722	-0.382765	5.30862e-05
GRMZM2G001200	37.9472	0.333782	0.602049	2.07943	8.36591e-18	-0.0725099	0.977482	1.54831	6.49974e-10	-0.190672	0.62064	0.812914	0.00449505
GRMZM2G001221	113.296	-0.46646	0.253542	-0.173219	0.592798	-0.171489	0.89892	-0.824567	0.00108678	0.980188	2.91298e-05	-0.599923	0.0289242
GRMZM2G001243	58.6093	0.10893	0.880812	0.104088	0.738926	-0.197007	0.866706	0.193627	0.466101	1.06367	2.419e-07	-0.239079	0.405349
GRMZM2G001247	65.4217	-0.115927	0.921181	0.00823785	0.98659	0.156296	0.944721	0.522307	0.154531	0.406934	0.291655	0.699979	0.0647327
GRMZM2G001255	230.725	0.0293597	0.962166	0.0288803	0.9	0.117286	0.878785	0.0135334	0.950132	-0.103712	0.588552	-0.00815153	0.975408
GRMZM2G001265	594.6	0.053786	0.82088	0.216147	0.0105419	0.0969182	0.746756	0.304775	0.000123434	0.284415	0.000338205	-0.0648632	0.545965
GRMZM2G001272	2344.94	0.0433467	0.918643	-0.156911	0.293853	0.00341783	0.999632	-0.437396	0.000451565	0.174896	0.209065	-0.267254	0.0591064
GRMZM2G001288	28.9885	0.230795	0.882516	1.71103	0.000162977	0.127883	0.974549	1.15001	0.0149793	4.44798	1.04162e-28	0.582976	0.311928
GRMZM2G001289	611.367	-0.248431	0.128701	-0.608605	3.53631e-08	-0.218406	0.320814	-0.494989	6.83215e-06	-0.835455	7.36161e-15	-0.439428	0.000149198
GRMZM2G001296	661.707	-0.0347421	0.94029	-0.237255	0.0810436	0.0244353	0.983303	-0.479769	8.58205e-05	-0.260116	0.043496	-0.315433	0.0194731
GRMZM2G001297	1305.78	0.111011	0.696658	0.861488	2.72602e-15	0.156264	0.658464	1.04334	2.96485e-22	0.570606	2.14433e-07	0.320418	0.0100996
GRMZM2G001304	4670.61	-0.345783	0.0497492	-0.645852	1.18198e-06	-0.228725	0.448448	-1.17584	1.94995e-20	-1.56458	6.09924e-36	-0.664411	9.36565e-07
GRMZM2G001327	5131.9	0.0285574	0.967309	-0.0625243	0.797626	-0.0323612	0.983303	-0.136353	0.500601	0.144419	0.485567	0.311907	0.110573
GRMZM2G001332	67.4321	0.685224	0.00340978	1.12281	2.0277e-09	0.43291	0.248059	1.23029	2.525e-11	0.410022	0.0556662	-0.292802	0.250024
GRMZM2G001334	862.626	-0.130837	0.626815	-0.0261314	0.884533	-0.0676093	0.924293	0.0371522	0.812283	-0.221376	0.08032	-0.292965	0.0254668
GRMZM2G001361	0.123176	0.0430504	NA	0	NA	0.0720045	NA	0	NA	0	NA	0	NA
GRMZM2G001363	107.969	0.14921	0.8665	-0.0892997	0.829156	0.0811925	0.970971	-0.0187596	0.96649	-0.777961	0.00797524	0.427112	0.202187
GRMZM2G001401	4.22088	0.178273	0.921525	-0.292549	0.690494	0.838415	0.491935	-0.979762	0.106336	-0.857972	0.164279	-0.462806	0.510613
GRMZM2G001415	209.412	-0.117139	0.733155	-0.426497	0.00200807	-0.0465917	0.958848	-0.45602	0.000706775	-0.641786	1.18924e-06	0.176195	0.261085
GRMZM2G001421	1133.7	-0.227255	0.573881	-0.987237	9.79057e-08	-0.13133	0.89786	-1.8022	6.68293e-24	-1.17656	4.95591e-11	-0.669237	0.000712616
GRMZM2G001426	10.3044	1.15589	0.115191	2.17446	5.76465e-06	0.994409	0.330135	2.57679	2.22288e-08	1.70054	0.000474372	0.948288	0.101125
GRMZM2G001444	420.698	-0.0385773	0.928331	0.00550962	0.975372	-0.0378909	0.965514	0.0144154	0.931241	0.277521	0.0245929	-0.0615686	0.7193
GRMZM2G001447	0.120802	0	NA	0	NA	0	NA	0	NA	0.0327331	NA	0.0783385	NA
GRMZM2G001451	15.6522	1.31572	0.00979438	1.94878	9.35179e-07	1.43147	0.00549494	1.877	1.94807e-06	2.12205	3.21826e-08	1.71034	3.56252e-05
GRMZM2G001454	145.515	-0.103543	0.755602	-0.152455	0.299709	0.031791	0.974597	-0.236889	0.0757716	0.0892691	0.561705	-0.10065	0.527405
GRMZM2G001457	3571.47	-0.344078	0.503487	-0.66036	0.0152614	-0.31732	0.716991	-0.867237	0.000699056	-0.756235	0.00326988	-0.714218	0.0106149
GRMZM2G001466	7.15523	0.113764	0.955346	0.120843	0.870265	0.239248	0.943475	-0.26011	0.687082	0.711412	0.182118	0.803302	0.147317
GRMZM2G001500	8528.21	0.151679	0.796722	-0.514994	0.0238767	0.112216	0.931963	-0.493085	0.0254114	-0.0377808	0.904622	0.522605	0.026946
GRMZM2G001508	3470.32	0.20282	0.905032	1.16323	0.03713	0.13002	0.975075	1.4461	0.00574328	0.516555	0.399036	1.50354	0.00710678
GRMZM2G001514	702.407	0.443908	0.419329	1.113	0.000179091	0.0935146	0.96518	1.57459	2.49354e-08	0.863326	0.00332638	2.77229	2.51435e-23
GRMZM2G001524	0.261221	0.085678	NA	0.0286126	NA	0	NA	0.10838	NA	0	1	0.0544897	NA
GRMZM2G001530	75.1995	-0.0926731	0.876502	0.0702567	0.785509	-0.284063	0.58368	0.0543071	0.822312	0.081838	0.744367	-0.302635	0.159412
GRMZM2G001541	43.0311	-0.52044	0.113167	-0.199767	0.455895	-0.448526	0.304158	-0.517622	0.0253382	0.151294	0.569156	-0.133716	0.644105
GRMZM2G001551	749.729	0.156635	0.788428	-0.37435	0.116661	0.245248	0.754726	-0.537485	0.0137944	0.0783013	0.796336	0.372146	0.130563
GRMZM2G001566	0.0789371	0.0430504	NA	0	NA	0	NA	0	NA	0.0327331	NA	0	NA
GRMZM2G001577	177.511	0.583363	0.00900796	-0.123134	0.626451	0.454725	0.118584	-0.147169	0.522676	1.91134	4.00591e-30	0.0483322	0.868869
GRMZM2G001592	29.0386	0.139843	0.877993	0.221804	0.538095	-0.150158	0.937667	0.331064	0.296312	-0.239794	0.507064	0.225342	0.539521
GRMZM2G001606	9.89716	-0.642636	0.453849	0.252753	0.632567	-0.280318	0.902494	0.508825	0.245874	0.547207	0.210209	0.148318	0.799864
GRMZM2G001631	123.167	0.206161	0.636495	0.920135	2.35608e-07	0.089023	0.944395	1.42494	3.6356e-17	0.614714	0.000748177	0.442621	0.0290234
GRMZM2G001639	2119.81	0.0317368	0.952771	-0.0240789	0.90828	-0.0472071	0.958848	-0.00688313	0.975656	0.311974	0.0245543	-0.362887	0.0138798
GRMZM2G001645	1198.75	1.19856	6.07371e-13	1.52009	2.75331e-21	0.817117	8.51617e-06	1.54644	4.19283e-22	3.68881	1.81353e-125	0.538436	0.00319392
GRMZM2G001652	274.581	-0.189924	0.433609	-0.133707	0.385071	-0.167305	0.683031	-0.0261196	0.876421	-0.534965	2.02414e-05	0.171611	0.249778
GRMZM2G001653	36887.5	-0.108143	0.861992	-0.75357	0.000192269	-0.124703	0.909436	-1.14606	2.20417e-09	-0.698667	0.000371135	-0.680543	0.00125638
GRMZM2G001660	9.2277	-0.360031	0.738711	-1.25616	0.00635803	-0.33594	0.876089	-0.198869	0.701156	-1.32078	0.00343174	-0.526011	0.294112
GRMZM2G001661	66.3235	-0.122759	0.861162	-0.298002	0.253695	-0.212031	0.829912	0.387183	0.0902469	-0.360764	0.141425	0.942037	7.81917e-06
GRMZM2G001663	4351.27	-0.324809	0.27939	-0.806706	8.13878e-06	-0.152554	0.865539	-1.53749	3.32285e-19	-1.84978	8.49612e-28	-0.804005	1.48342e-05
GRMZM2G001668	1621.56	0.0200012	0.967816	-0.387892	0.00170815	0.075199	0.908902	-0.527364	6.98167e-06	-0.331362	0.00617382	-0.241304	0.0767834
GRMZM2G001676	272.258	-0.299183	0.191162	0.668045	1.90454e-06	-0.354773	0.130258	0.902388	2.21825e-11	-0.791858	4.23704e-08	-0.0295302	0.897166
GRMZM2G001696	118679	-0.182534	0.429361	-0.660583	4.18533e-08	-0.166605	0.653116	-0.878854	5.41055e-14	-0.676294	7.82384e-09	-0.707179	6.84148e-09
GRMZM2G001699	0.21038	0.0798716	NA	0.0266735	NA	0.0439787	NA	0	NA	0.0687656	NA	0	NA
GRMZM2G001713	0.975929	1.22969	0.22627	0.348111	0.690778	0.686503	NA	0.226626	0.784535	0.765131	0.295819	0.420823	0.634232
GRMZM2G001721	2.03848	0.531956	0.753111	1.22714	0.085888	0	NA	1.89214	0.00329241	2.50131	4.93987e-05	1.66994	0.0170191
GRMZM2G001724	24189.1	-0.308996	0.243589	-0.613663	0.000243195	-0.18292	0.772077	-1.08414	5.63716e-12	-1.06279	9.53651e-12	-0.717658	2.20378e-05
GRMZM2G001750	6424.2	-0.0135469	0.975576	-0.307303	0.00885274	0.0789832	0.894187	-0.431604	8.82582e-05	-0.0850664	0.54201	-0.0484747	0.765485
GRMZM2G001755	3227.22	0.0734989	0.846078	-0.310908	0.0189007	0.147783	0.741196	-0.45659	0.000212185	0.00271523	1	-0.000455096	1
GRMZM2G001764	13.8468	-0.630867	0.373268	-0.878739	0.0377899	-0.62952	0.519447	-0.673661	0.107613	-1.33185	0.00106375	-1.29953	0.00211164
GRMZM2G001772	3.56576	-0.035573	0.989054	-0.194999	0.802734	0.182254	0.961125	-0.0530961	0.945111	-1.59335	0.00811389	-0.0797126	0.925019
GRMZM2G001777	511.531	-0.208272	0.27093	-0.31074	0.00934709	-0.0890737	0.878785	-0.27239	0.0205575	-0.574533	2.14399e-07	-0.0367397	0.829512
GRMZM2G001799	3.86433	-0.867811	0.491551	-0.101961	0.915683	-0.668252	0.79228	-0.432237	0.573858	2.92491	3.63869e-08	0.447804	0.577358
GRMZM2G001803	371.708	-0.0863029	0.753403	0.305482	0.00345212	-0.0470101	0.94473	0.549166	1.24647e-08	0.00472443	0.988292	0.1536	0.199729
GRMZM2G001805	780.791	-0.244293	0.185419	-0.678691	8.46497e-09	-0.237984	0.303628	-0.945196	2.74156e-16	-1.23739	2.95563e-27	-0.462901	0.0002086
GRMZM2G001812	25.599	0.835823	0.289804	3.95184	1.49947e-26	0.270217	0.9291	3.48173	2.38927e-20	3.3771	2.1366e-19	2.91633	7.34973e-14
GRMZM2G001814	78.7932	0.120792	0.849682	-0.121981	0.660337	0.240646	0.749593	-0.157307	0.531287	0.36101	0.094717	0.242767	0.328101
GRMZM2G001816	861.342	0.0682587	0.901536	-0.172834	0.404991	0.0317338	0.983303	-0.23066	0.215732	0.127157	0.54403	0.243482	0.226662
GRMZM2G001820	473.975	-0.0169058	0.964395	0.345338	0.00014614	-0.00378274	0.999561	0.696308	1.78996e-16	-0.118243	0.260819	-0.133183	0.224776
GRMZM2G001824	3.29901	1.19392	0.246689	0.540877	0.509745	0.815565	0.703397	0.165177	0.848453	2.56531	2.11896e-05	0.339325	0.710178
GRMZM2G001850	204.622	-0.0955407	0.920832	0.238693	0.50538	-0.118747	0.948491	0.32311	0.311081	0.112406	0.776604	0.482285	0.139544
GRMZM2G001867	0.303354	0.217041	NA	0	NA	0	NA	0.183437	NA	0.0957479	0.878846	0.317751	NA
GRMZM2G001869	166.843	-0.131149	0.691817	-0.309905	0.0304907	-0.211605	0.542879	-0.63951	1.86171e-06	-0.544746	4.59933e-05	-0.407423	0.0041089
GRMZM2G001875	1.85819	-0.420616	0.819956	0.190135	0.839495	-0.111665	NA	0.533448	0.479354	-0.831125	0.25544	-0.0157126	0.990216
GRMZM2G001887	2012.71	0.0728752	0.886241	-0.172435	0.379645	0.0285914	0.985342	-0.104048	0.598338	0.00669049	0.990649	0.408268	0.0201872
GRMZM2G001889	22.0085	-0.151229	0.901536	-0.326274	0.483317	0.343642	0.824379	-0.0893912	0.854086	-1.01904	0.00997363	0.532105	0.205168
GRMZM2G001895	1863.85	-0.0154141	0.969404	0.0627442	0.626507	0.037713	0.951846	0.0798105	0.488565	-0.0132356	0.928834	0.0343712	0.81277
GRMZM2G001898	474.987	-0.187033	0.287207	0.218444	0.0481586	0.00247809	0.999632	0.4085	4.12326e-05	-0.35695	0.000571353	-0.0421237	0.777758
GRMZM2G001904	2938.68	-0.110888	0.621397	-0.56464	7.37906e-09	-0.0591931	0.918513	-0.871759	3.89022e-20	-0.388848	6.79999e-05	-0.309442	0.00379133
GRMZM2G001905	0.325272	0.162137	NA	0.0933237	NA	0.271184	NA	0	NA	0.357906	0.552995	0.177725	NA
GRMZM2G001915	332.986	2.60754	1.86913e-30	0.901165	0.000282846	1.61469	3.35171e-11	0.799611	0.00111731	3.73303	2.06685e-64	-0.233459	0.473028
GRMZM2G001918	292.771	-0.0479425	0.969833	-0.19477	0.642226	-0.0083898	0.999632	0.336958	0.345362	-0.389371	0.273376	1.10058	0.000751586
GRMZM2G001924	0.661109	-0.671849	0.612829	-0.0762117	0.936239	-0.304267	NA	-0.359628	0.631638	0.000235999	1	-0.283672	NA
GRMZM2G001930	732.894	1.65992	9.06069e-24	0.736791	2.4825e-05	0.881088	1.84015e-06	0.856426	4.02676e-07	2.35915	2.19181e-49	-0.253957	0.232716
GRMZM2G001934	164.343	-0.0338327	0.954095	-0.0984253	0.605078	-0.0169659	0.991189	0.0363899	0.849655	0.585057	1.61569e-05	0.307827	0.0493477
GRMZM2G001938	0.273485	-0.0567201	NA	-0.0187708	NA	0.0286037	NA	0.00121759	NA	0.188252	0.753711	-0.0445227	NA
GRMZM2G001953	25.7364	0.038309	0.978368	0.232302	0.615144	-0.301569	0.871197	0.275648	0.510762	0.143163	0.772238	1.43953	2.22613e-05
GRMZM2G001956	2312.67	0.0300921	0.908214	-0.517639	1.48329e-11	0.0382568	0.942177	-0.886141	4.59256e-32	-0.0725579	0.447249	-0.383293	1.71451e-06
GRMZM2G001973	1362.16	0.254405	0.659611	0.432129	0.119843	0.337133	0.649026	0.592301	0.0199897	0.509689	0.0487857	1.18694	2.07528e-06
GRMZM2G001977	0.0930312	0	NA	0.0247792	NA	0	NA	0	NA	0.0327331	NA	0.0160405	NA
GRMZM2G001981	0.85342	-0.281054	0.891289	-0.98658	0.176439	-0.469288	NA	-0.744117	0.302809	-0.935423	0.179931	-0.130743	NA
GRMZM2G001991	121.205	0.124352	0.738046	0.3764	0.00929407	-0.0110283	0.997789	0.159425	0.323009	0.221143	0.15091	-0.0412925	0.847841
GRMZM2G002002	823.307	-0.105054	0.584933	-0.0395177	0.746961	-0.0918297	0.796559	-0.093048	0.356057	-0.590213	3.10911e-12	-0.169937	0.0885132
GRMZM2G002010	6.02175	0.597744	0.577156	0.574239	0.326066	0.113498	0.979979	-0.646012	0.283214	0.788878	0.133017	0.259408	0.708717
GRMZM2G002023	617.038	-0.169024	0.419399	-0.577764	1.66113e-07	-0.119917	0.784834	-0.915778	2.12731e-17	-1.27957	1.34635e-32	-0.221315	0.0801288
GRMZM2G002034	59.2604	-0.137702	0.813283	0.252737	0.272237	-0.368214	0.424383	0.0393855	0.881562	-0.430621	0.0474031	-0.337609	0.148528
GRMZM2G002043	2.84416	0.26403	0.896306	1.01063	0.133636	0.486854	0.877704	0.529375	0.463858	1.08828	0.0881702	0.377117	0.654657
GRMZM2G002075	309.606	-0.307783	0.00776608	-0.315779	0.00116866	-0.171511	0.407514	-0.54025	7.9633e-09	-1.22332	1.17291e-36	-0.39914	3.6472e-05
GRMZM2G002100	472.851	-0.0600411	0.846472	0.151556	0.182743	0.0624345	0.911549	0.287643	0.00394836	-0.0882986	0.471164	0.17263	0.129891
GRMZM2G002104	21.6782	0.17521	0.858594	-0.399516	0.297016	-0.231622	0.893272	-0.701733	0.0444095	0.4137	0.228836	-0.535756	0.152488
GRMZM2G002112	12.0687	0.295156	0.770807	-0.44148	0.350313	0.215631	0.924524	-0.510809	0.24907	-0.668377	0.125247	-0.646063	0.157902
GRMZM2G002115	285.254	0.0956584	0.806276	0.349369	0.015202	0.0280363	0.982941	0.399267	0.00367928	0.721209	2.23614e-08	-0.115389	0.524522
GRMZM2G002119	1.81662	0	1	0	1	0	NA	0	1	1.78608	0.000140353	0	1
GRMZM2G002121	200.37	0.192217	0.683386	0.329976	0.128604	0.124384	0.907135	0.376303	0.0648124	0.159184	0.505953	0.219424	0.363867
GRMZM2G002124	21.5983	0.646385	0.361331	1.60346	1.59847e-05	0.324929	0.877367	1.05611	0.00665082	2.40269	3.21248e-12	0.714672	0.105598
GRMZM2G002128	330.66	-0.479231	0.00933418	-0.488325	0.0019523	-0.537486	0.0039307	-0.248783	0.130708	-1.84062	3.99611e-34	-0.0072651	0.978757
GRMZM2G002130	414.22	0.0326021	0.937513	0.0137752	0.936555	0.143164	0.698618	-0.0293631	0.84379	0.2895	0.00985509	0.0726987	0.631785
GRMZM2G002131	205.967	0.733012	0.0155621	3.21074	3.31614e-51	0.302116	0.741196	3.52769	4.61985e-62	2.6682	1.42836e-35	2.71178	6.90462e-36
GRMZM2G002135	74.5458	-0.155566	0.775516	0.202867	0.390693	-0.315185	0.553288	0.293738	0.162668	0.0671731	0.812411	-0.139355	0.595853
GRMZM2G002138	381.753	-0.286021	0.0371109	0.0146037	0.928181	-0.0905881	0.85763	-0.188044	0.0917984	-0.396163	0.000132783	-0.183015	0.125399
GRMZM2G002142	93.221	-0.0176675	0.990086	-0.343256	0.31564	-0.0189262	0.998519	-0.948443	0.00124025	1.83288	1.47935e-12	-0.490721	0.138968
GRMZM2G002147	0.524089	-0.30589	NA	-0.0668595	NA	0.0179618	NA	-0.370798	NA	-0.364182	0.616038	-0.284105	NA
GRMZM2G002149	0.470677	0.201328	NA	-0.596506	NA	-0.371044	NA	-0.564123	NA	-0.409822	0.534603	-0.354676	NA
GRMZM2G002165	3904.09	0.189964	0.648874	-0.474012	0.0129067	0.25815	0.613304	-0.819058	3.18965e-06	0.140064	0.531943	-0.00916935	0.977392
GRMZM2G002173	2.72337	1.1031	0.314985	1.70553	0.00947974	0.499333	0.881389	1.82012	0.00395228	2.64388	8.3992e-06	0.195142	0.844369
GRMZM2G002178	294.106	3.5863	7.68777e-14	6.21473	2.88098e-42	2.1388	0.000124755	6.49497	3.1324e-46	6.78801	4.18849e-51	0.353522	0.620869
GRMZM2G002199	0.19625	0.0124656	NA	-0.0392975	NA	0.0101667	NA	0.0330585	NA	-0.0309666	NA	-0.0484505	NA
GRMZM2G002220	5649.84	0.049027	0.962186	-0.476067	0.0932543	0.0673361	0.973839	-0.35652	0.205813	0.100934	0.779256	0.600574	0.0346127
GRMZM2G002225	1.78712	0.22633	0.918284	0.558142	0.499194	0.646935	NA	-0.131663	0.879498	-0.753538	0.313068	-0.0597845	0.9568
GRMZM2G002227	37.3862	0.0563627	0.959416	0.59224	0.0320203	0.157112	0.921501	1.04048	2.63064e-05	-0.0669755	0.865913	0.352832	0.259823
GRMZM2G002240	1.11656	-0.286647	0.887352	0.285731	0.75364	-0.057887	NA	0.337936	0.677787	-0.35957	0.668484	1.38292	0.0589093
GRMZM2G002260	0.173029	-0.0192476	NA	-0.00636976	NA	-0.0214425	NA	-0.0307358	NA	-0.0295649	NA	0.0783385	NA
GRMZM2G002276	383.403	-0.0179279	0.973919	0.000667734	0.997954	-0.0113349	0.997185	-0.00789617	0.970873	0.355327	0.00834818	-0.281574	0.0638172
GRMZM2G002280	0.373835	0.166418	NA	0	NA	0	NA	0.24242	NA	0.599289	0.279156	0.285014	NA
GRMZM2G002286	57.2153	-0.4393	0.153896	-0.479788	0.0252416	0.00203884	1	-0.397162	0.0617777	-1.14037	4.95296e-08	-0.158834	0.53562
GRMZM2G002297	489.011	-0.200353	0.210115	-0.21649	0.0475331	-0.194269	0.338893	-0.170265	0.116791	-0.623799	1.92146e-10	-0.272506	0.0124206
GRMZM2G002304	0.461421	0.0593193	NA	-0.194365	NA	0.0480526	NA	-0.159547	NA	0.00635833	1	-0.0769232	NA
GRMZM2G002309	1.56774	0.15754	0.95122	-0.188308	0.843576	-0.115574	NA	0.366476	0.648863	-0.52235	0.515425	-0.164774	0.870879
GRMZM2G002315	0.0741212	0	NA	0	NA	0.0720045	NA	0	NA	0	NA	0	NA
GRMZM2G002361	272.278	0.0339349	0.940077	-0.156193	0.265709	-0.0142826	0.991079	-0.206908	0.10805	0.153409	0.247292	0.129815	0.37402
GRMZM2G002391	940.171	-0.0984771	0.699472	-0.194734	0.0875021	-0.136504	0.676774	-0.216254	0.0450021	-0.334416	0.00111273	-0.109599	0.398646
GRMZM2G002396	9.06425	-0.0258476	0.991136	0.286865	0.61191	0.113109	0.974549	-0.437752	0.408607	-0.318137	0.57722	0.780054	0.0980883
GRMZM2G002416	1143.22	-0.0719543	0.856318	0.0899572	0.591419	-0.13246	0.798968	-0.051037	0.75813	0.150346	0.303199	0.119054	0.470246
GRMZM2G002420	1.75372	0.746663	0.600143	1.09136	0.128402	0.458026	NA	0.932921	0.185329	0.184398	0.844764	0.378979	0.674743
GRMZM2G002427	125.946	0.164686	0.624245	0.0111787	0.961176	0.0392038	0.97416	0.140789	0.409478	1.0873	4.49302e-17	0.0591493	0.778369
GRMZM2G002430	0.253321	-0.132307	NA	-0.21249	NA	-0.186406	NA	-0.201485	NA	-0.199585	0.645055	-0.0750521	NA
GRMZM2G002440	684.177	-0.0350177	0.949258	0.0815874	0.663868	-0.0538074	0.952376	0.0321779	0.862022	0.23284	0.119961	0.181049	0.285785
GRMZM2G002465	2.9012	-0.118964	0.960584	-0.616696	0.403139	-0.135728	0.978643	-0.5134	0.469321	1.04906	0.0746734	-0.434063	0.583691
GRMZM2G002473	2.44221	-0.536711	0.739744	0.142759	0.877076	0.0832621	0.98945	-0.502522	0.501655	-0.0571295	0.959284	0.0215135	0.985044
GRMZM2G002483	0.70064	-0.0901479	0.972105	-0.431123	0.604371	0.242648	NA	-0.187658	0.821925	-0.82695	0.23474	-0.504646	NA
GRMZM2G002492	437.2	-0.290855	0.202417	-0.604291	4.07072e-05	-0.225577	0.553288	-0.834195	4.53898e-09	-1.23958	1.12293e-18	-0.614048	4.47882e-05
GRMZM2G002498	0.184927	0	NA	0	NA	0.0600938	NA	0.0464244	NA	0	NA	0.161044	NA
GRMZM2G002499	302.334	-0.302162	0.0382967	-0.345111	0.00264641	-0.129239	0.754518	-0.451557	4.29908e-05	-0.721817	2.97899e-11	-0.569906	3.26311e-07
GRMZM2G002515	0.772504	0.0378396	0.990232	0.205199	0.82339	-0.485436	NA	-0.355122	0.647068	-0.53621	0.474808	-0.00797949	NA
GRMZM2G002523	50.2023	0.687205	0.323521	0.563011	0.228871	0.407695	0.812623	1.42701	0.000236584	0.341383	0.493565	3.58082	6.56947e-23
GRMZM2G002529	86.7243	-0.0637152	0.945214	-0.158829	0.613592	-0.0704212	0.969013	-0.232969	0.401264	-0.248271	0.377478	0.010315	0.980896
GRMZM2G002531	128.938	0.121417	0.843361	0.0771555	0.787878	-0.187141	0.838339	0.272707	0.218973	0.0897146	0.746008	-0.144873	0.594291
GRMZM2G002542	68.5296	0.541184	0.15651	2.24707	6.04356e-24	0.319384	0.719113	2.00756	4.44008e-19	-1.41491	1.54352e-06	8.50439e-05	1
GRMZM2G002548	588.193	-0.0068635	0.993862	-0.363709	0.0254544	-0.0703908	0.944395	-0.205923	0.222449	-0.359658	0.0217867	0.114417	0.572948
GRMZM2G002555	6.77083	-0.938793	0.229625	0.536277	0.281999	-0.515527	0.776831	0.531828	0.262902	-1.47993	0.00364536	-0.608075	0.268257
GRMZM2G002559	34.3933	-0.343416	0.555113	-1.09037	0.000166569	-0.245929	0.84168	-1.25944	1.51655e-05	1.04758	1.12886e-05	0.383021	0.198305
GRMZM2G002568	12.3526	0.261279	0.820702	0.795903	0.0536754	0.443535	0.768143	0.541187	0.205702	-0.783775	0.090699	-0.062946	0.920693
GRMZM2G002569	114.496	-0.169261	0.772491	-0.450599	0.0585548	0.0169112	0.997702	-0.790635	0.000328999	-1.15797	9.41125e-08	-0.438363	0.0754156
GRMZM2G002578	677.637	-0.113877	0.724405	-0.590695	3.50573e-06	-0.0230358	0.984593	-0.932476	3.80564e-14	-0.877958	6.97885e-13	-0.229406	0.119006
GRMZM2G002606	40.8499	0.0866212	0.913244	-0.156424	0.615762	0.1446	0.913004	-0.142625	0.629067	-0.201431	0.491767	0.0267587	0.942661
GRMZM2G002616	351.634	-0.103383	0.761219	-0.00862347	0.965006	-0.0900743	0.896119	0.124641	0.393952	0.208008	0.126339	0.206118	0.158622
GRMZM2G002617	147.04	-0.0400045	0.943506	0.332689	0.024802	-0.171245	0.753077	0.521153	0.000134029	-0.190652	0.244426	0.329652	0.0304921
GRMZM2G002626	78.803	-0.1486	0.717666	-0.147813	0.451676	-0.193055	0.74618	-0.053064	0.798114	-0.388447	0.0211137	-0.128796	0.526813
GRMZM2G002627	1.07502	-0.335805	0.858812	0.215114	0.811948	0.0537499	NA	1.28086	0.0536718	0.564205	0.455947	-0.117527	0.906209
GRMZM2G002642	2365.13	0.00984518	0.990495	-0.431351	0.0132299	0.110267	0.90082	-0.535695	0.00114405	-0.296406	0.0920148	0.312336	0.098465
GRMZM2G002646	65.7849	0.0253627	0.975043	-0.2913	0.219748	0.215923	0.785311	-0.429317	0.0494057	-0.464533	0.0322893	-0.0983031	0.730492
GRMZM2G002652	506.028	0.0477259	0.966287	-0.316511	0.341145	0.10625	0.95213	-0.122273	0.727569	-0.263841	0.420548	0.307226	0.372786
GRMZM2G002656	51.0825	-0.0659923	0.922379	-0.580325	0.00589023	-0.0297153	0.988099	-0.646661	0.00178171	-0.637726	0.00197381	-0.389622	0.0790423
GRMZM2G002687	1479.79	0.00097513	1	-0.0905675	0.400184	-0.0114752	0.989591	-0.0630268	0.553083	0.124853	0.196224	-0.020142	0.884246
GRMZM2G002699	18.1291	-0.210335	0.861162	0.235317	0.630573	0.0564239	0.988099	0.435164	0.292519	-0.493425	0.260552	0.311228	0.513622
GRMZM2G002704	13.965	1.36929	0.0491687	2.18893	1.08112e-05	1.56208	0.0240109	2.56528	7.73905e-08	3.88472	4.50394e-18	2.68473	3.24735e-08
GRMZM2G002748	1.9297	0.072159	0.977261	0.457397	0.590735	0.371696	NA	0.695846	0.34659	0.263283	0.772178	0.140007	0.892342
GRMZM2G002754	1499.24	0.0302401	0.95968	-0.571079	0.000147038	0.0339526	0.978643	-0.664807	4.71269e-06	-0.244882	0.1279	0.111291	0.577047
GRMZM2G002756	3326.76	-0.214401	0.277601	-0.634458	6.22292e-08	-0.127281	0.786143	-1.02927	9.12996e-20	-1.00397	3.50813e-19	-0.727019	6.81313e-10
GRMZM2G002765	256.269	-0.091359	0.778235	-0.0832115	0.588985	0.0259148	0.980511	-0.0646713	0.661685	-0.193475	0.133758	-0.233351	0.0796963
GRMZM2G002786	1446.05	-0.114079	0.797426	-0.0308757	0.900827	-0.128415	0.877367	-0.0417577	0.845505	-0.282676	0.101243	-0.250193	0.19014
GRMZM2G002805	40.7473	0.868187	0.231411	0.467876	0.406118	0.721672	0.53417	0.766561	0.113607	5.35484	2.97567e-48	1.13445	0.016435
GRMZM2G002807	1014.79	0.0535625	0.891289	0.10016	0.518897	0.0388828	0.964779	0.147816	0.279548	0.123729	0.387529	0.347982	0.00762603
GRMZM2G002815	0.13572	0	NA	0	NA	0	NA	0	NA	0.0950311	NA	0.0160405	NA
GRMZM2G002818	46.1039	-0.0149799	0.991136	-0.0657622	0.862266	-0.265912	0.807941	0.33309	0.235888	-1.85676	8.35026e-11	-0.497235	0.0936053
GRMZM2G002825	5257.44	0.0601806	0.855462	-0.0766441	0.58379	0.0828319	0.878785	-0.209802	0.0616931	0.32764	0.00197041	-0.25889	0.0282749
GRMZM2G002828	1243.38	0.0620555	0.84949	0.338384	0.00188953	0.0660367	0.911549	0.145639	0.215004	1.26917	4.03757e-39	0.061372	0.679487
GRMZM2G002830	1.1854	0	1	0.439341	0.504415	0	NA	0	1	1.8081	0.000509352	0	1
GRMZM2G002851	1051.7	0.0985023	0.787763	-0.447266	0.00108653	0.123819	0.830635	-0.447304	0.000778605	-0.183219	0.217483	0.164029	0.316763
GRMZM2G002858	180.206	0.272389	0.557945	0.131959	0.654209	0.477414	0.205015	-0.0998074	0.722953	-0.134734	0.638507	0.151352	0.610807
GRMZM2G002859	184.405	0.225578	0.370685	0.622111	2.9682e-06	-0.0269421	0.983303	0.677957	1.96537e-07	0.667997	2.48898e-07	0.784658	1.78861e-09
GRMZM2G002863	10.7645	0.237063	0.857392	-0.242126	0.677961	0.313648	0.888047	-0.0473901	0.936686	-0.868861	0.0710676	0.166399	0.78386
GRMZM2G002874	1127.81	-0.0599828	0.901728	-0.246611	0.14035	-0.0845487	0.923879	-0.190829	0.248044	-0.0143947	0.955833	0.352243	0.0310513
GRMZM2G002879	2285.41	0.0309455	0.963559	-0.631421	0.00016923	0.141577	0.86027	-0.761916	2.39187e-06	-0.323014	0.0647044	0.146265	0.500261
GRMZM2G002894	491.106	-0.00228006	1	-0.116675	0.471219	0.0513176	0.949943	-0.168119	0.243135	-0.0556235	0.754657	-0.450442	0.000912915
GRMZM2G002898	1394.24	-0.0702838	0.870513	-0.195995	0.221972	-0.0539201	0.951174	-0.343679	0.0150954	0.277468	0.0540332	-0.231253	0.151459
GRMZM2G002903	39.615	-0.566331	0.22627	-0.226554	0.531177	-0.484077	0.480772	0.0236872	0.953976	-0.424769	0.179947	0.352877	0.290694
GRMZM2G002910	260.753	0.110466	0.73297	-0.338291	0.0114929	0.0166351	0.989533	-0.678431	7.35876e-08	-0.0709117	0.67036	-0.811152	1.47097e-10
GRMZM2G002915	277.532	-0.094432	0.867618	0.106218	0.66008	0.00697841	0.999626	-0.0206916	0.934106	-0.449652	0.0155566	-0.0900335	0.725814
GRMZM2G002918	1.14969	0.218655	0.919934	-0.206688	0.824907	-0.0884707	NA	0.114277	0.894043	0.280137	0.752956	0.183208	0.854529
GRMZM2G002921	0.226628	0.0189028	NA	0.0393565	NA	-0.0340568	NA	0.0501297	NA	-0.0469575	NA	-0.0734701	NA
GRMZM2G002948	127.178	0.268119	0.632226	1.1742	3.08369e-07	0.171352	0.89892	1.53984	2.9778e-12	2.81891	2.92195e-41	1.54405	5.58748e-12
GRMZM2G002950	0.38943	-0.260348	NA	-0.519605	NA	-0.108456	NA	-0.320615	NA	-0.314473	0.660915	-0.0795757	NA
GRMZM2G002959	1370.54	0.0149581	0.968383	0.573736	3.73125e-11	0.130887	0.611484	0.78751	1.39643e-20	0.0181622	0.89144	0.384708	3.0719e-05
GRMZM2G002976	0.31679	0.129255	NA	0.167919	NA	0.309708	NA	0.0947624	NA	0	1	0.141682	NA
GRMZM2G002978	210.583	0.0496631	0.904511	0.124867	0.405597	0.121024	0.818157	0.295307	0.0179565	0.644066	1.47422e-08	-0.0261906	0.89247
GRMZM2G002993	194.871	-0.119319	0.792647	-0.22331	0.240935	-0.163666	0.812693	-0.159033	0.400503	-0.717159	9.66613e-06	0.0748098	0.745951
GRMZM2G002999	472.366	0.234589	0.306384	0.183736	0.243246	0.0829249	0.91384	0.00186528	0.995984	1.05489	1.91906e-17	-0.273037	0.0758248
GRMZM2G003002	1298.95	0.360899	0.457113	0.404989	0.158901	0.531417	0.240031	0.655941	0.0107609	0.38589	0.162532	0.763153	0.00479362
GRMZM2G003014	2.9326	1.15434	0.284621	1.28278	0.0704272	0.871522	0.663454	1.84439	0.00433661	3.28275	4.40241e-08	0	1
GRMZM2G003022	722.681	0.070881	0.813646	0.841081	6.58927e-18	0.0323639	0.966608	0.892171	3.99123e-20	0.916348	1.52024e-21	0.429517	5.36646e-05
GRMZM2G003023	139.607	-0.115128	0.756128	-0.00726805	0.97143	-0.118136	0.866848	-0.124145	0.447686	0.265809	0.0617143	-0.274172	0.0785481
GRMZM2G003028	168.942	0.151789	0.65194	0.281753	0.0669646	0.133325	0.834775	0.285008	0.0549183	0.776479	3.29614e-09	-0.0208222	0.926315
GRMZM2G003033	1626.58	-0.145602	0.390865	-0.486322	1.18838e-07	-0.041929	0.94473	-0.754484	2.48493e-17	-0.853869	3.27385e-22	-0.248378	0.0145067
GRMZM2G003038	446.113	-0.205076	0.735311	0.169105	0.586461	-0.157473	0.901801	0.395735	0.119464	0.307254	0.247949	0.372506	0.182304
GRMZM2G003043	1623.11	-0.136909	0.63985	-0.194252	0.18671	-0.0539237	0.948491	-0.249543	0.0645732	-0.104587	0.506641	-0.491654	0.000220781
GRMZM2G003057	462.852	0.100231	0.787763	0.0561558	0.767392	0.16336	0.729052	0.0514239	0.769122	0.33305	0.0146674	-0.0677937	0.723637
GRMZM2G003064	26.9645	0.376625	0.625174	0.281528	0.513756	-0.0791681	0.979512	0.621272	0.0795728	-0.051875	0.92063	1.11913	0.00105097
GRMZM2G003068	90.6638	-0.299705	0.345594	-0.108053	0.641541	-0.0545916	0.96571	-0.0651645	0.774532	-0.302948	0.1137	0.0315751	0.907314
GRMZM2G003076	307.722	0.113451	0.659188	0.301369	0.00663701	0.0465435	0.948491	0.312742	0.00372423	0.822375	4.41176e-17	0.0278377	0.867183
GRMZM2G003090	225.33	-0.167513	0.709863	-0.749436	3.98022e-05	-0.0483108	0.973097	-0.768635	1.71666e-05	-0.231453	0.253827	-0.114194	0.642696
GRMZM2G003092	0.190618	-0.0200249	NA	-0.0714406	NA	-0.0547152	NA	-0.0643838	NA	-0.0307588	NA	-0.0481254	NA
GRMZM2G003096	4961.97	-0.0133097	0.973956	-0.575244	5.92749e-09	0.0481098	0.943475	-0.921063	6.77904e-22	-0.167995	0.124828	-0.681655	5.77238e-12
GRMZM2G003103	1.1203	-0.551119	0.740748	-0.426411	0.623371	-0.890499	NA	-0.341992	0.676697	-0.979098	0.1689	-0.952541	0.224233
GRMZM2G003108	195.015	-0.0620716	0.891214	0.229034	0.132558	0.0781122	0.925814	0.411704	0.00233425	0.650983	3.62454e-07	-0.00390857	0.988049
GRMZM2G003124	262.417	0.0715768	0.856318	-0.0318928	0.864215	0.1302	0.801283	-0.13593	0.350266	0.0636816	0.705803	0.037587	0.842863
GRMZM2G003138	0.378907	-0.106662	NA	-0.0352984	NA	-0.118825	NA	0.346397	NA	0.655585	0.308311	-0.0837246	NA
GRMZM2G003157	7207.18	-0.104538	0.651277	-0.671594	2.70374e-12	-0.0160176	0.986942	-1.00782	7.38131e-27	-0.369841	0.000153059	-0.290621	0.00696043
GRMZM2G003165	21.1845	1.22366	0.025756	0.369958	0.515258	0.996649	0.171584	1.21544	0.00571021	0.556136	0.269096	1.52068	0.000726382
GRMZM2G003167	2.21186	-0.361092	0.85738	0.17283	0.8554	-0.0227693	NA	0.765052	0.284309	1.10371	0.101259	1.08527	0.135065
GRMZM2G003172	370.869	-0.0513426	0.909129	0.0494688	0.797626	-0.0380718	0.970971	-0.00526632	0.982946	0.11877	0.467589	0.267441	0.0772244
GRMZM2G003179	1124.53	0.0597313	0.954854	-0.584233	0.0408438	-0.0193244	0.99787	-0.769994	0.00385025	-0.373313	0.202464	-1.19892	8.79155e-06
GRMZM2G003186	23.9042	-0.0570355	0.957917	0.035294	0.929406	0.288485	0.769049	-0.449477	0.127307	-0.978676	0.000755687	-0.488597	0.107966
GRMZM2G003190	140.979	-0.0503076	0.946166	0.250781	0.250912	-0.0659145	0.958987	0.225118	0.285523	-0.24046	0.265538	0.500599	0.0121714
GRMZM2G003225	2.66433	0.526875	0.724405	0.0964395	0.917222	-0.0418015	0.998332	0.387059	0.593853	0.134415	0.877012	-0.663968	0.388484
GRMZM2G003230	1.49646	-0.625155	0.693199	-0.994327	0.183291	0.43984	NA	-0.233143	0.784182	-0.111693	0.907567	0.0937302	0.928729
GRMZM2G003246	999.155	0.0961067	0.934978	-0.493953	0.187542	0.068284	0.981551	-0.800221	0.0166575	-0.91378	0.00526829	0.0896708	0.858935
GRMZM2G003252	332.393	-0.138838	0.777523	0.862156	8.07767e-07	-0.26498	0.602233	1.13357	1.76424e-11	0.118863	0.60507	0.178113	0.436298
GRMZM2G003289	186.239	-0.356011	0.1694	-0.441374	0.0138242	-0.100329	0.918632	-0.439648	0.0116239	-0.908851	5.32621e-08	0.0758082	0.752808
GRMZM2G003304	561.94	-0.12195	0.815347	-0.0881109	0.729687	-0.288727	0.539759	0.0792782	0.736735	-0.404853	0.0343671	-0.561735	0.00446528
GRMZM2G003306	136.811	0.173206	0.775516	0.829727	0.000168393	0.237153	0.790707	1.50769	2.04105e-13	-0.286953	0.266984	1.03989	2.03515e-06
GRMZM2G003307	1250.36	-0.0841362	0.555021	-0.224501	0.00106166	-0.0588034	0.851586	-0.319555	1.06231e-06	-0.170341	0.0126839	-0.0964009	0.225805
GRMZM2G003318	3647.39	-0.0481663	0.895508	-0.278706	0.020814	0.021891	0.983303	-0.306255	0.00780055	-0.127035	0.332029	-0.103868	0.480395
GRMZM2G003331	1105.9	0.768471	1.48665e-05	1.61168	2.30747e-24	0.385465	0.170477	1.66037	6.45503e-26	2.17912	7.28808e-45	0.503052	0.00561311
GRMZM2G003342	58.4777	-0.0467362	0.958879	-0.109858	0.714551	-0.00289871	1	-0.0796443	0.781055	0.192037	0.462997	0.260117	0.318054
GRMZM2G003354	10.6871	-0.575649	0.57726	1.13626	0.00781492	-0.39757	0.863612	1.26249	0.00203164	-0.366474	0.519275	1.28897	0.0025406
GRMZM2G003377	472.455	-0.184252	0.447217	0.0676682	0.691954	-0.137503	0.779938	0.120593	0.406126	-0.203896	0.135829	-0.240208	0.0935148
GRMZM2G003379	7.33525	0.0245354	0.993313	0.934489	0.0636501	0.259644	0.932287	0.966191	0.0461312	0.562785	0.302378	1.02591	0.0430899
GRMZM2G003384	1262.62	0.018782	0.977154	-0.0156273	0.952535	-0.0639639	0.953264	-0.0508154	0.819636	0.270513	0.13802	0.333743	0.081487
GRMZM2G003385	5996.85	0.099173	0.699472	0.216757	0.0567093	0.0724199	0.89892	0.277952	0.00872439	0.372329	0.000270317	0.229812	0.0497194
GRMZM2G003389	96.4185	-0.224234	0.522936	-0.276665	0.144377	-0.148842	0.851309	-0.105601	0.609366	-0.693583	4.96752e-05	-0.446261	0.0144483
GRMZM2G003406	33.5412	0.347984	0.751043	1.28854	0.000925053	0.298221	0.89436	2.04395	7.78936e-09	3.21687	3.00183e-22	3.76329	6.73905e-30
GRMZM2G003409	111.544	0.385243	0.622004	3.2308	1.90977e-26	0.470652	0.649797	3.91357	7.35355e-39	0.538751	0.147944	1.57633	2.12546e-06
GRMZM2G003411	195.243	1.02014	0.000897899	2.90291	1.217e-32	0.286432	0.812927	3.03426	1.05893e-35	2.52372	5.50146e-25	4.33603	4.83498e-73
GRMZM2G003417	732.826	-0.131329	0.379683	-0.257635	0.00242912	-0.0840204	0.805973	-0.401807	6.33994e-07	-0.161043	0.063809	-0.330779	9.12392e-05
GRMZM2G003424	39.2945	-0.0905401	0.931507	-0.336471	0.340116	0.0607519	0.981594	-0.3206	0.339746	0.0103651	0.993487	0.0342963	0.940972
GRMZM2G003426	539.806	-0.325289	0.454623	-0.693823	0.00313449	0.0499311	0.980152	-1.59072	2.8756e-13	-1.85688	6.98044e-18	-0.231985	0.42183
GRMZM2G003461	58.8141	0.00231902	1	-0.0639998	0.846245	-0.0244743	0.991698	-0.178288	0.513635	-0.714322	0.00253795	-0.218351	0.448357
GRMZM2G003466	24.8104	1.2321	0.000736014	-0.576607	0.169841	0.416604	0.733381	-0.0333541	0.947857	2.26172	1.91567e-14	-0.570276	0.180759
GRMZM2G003488	102.623	-0.343287	0.106306	-0.280226	0.0748748	-0.113674	0.878785	-0.168934	0.297815	-0.201136	0.210061	-0.0148971	0.94773
GRMZM2G003489	1.89884	0.578272	0.723839	1.34328	0.0579874	0.265003	NA	1.14191	0.0999559	1.79921	0.0057423	0.565837	0.507629
GRMZM2G003493	60.7418	-0.152985	0.863835	-0.421657	0.199144	-0.0982071	0.958973	-1.25416	1.41423e-05	-1.82653	3.62544e-10	-0.880195	0.00413394
GRMZM2G003496	0.0808946	0	NA	0	NA	0.0720045	NA	0	NA	0	NA	0	NA
GRMZM2G003501	45.7995	0.320084	0.571689	-0.127151	0.729322	0.570998	0.19882	-0.241607	0.446246	0.220238	0.492603	0.307124	0.335778
GRMZM2G003506	21.6945	0.824492	0.25497	2.99011	3.70901e-15	0.0794537	0.985564	2.97878	4.03866e-15	0.507406	0.328313	2.3029	8.61528e-09
GRMZM2G003509	165.368	-0.437861	0.00180623	-0.535021	8.64769e-06	-0.349633	0.0364943	-0.445037	0.000206933	-1.37651	7.06954e-28	-0.000898217	0.998944
GRMZM2G003518	41.7128	0.23202	0.73407	0.616175	0.0225693	0.244415	0.835405	0.584361	0.027431	0.814183	0.00116805	0.320141	0.308808
GRMZM2G003520	18.0464	0.220376	0.831703	0.493901	0.203211	0.348632	0.811126	0.593419	0.098932	0.43719	0.255895	0.584868	0.125634
GRMZM2G003526	28.2488	0.211426	0.888962	1.58857	0.000658486	-0.53645	0.77361	1.16396	0.0133918	1.91126	1.50977e-05	-0.946602	0.0870503
GRMZM2G003530	12.9849	0.67336	0.360274	0.947226	0.0237982	0.697245	0.460215	1.59227	1.76532e-05	2.03401	8.55965e-09	0.759912	0.0907462
GRMZM2G003551	10.4877	1.24044	0.0640083	0.591535	0.329715	0.58159	0.761733	-0.0653013	0.927246	1.34899	0.00687323	-0.827553	0.189469
GRMZM2G003558	9.54295	0.406801	0.801453	2.41381	2.92997e-06	0.678597	0.741196	3.39008	3.24343e-12	1.65244	0.00203465	1.73963	0.0019012
GRMZM2G003563	75.9803	-0.202559	0.693056	0.648607	0.00104957	-0.199334	0.822511	0.533488	0.0071964	0.283879	0.197132	-0.0149856	0.965516
GRMZM2G003565	2324.47	0.012522	0.981916	-0.378397	0.0089629	0.113799	0.869095	-0.34001	0.0162715	-0.51752	0.000126372	0.160773	0.350073
GRMZM2G003595	269.726	-0.128389	0.672147	-0.232825	0.0955125	0.0550862	0.946003	-0.296174	0.0238954	-0.125463	0.400659	-0.341103	0.0123365
GRMZM2G003607	338.957	-0.196585	0.299445	-0.288183	0.0138242	-0.221452	0.304176	-0.479261	1.33257e-05	-0.651929	1.81082e-09	-0.394507	0.000657082
GRMZM2G003625	164.03	0.156329	0.699567	-0.30327	0.098191	0.0857018	0.933462	-0.537194	0.00137369	-0.565781	0.000670055	-0.344878	0.0624975
GRMZM2G003631	242.815	0.0712122	0.85527	-0.0692133	0.681971	0.0973093	0.878898	-0.0476689	0.769024	-0.055719	0.745293	0.0751785	0.657155
GRMZM2G003635	1302.68	-0.171147	0.316504	-0.288113	0.00550982	-0.00691382	0.998186	-0.314599	0.00162935	-0.938397	2.69288e-23	-0.0324654	0.828659
GRMZM2G003638	445.377	-0.132564	0.598	-0.120907	0.380632	-0.135822	0.740375	0.0259402	0.862436	-0.132303	0.30881	-0.174468	0.189614
GRMZM2G003640	1630.92	-0.0851155	0.716519	-0.222227	0.0258685	0.0245716	0.973839	-0.315445	0.000705207	-0.412907	5.17008e-06	-0.0616293	0.629344
GRMZM2G003642	1123.54	-0.0152833	0.973489	0.365896	0.00143809	0.025199	0.979512	0.236898	0.0428749	-0.0179993	0.913542	-0.138699	0.317459
GRMZM2G003648	26.3808	0.0510668	0.969322	-0.00135278	0.998395	0.0922205	0.970271	-0.0183552	0.971235	0.259879	0.497713	-0.0480777	0.922975
GRMZM2G003656	308.022	-0.092254	0.777523	-0.231796	0.0778182	-0.143525	0.741196	0.0108187	0.949822	-0.0384954	0.823968	0.0696439	0.668987
GRMZM2G003662	1090.82	-0.354212	0.000560074	-0.302666	0.00141715	-0.2279	0.108242	-0.408183	6.32593e-06	-0.976771	8.64938e-29	-0.289586	0.0031659
GRMZM2G003663	65.7701	-0.163862	0.779431	-0.494109	0.0326606	-0.284021	0.683344	-0.618083	0.00534244	-0.656511	0.00286501	0.150605	0.587828
GRMZM2G003669	0.209721	-0.0406425	NA	-0.0134501	NA	0.0204959	NA	0.000872459	NA	0.00334485	NA	-0.0319025	NA
GRMZM2G003679	3.03821	-0.484816	0.770586	-0.323773	0.699516	0.0515235	0.997185	-0.0847693	0.918006	0.140323	0.872803	1.71027	0.00427875
GRMZM2G003682	34.7783	0.713014	0.198072	-0.15184	0.768246	0.142745	0.951174	-0.264545	0.55418	0.879414	0.0150649	0.0128799	0.984785
GRMZM2G003692	2490.58	-0.0369763	0.835022	-0.00795841	0.931688	0.0495397	0.86899	-0.0345064	0.643464	-0.142063	0.0209616	-0.122832	0.068436
GRMZM2G003711	72.4776	0.174816	0.860638	-0.196474	0.648073	0.327082	0.801774	-0.729285	0.030946	-1.17549	0.000307487	0.194693	0.658622
GRMZM2G003715	576.128	2.01981	5.38023e-25	2.13398	1.23572e-28	1.10642	4.309e-07	2.31971	7.27376e-34	4.60222	1.40622e-135	0.85253	7.23582e-05
GRMZM2G003718	71.9916	-0.109248	0.853266	-0.236651	0.288136	-0.14909	0.878785	-0.487385	0.0136828	-0.737051	0.000142817	-0.283818	0.198928
GRMZM2G003720	90.5311	-0.396624	0.101733	0.225757	0.2097	-0.118391	0.892437	0.515358	0.000746138	0.241285	0.160858	0.163424	0.402214
GRMZM2G003724	383.93	0.0756664	0.821038	-0.36305	0.00276532	0.0796149	0.899713	-0.320838	0.00726993	-0.339593	0.00409843	0.0449504	0.790707
GRMZM2G003725	24.0453	-0.47557	0.511168	0.690966	0.0357772	-0.186843	0.928917	0.843858	0.00640125	1.92414	1.31947e-12	1.05157	0.000671463
GRMZM2G003732	427.247	-0.000563045	1	-0.340371	0.0425053	0.113458	0.888931	-0.633981	3.59704e-05	-0.556815	0.000285684	-0.175269	0.36488
GRMZM2G003734	679.824	0.0389519	0.878459	-0.0180465	0.880659	0.0678782	0.865539	0.112424	0.199934	-0.0910634	0.327047	0.100224	0.299509
GRMZM2G003738	0.65442	0	1	0	1	0.130727	NA	0.201417	0.726379	1.05088	0.0261529	0	NA
GRMZM2G003742	115.768	-0.30163	0.250548	-0.0573953	0.795912	-0.169987	0.787331	-0.106902	0.577144	-0.582375	0.0002729	0.0786598	0.716179
GRMZM2G003750	2269.88	-0.112152	0.658823	-0.606685	1.19212e-08	0.0105987	0.994322	-0.979396	2.38857e-21	-0.607258	5.16879e-09	-0.486762	1.17905e-05
GRMZM2G003752	0.0747109	0	NA	0	NA	0	NA	0	NA	0.0638821	NA	0	NA
GRMZM2G003754	180.811	0.4015	0.0227641	0.643825	1.73017e-06	0.115254	0.877085	0.889903	5.19852e-12	1.17004	7.10243e-21	0.119169	0.512988
GRMZM2G003755	102.441	-0.115837	0.790831	-0.246792	0.162487	-0.0836035	0.931078	-0.225173	0.191093	-0.889481	2.71759e-08	0.0051461	0.985426
GRMZM2G003762	40823.4	-0.373485	0.164598	-0.681293	0.000173023	-0.185285	0.798968	-1.13084	4.13652e-11	-1.7072	1.70207e-24	-0.781259	2.13926e-05
GRMZM2G003765	1889.45	0.119986	0.913816	-0.657863	0.0725856	0.212047	0.906908	-0.770766	0.02509	-0.023496	0.973527	0.509714	0.198787
GRMZM2G003769	99.2494	-0.142432	0.796092	-0.670373	0.001146	-0.131435	0.901858	-1.1101	3.29156e-08	-0.527317	0.00971404	-0.493427	0.023383
GRMZM2G003775	8.75038	-0.922499	0.218347	-0.418349	0.440777	0.0682378	0.98698	0.513816	0.262444	0.724641	0.0931266	-0.272602	0.640806
GRMZM2G003784	0.451946	0.286566	NA	0.163967	NA	0.272035	NA	-0.204654	NA	0.0105475	1	0.730677	NA
GRMZM2G003789	74.8776	-0.317141	0.450743	0.269214	0.27424	-0.512898	0.155217	0.332305	0.141363	-0.657428	0.00294927	-0.413731	0.0892228
GRMZM2G003794	22.4913	0.612587	0.640379	1.57165	0.00454818	0.270296	0.944395	2.41452	1.54955e-06	1.83354	0.000442382	5.44001	1.37408e-31
GRMZM2G003796	0.427383	0.185044	NA	0.0617963	NA	0.412615	NA	0	NA	0.159314	0.780222	0	NA
GRMZM2G003814	216.975	-0.0519015	0.891853	-0.347378	0.00465178	-0.0307056	0.97416	-0.227826	0.0679607	-0.368286	0.0019961	0.0632166	0.693801
GRMZM2G003821	1.60759	0.468521	0.794317	0.246926	0.791106	-0.0764552	NA	0.828756	0.253056	1.39553	0.0365897	0.263919	0.782119
GRMZM2G003835	44.5375	0.257108	0.713499	0.166575	0.653508	0.260175	0.8308	0.356307	0.24548	0.358496	0.246845	0.526474	0.0869008
GRMZM2G003852	117.143	-0.0348636	0.967309	0.402311	0.0661562	-0.20599	0.814742	0.639414	0.00130033	0.348914	0.10641	0.683395	0.000983537
GRMZM2G003853	258.231	0.00159747	1	0.939357	1.18531e-11	0.0170584	0.991698	1.17579	4.31671e-18	-0.00313149	1	0.422141	0.00701529
GRMZM2G003861	526.204	-0.0814507	0.734375	-0.0999085	0.37615	-0.0226609	0.977041	-0.201071	0.0386579	0.106768	0.312938	-0.355145	0.000221607
GRMZM2G003869	1196.74	0.0324492	0.973541	-0.559958	0.0318086	0.0999038	0.949774	-0.733492	0.00264945	-1.0621	6.24294e-06	0.19668	0.541936
GRMZM2G003875	310.34	-0.0363267	0.94426	-0.234623	0.120025	-0.00573867	0.999431	-0.226119	0.119929	-0.208818	0.157462	0.164322	0.313936
GRMZM2G003883	7655.18	0.0954924	0.856604	-0.171385	0.417419	0.0357462	0.981553	-0.361414	0.0423966	0.170486	0.398283	-0.0711714	0.775357
GRMZM2G003897	683.505	0.00335909	1	-0.00176661	0.996601	-0.0883027	0.953732	0.15093	0.603668	0.147046	0.629014	0.559311	0.0320176
GRMZM2G003930	67.7329	0.0810889	0.908121	-0.22122	0.397429	-0.112477	0.933462	0.00275466	0.996049	-0.104759	0.71524	0.105407	0.72051
GRMZM2G003937	491.373	3.61097	1.67006e-56	1.45337	1.52591e-09	2.80299	3.0258e-33	1.77453	3.97606e-14	4.0177	1.36461e-71	0.382346	0.20277
GRMZM2G003944	1.59905	0.683965	0.649694	0.605491	0.457694	1.11245	NA	0.0196033	0.988034	-0.358043	0.676626	0.943684	0.225376
GRMZM2G003947	46.5935	0.218551	0.806453	0.0165549	0.971706	0.289597	0.836437	0.331277	0.353155	3.04778	4.54564e-31	0.508715	0.149669
GRMZM2G003953	1.30784	0.158036	0.949109	0.549214	0.497819	0.351873	NA	-0.276947	0.730541	0.127767	0.89019	-0.248036	0.790744
GRMZM2G003963	2149.85	0.0880167	0.953361	0.459006	0.314938	-0.283705	0.887135	0.745815	0.0629531	0.375949	0.40472	0.690535	0.116878
GRMZM2G003970	799.106	1.13011	8.11228e-05	2.31335	6.49332e-20	0.564297	0.245582	2.41829	7.92446e-22	0.180433	0.600077	0.0115605	0.981363
GRMZM2G003979	315.39	-0.0265027	0.949374	-0.0884995	0.504473	-0.000893308	1	0.116747	0.322466	0.139775	0.227954	0.0297026	0.850129
GRMZM2G003984	17.0504	-0.264151	0.753697	-0.471619	0.196615	0.00485051	1	-0.0751583	0.85448	0.0763539	0.86243	-0.337827	0.381159
GRMZM2G003988	723.26	0.87165	4.71156e-05	1.80766	1.14115e-21	0.332849	0.490574	1.61518	1.5708e-17	2.26053	3.3091e-34	0.512095	0.0209264
GRMZM2G003992	538.116	0.125071	0.621288	-0.0725213	0.626779	-0.0382696	0.961125	-0.230668	0.0522028	1.18904	6.80338e-32	-0.15181	0.263394
GRMZM2G004006	2719.27	-0.0476825	0.918226	-0.644628	1.98062e-06	0.00786739	0.998871	-1.08518	6.43532e-17	-0.390104	0.00445083	-0.439553	0.00249748
GRMZM2G004023	366.84	-0.125737	0.599629	-0.181838	0.130783	-0.134396	0.715239	-0.0995004	0.426939	-0.464205	1.17576e-05	-0.161319	0.200835
GRMZM2G004036	193.533	0.560487	0.208264	0.809191	0.00626594	0.805724	0.0382482	0.904854	0.0013987	1.66984	4.18753e-10	0.130464	0.752098
GRMZM2G004040	1757.23	-0.0800364	0.781921	-0.492536	3.05827e-06	-0.0312441	0.969013	-0.515401	5.8882e-07	-0.601913	3.05728e-09	-0.0766413	0.592719
GRMZM2G004054	1.51194	0.311463	0.878472	-0.869342	0.257136	-0.704214	NA	-0.223991	0.792479	-1.41374	0.0345507	-0.323401	0.728166
GRMZM2G004057	1033.44	-0.0441333	0.911052	0.150864	0.281623	-0.0821628	0.89892	0.156575	0.23356	0.256641	0.0361344	0.316927	0.0134577
GRMZM2G004060	929.738	0.280425	0.724405	2.73513	2.22357e-20	-0.0907064	0.970961	3.99593	5.96623e-43	-0.473411	0.174468	0.348869	0.378738
GRMZM2G004079	85.795	-0.322933	0.270554	0.111757	0.610364	-0.117741	0.899975	0.02096	0.927988	-0.00264028	1	0.109487	0.625588
GRMZM2G004083	130.821	-0.111715	0.822497	0.147384	0.482271	-0.113082	0.902857	0.276357	0.122165	1.4975	2.23063e-24	-0.12208	0.587486
GRMZM2G004087	525.538	-0.0578554	0.918788	0.107471	0.628665	-0.0757452	0.94473	0.367977	0.0332149	0.0108902	0.976813	0.0871003	0.712929
GRMZM2G004090	10.9528	0.233345	0.863835	0.520869	0.294349	-0.0713633	0.98691	0.636646	0.161734	0.374245	0.468139	-0.0465512	0.947473
GRMZM2G004092	18.5861	-0.019937	0.991843	-0.0525262	0.926421	0.037992	0.992434	-0.177044	0.704052	-0.170845	0.733206	0.432943	0.316488
GRMZM2G004106	51.2618	0.581431	0.689201	5.45388	4.60986e-32	0.571021	0.821458	5.65225	1.61668e-34	2.45924	1.35569e-06	6.48451	7.49937e-45
GRMZM2G004111	1130.39	0.099362	0.909447	-0.0955902	0.802599	0.118335	0.94473	-0.109766	0.748225	-0.0293717	0.946705	0.23686	0.493747
GRMZM2G004119	16.5655	-0.388347	0.618777	0.5088	0.14365	0.100719	0.966405	0.0458341	0.916457	-0.0238256	0.972232	0.060307	0.904552
GRMZM2G004128	659.638	-0.260645	0.120092	-0.506532	1.29472e-05	-0.110076	0.824944	-0.777403	4.20144e-12	-1.16026	1.50465e-25	-0.493266	3.41709e-05
GRMZM2G004131	159.135	-0.127123	0.79631	-0.494887	0.00806216	-0.213156	0.738705	-0.675325	0.000152891	-0.85789	1.05984e-06	-0.196437	0.372786
GRMZM2G004138	357.298	0.0212188	0.969567	0.718844	1.5081e-08	0.136891	0.80568	0.949316	1.26127e-14	1.21935	3.3606e-24	0.520859	0.000108393
GRMZM2G004140	375.214	-0.0371571	0.921525	-0.155708	0.222136	-0.0286867	0.97416	-0.131914	0.288473	0.168933	0.154718	-0.359556	0.00196601
GRMZM2G004157	46.4814	-0.214408	0.706345	0.554425	0.0105876	-0.121106	0.9305	0.319346	0.168351	-0.0449728	0.889113	0.255936	0.319418
GRMZM2G004160	185.973	1.43407	7.66716e-05	3.56706	5.79811e-32	0.643542	0.379455	4.01614	1.32382e-40	5.05688	2.6827e-65	2.86501	2.89223e-20
GRMZM2G004161	404.453	-0.504592	0.113429	-0.238057	0.381553	-0.306877	0.641638	0.209813	0.416426	-0.53301	0.0197314	-0.120509	0.701111
GRMZM2G004172	1362.73	0.173761	0.628001	0.0851985	0.696932	0.0961208	0.915959	0.158263	0.390239	0.0239478	0.919802	0.242098	0.20123
GRMZM2G004182	858.668	-0.174595	0.31741	-0.525689	1.567e-07	-0.0990393	0.818142	-0.847185	4.16567e-18	-0.79945	1.54948e-16	-0.262493	0.0178784
GRMZM2G004183	322.074	0.106517	0.872838	0.196592	0.454549	-0.00740148	0.999632	0.18691	0.450717	0.57362	0.00657493	0.534732	0.019799
GRMZM2G004188	227.805	0.156965	0.577399	0.137065	0.378921	0.0896913	0.899173	0.239099	0.0770612	1.47334	1.28171e-39	-0.0239121	0.906241
GRMZM2G004191	0.499022	-0.0843713	NA	0.116189	NA	0.171803	NA	0.138485	NA	0.38629	0.543888	0.184572	NA
GRMZM2G004207	145.449	3.29144	1.35538e-14	1.89071	4.13991e-05	2.29205	2.26473e-06	2.25244	3.07086e-07	8.06821	1.52551e-96	1.69237	0.000429333
GRMZM2G004211	4.97877	-0.29815	0.865945	0.713485	0.241834	-0.134134	0.977482	1.07453	0.0458407	-0.568205	0.397223	0.885784	0.136497
GRMZM2G004222	391.612	0.278702	0.76944	-0.515599	0.214044	0.276355	0.879074	-0.437455	0.276269	0.383853	0.354865	0.64122	0.119755
GRMZM2G004259	219.578	0.0439438	0.91607	0.223918	0.0909589	-0.0619565	0.939231	0.207325	0.108566	0.063936	0.693158	0.0784602	0.632479
GRMZM2G004278	841.39	0.0424678	0.969012	1.30017	5.12482e-07	-0.164376	0.910084	1.48424	3.79696e-09	0.0314765	0.940708	-0.257058	0.449052
GRMZM2G004290	176.548	0.0193691	0.973306	0.0396329	0.845781	-0.0277738	0.983303	-0.0239802	0.897292	0.398037	0.00364108	-0.0943867	0.616269
GRMZM2G004301	459.159	0.00303071	0.999888	0.133318	0.470559	0.055284	0.953732	-0.123869	0.480409	0.490901	0.000670675	-0.406316	0.0114579
GRMZM2G004305	628.13	-0.0414582	0.89374	0.306867	0.00133956	0.145745	0.554264	0.222158	0.0216805	0.653156	6.94974e-14	-0.129536	0.25572
GRMZM2G004314	0.0684746	0.0430504	NA	0	NA	0	NA	0	NA	0	NA	0.0160405	NA
GRMZM2G004320	209.971	-0.251038	0.221436	-0.228838	0.105102	-0.262262	0.280255	-0.0859586	0.579547	-0.95392	5.88402e-14	-0.298314	0.0327615
GRMZM2G004330	54.7523	-0.265971	0.565436	-0.565738	0.0130215	-0.0264287	0.990208	-1.07914	1.11044e-06	-1.17587	1.08637e-07	-0.839593	0.00019756
GRMZM2G004334	0.243136	0.158773	NA	0	NA	0.0475228	NA	0	NA	0.0380748	0.930883	0	NA
GRMZM2G004349	348.145	2.4738	2.20605e-33	2.36613	2.62132e-31	1.7044	4.60601e-15	2.93689	1.8811e-48	4.15845	4.90308e-99	1.60501	3.80487e-14
GRMZM2G004352	4732.56	-0.0137636	0.977445	-0.423462	0.000977557	0.111033	0.846621	-0.74084	7.26598e-10	-0.448305	0.000268653	-0.257888	0.0695029
GRMZM2G004356	191.542	-0.0164292	0.975161	-0.274215	0.057971	-0.0675699	0.937779	-0.330187	0.016433	-1.12333	7.49555e-17	0.170843	0.275812
GRMZM2G004362	0.105997	0	NA	0.0247792	NA	0.0408555	NA	0	NA	0	NA	0.0160405	NA
GRMZM2G004375	1.70655	0	1	1.6951	0.0121655	0	NA	1.30755	0.0529079	0	1	3.07094	1.39975e-06
GRMZM2G004377	5849.91	-0.218347	0.0933395	-0.515025	1.68582e-08	-0.0616003	0.901916	-0.856735	2.4888e-22	-1.22296	4.60259e-45	-0.503325	6.73367e-08
GRMZM2G004382	2729.67	-0.0376394	0.961841	0.0639243	0.81911	-0.00867305	0.999423	0.0388745	0.879507	0.028506	0.921579	0.449943	0.0359015
GRMZM2G004396	584.48	0.380989	0.0139152	0.686224	2.38213e-08	0.112694	0.849375	0.653633	7.86315e-08	0.625543	2.33821e-07	0.0730686	0.682005
GRMZM2G004397	2591.38	0.0390513	0.919469	-0.350925	0.00296405	0.0142473	0.990115	-0.535028	1.41234e-06	0.373202	0.000900521	-0.386613	0.00132923
GRMZM2G004408	15.2443	2.11039	0.000943053	4.51907	2.6321e-19	1.70938	0.0290609	4.05689	1.38341e-15	4.30393	7.48408e-18	0.466164	0.56613
GRMZM2G004412	173.238	-0.109927	0.833327	0.0115562	0.965821	-0.0732573	0.949206	-0.129423	0.543207	-0.197976	0.332201	-0.190884	0.385373
GRMZM2G004414	61.2408	-0.407176	0.281709	-0.572427	0.0156227	0.0998929	0.944721	-0.766906	0.000811643	0.237647	0.34013	-0.0452812	0.894189
GRMZM2G004422	453.393	-0.0559173	0.906259	-0.512047	0.000506568	0.003162	0.999632	-0.70919	4.96531e-07	-0.79734	1.05316e-08	-0.503446	0.000889196
GRMZM2G004435	198.866	0.32247	0.161878	0.251792	0.142464	0.259562	0.460741	0.596	5.49696e-05	0.487777	0.00113572	0.0785814	0.716286
GRMZM2G004445	119.039	-0.443336	0.22544	-0.490045	0.0478884	-0.237572	0.796319	-0.814046	0.000397908	-0.294215	0.251588	-0.197323	0.504111
GRMZM2G004455	1752.63	-0.214989	0.288646	-0.0837838	0.599642	0.00841796	0.998186	-0.153515	0.257546	-0.46293	9.51623e-05	-0.333494	0.0113003
GRMZM2G004459	1169.64	-0.0263683	0.958432	0.0477038	0.788518	-0.0188167	0.988099	0.181825	0.182913	0.00824329	0.976329	0.16243	0.28555
GRMZM2G004466	56.3342	-0.469985	0.465154	0.241092	0.560615	-0.560593	0.461908	1.3332	1.22398e-05	-1.14742	0.000659238	0.947862	0.00469925
GRMZM2G004468	804.759	-0.181139	0.0973206	-0.117974	0.178093	-0.101036	0.684431	-0.0854	0.328551	-0.317103	2.61167e-05	-0.171565	0.0436545
GRMZM2G004475	200.677	-0.0888921	0.864068	0.2547	0.165976	0.0924804	0.92545	0.451294	0.00554449	-0.0839648	0.70224	0.375982	0.0342212
GRMZM2G004480	32.944	0.1774	0.864794	1.18441	7.05532e-05	0.544992	0.448448	2.10886	6.81655e-15	0.50654	0.139346	2.35865	1.49024e-18
GRMZM2G004483	1439.48	-0.291104	0.110898	-0.649451	2.85823e-07	-0.336586	0.0706289	-1.03485	2.51771e-17	-0.726416	3.03832e-09	-0.452018	0.000792617
GRMZM2G004500	26.8325	0.0616488	0.977781	0.519084	0.4656	-0.0749469	0.989533	0.255967	0.723417	0.344108	0.640286	-1.10061	0.0935148
GRMZM2G004511	4412.77	-0.0320867	0.955346	-0.058892	0.77087	0.0283976	0.983303	-0.122244	0.469877	0.251037	0.100604	-0.281748	0.0845992
GRMZM2G004516	323.312	-0.454029	0.0908224	-0.610579	0.00213241	-0.188275	0.815512	-0.866933	4.38712e-06	-1.67856	1.43056e-19	-0.637447	0.00174852
GRMZM2G004519	51.3388	0.543301	0.286738	2.03177	2.88796e-13	0.321206	0.796295	0.477138	0.147734	-0.183639	0.655047	-0.221478	0.596176
GRMZM2G004521	0.260634	0.121105	NA	0.142123	NA	0	NA	0.0515143	NA	0.0534254	0.913542	0	NA
GRMZM2G004523	3111.15	-0.313842	0.199197	-0.630847	7.31737e-05	-0.180705	0.759338	-0.816395	9.05747e-08	-1.25342	3.31784e-17	-0.406696	0.0191153
GRMZM2G004528	40065.9	0.0442331	0.906259	-0.47182	3.8345e-05	0.0767492	0.90021	-0.748449	6.55666e-12	-0.983449	3.2951e-20	-0.568008	8.17401e-07
GRMZM2G004531	839.267	0.482881	1.0088e-05	0.528733	2.1902e-07	0.384839	0.00180468	0.599015	1.82314e-09	0.797039	2.23651e-16	-0.0225378	0.892594
GRMZM2G004534	10540.3	-0.0635965	0.730799	-0.168282	0.030588	-0.00123862	1	-0.370049	1.28184e-07	-0.394399	1.18625e-08	-0.389891	7.16125e-08
GRMZM2G004548	172.015	0.815475	0.00851274	2.22396	4.00513e-21	0.463489	0.423609	2.78786	2.94615e-33	3.08094	3.48407e-41	1.0193	0.000105532
GRMZM2G004572	253.271	0.840795	0.0924364	0.92676	0.0143086	0.56719	0.529601	1.83061	1.02781e-07	0.00344477	1	3.25465	6.67522e-22
GRMZM2G004582	51.2222	-0.305903	0.457272	-0.277592	0.249793	-0.203023	0.820665	-0.10325	0.690044	-0.518109	0.0178118	0.115097	0.675572
GRMZM2G004583	1199.17	-0.0207696	0.972224	-0.670823	3.45422e-06	-0.0172086	0.991117	-0.746827	1.15053e-07	-0.660345	2.6203e-06	0.158891	0.383919
GRMZM2G004590	170.957	0.348566	0.542237	-0.109925	0.779047	0.139602	0.937667	-0.185354	0.58387	-0.0873117	0.827732	-0.284969	0.4166
GRMZM2G004592	223.557	-0.165686	0.494057	-0.348547	0.00545613	0.0998527	0.866995	-0.450721	0.000191867	-0.491744	3.95956e-05	-0.291487	0.0260467
GRMZM2G004593	31.5968	-0.198049	0.792511	-0.0722226	0.85076	-0.467023	0.470584	-0.301514	0.324936	0.209003	0.511329	0.459151	0.107696
GRMZM2G004617	18.1441	-0.0798207	0.964647	-0.134699	0.835437	0.100326	0.979512	-0.805659	0.0972084	-1.19219	0.0113167	-0.693025	0.192408
GRMZM2G004619	214.449	-0.0394148	0.928331	-0.242097	0.0753035	0.0166865	0.98945	-0.240935	0.0675656	-0.204163	0.130431	-0.00739586	0.972529
GRMZM2G004641	976.708	-0.290465	0.0779012	0.00839928	0.964199	-0.244325	0.277552	-0.179554	0.170911	-0.423712	0.000345099	-0.0083176	0.968431
GRMZM2G004653	15.8598	-0.245286	0.860367	0.298003	0.597572	0.17249	0.950797	0.317251	0.5425	0.0297921	0.97505	0.86197	0.0692439
GRMZM2G004679	0.138195	-0.0192476	NA	-0.0375188	NA	-0.0214425	NA	0.000413182	NA	0.00158407	NA	-0.0151085	NA
GRMZM2G004683	29.4213	0.165858	0.878774	-0.0557163	0.916972	0.727142	0.21013	0.238862	0.563533	0.636677	0.0711539	0.215775	0.640767
GRMZM2G004690	25.8567	0.714727	0.267888	1.69239	3.50815e-06	0.206022	0.937779	1.60241	9.34346e-06	2.41394	1.55345e-12	1.34576	0.000500434
GRMZM2G004694	4488.97	0.799201	0.0114141	1.33643	2.33502e-07	0.506241	0.327579	1.26647	6.36949e-07	3.6999	1.17901e-52	0.698221	0.0150927
GRMZM2G004696	2409.11	0.263498	0.301605	-0.0305541	0.895541	0.306883	0.277505	-0.150904	0.389475	0.983994	5.17684e-12	-0.665333	1.82485e-05
GRMZM2G004699	0.443391	0.0631679	NA	0.13246	NA	-0.113808	NA	0.487801	NA	0.341866	0.630268	-0.0821546	NA
GRMZM2G004703	1517.16	0.00154765	1	-0.0122695	0.965228	-0.0615838	0.960687	-0.0443367	0.854067	0.100623	0.674183	-0.0936206	0.717777
GRMZM2G004709	69.1122	-0.392425	0.460554	-0.437673	0.157625	-0.419475	0.558861	-0.506591	0.0816638	-0.823407	0.00303371	-0.217002	0.544121
GRMZM2G004715	212.091	-0.265496	0.420687	-0.734926	3.48713e-05	-0.165767	0.827884	-1.11759	9.9987e-11	-1.78486	1.86139e-24	-0.204755	0.345759
GRMZM2G004732	141.409	0.0713658	0.896199	0.0714458	0.758548	0.0341262	0.98225	-0.270623	0.139466	0.161789	0.410934	-0.417267	0.0237263
GRMZM2G004736	1054.3	-0.0429223	0.885403	-0.310092	0.00113745	-0.0162975	0.985529	-0.399102	1.21467e-05	-0.307857	0.000840369	0.027728	0.843891
GRMZM2G004741	344.418	-0.132158	0.653247	-0.10725	0.497695	-0.0801697	0.907135	0.0383733	0.815458	-0.177968	0.201339	-0.130363	0.407501
GRMZM2G004748	17.7902	0.727522	0.224568	0.343953	0.469239	0.833764	0.186268	0.96401	0.00994717	1.06591	0.00357986	0.648171	0.127405
GRMZM2G004768	819.594	0.0893233	0.856916	-0.192266	0.315125	0.158051	0.813289	-0.273681	0.110347	-0.100106	0.627416	0.0239089	0.924941
GRMZM2G004784	679.294	0.0798939	0.761219	-0.335064	0.0010215	0.170188	0.439743	-0.297181	0.00309811	-0.399813	4.21901e-05	-0.207891	0.0621426
GRMZM2G004795	16.3281	0.843464	0.241285	1.30159	0.00307331	-0.114569	0.977533	1.17848	0.00704864	3.29394	1.06504e-18	1.25102	0.00576122
GRMZM2G004824	0.540254	-0.115623	NA	0.111187	NA	-0.308152	NA	0.15443	NA	0.334901	0.655899	-0.0910933	NA
GRMZM2G004828	1.51632	0.633602	0.688515	0.22248	0.813451	-0.552207	NA	0.425209	0.595538	-0.255397	0.78194	0.585453	0.488169
GRMZM2G004835	477.611	0.255411	0.1065	0.577645	5.0578e-08	0.25546	0.162016	0.614346	3.89545e-09	1.34751	9.80766e-43	0.980144	3.79248e-22
GRMZM2G004847	432.614	0.0741474	0.856916	-0.141481	0.381853	0.0461119	0.958848	-0.171888	0.245691	0.00507258	0.992519	-0.00362641	0.988664
GRMZM2G004856	7.73527	0.278368	0.836175	0.175498	0.781954	0.0950768	0.981594	0.982491	0.0252092	-0.116296	0.861955	0.0792067	0.910678
GRMZM2G004858	91.7879	0.401929	0.302976	1.87003	8.00164e-21	0.12076	0.936259	1.44137	2.07341e-12	1.09761	1.56634e-07	1.73725	9.60356e-18
GRMZM2G004878	16.1354	-0.206852	0.856318	0.11605	0.816181	0.544673	0.522166	0.397546	0.303137	-0.116417	0.822378	0.562446	0.143528
GRMZM2G004880	1691.85	-0.0120353	0.989483	-0.494828	0.0128261	0.041032	0.980511	-0.697843	0.000178278	-0.515469	0.00667151	-0.494352	0.0166088
GRMZM2G004888	366.469	-0.379671	0.0404559	-0.815751	5.41845e-09	-0.184946	0.687054	-1.30948	2.97474e-21	-1.57542	4.66822e-30	-0.548062	0.000203582
GRMZM2G004898	214.6	-0.484877	0.0462306	-0.622688	0.000980945	-0.354272	0.332758	-0.776059	2.11983e-05	1.05522	4.06719e-10	-0.12925	0.597578
GRMZM2G004908	255.543	-0.0774368	0.792281	-0.307555	0.00502412	-0.0367016	0.958848	-0.731975	3.20745e-12	-0.821996	4.20855e-15	-0.231558	0.0459059
GRMZM2G004909	128.721	-0.768959	0.0161966	-0.774524	0.00404814	-0.502334	0.322273	-1.27128	6.09818e-07	-2.26579	9.89604e-19	-0.824233	0.00277269
GRMZM2G004924	7.0639	0.112059	0.951722	0.0909292	0.895541	0.422175	0.830022	-0.0613423	0.92208	-0.147504	0.827812	0.140869	0.834119
GRMZM2G004932	1181.29	0.028649	0.899268	0.0617197	0.471897	0.00251351	0.999632	0.0218522	0.808706	0.00838841	0.938755	-0.42521	3.32763e-10
GRMZM2G004946	0.866189	0.640035	0.651695	-0.0348449	0.969764	-0.413763	NA	-0.667122	0.324061	0.0292656	0.986817	-0.554771	NA
GRMZM2G004949	180.034	0.0772564	0.909129	1.34682	1.68163e-13	0.0172873	0.997185	1.13027	9.41346e-10	2.80246	1.45457e-59	0.0879594	0.759324
GRMZM2G004957	27.6558	-0.487001	0.360493	-0.795307	0.0114868	-0.189588	0.904301	-1.42435	4.64839e-06	-0.736171	0.0168239	-0.91973	0.00381982
GRMZM2G004959	25.976	1.03244	0.0744012	0.5136	0.317127	0.0757225	0.985529	0.523354	0.279978	0.433827	0.396588	2.87191	2.91938e-13
GRMZM2G004988	1.98956	0.044038	0.98689	1.34405	0.0532702	0.338196	NA	1.11327	0.101828	0.153103	0.867159	1.35846	0.0598283
GRMZM2G004990	28.8242	-0.00654968	1	0.261737	0.514622	-0.429617	0.708385	1.01543	0.000798781	-0.0784227	0.868451	1.44602	1.28047e-06
GRMZM2G004996	2174.81	0.339003	0.00391014	0.21456	0.0522234	0.206081	0.279631	0.298685	0.00347462	1.17617	2.65626e-36	-0.219874	0.0551622
GRMZM2G004997	3483.84	-0.0136194	0.955346	-0.0956889	0.164218	-0.0148969	0.976133	-0.195928	0.00118642	0.0398092	0.606055	-0.244117	8.80424e-05
GRMZM2G005000	26.7302	-0.145697	0.879911	-0.733938	0.0272661	-0.405809	0.684431	-0.448425	0.183729	-1.51354	4.08844e-06	0.369118	0.298104
GRMZM2G005013	10.7871	0.0105452	0.99929	1.39338	0.00066292	0.0650268	0.988826	1.27576	0.00179286	1.82295	1.61609e-06	1.47897	0.00032192
GRMZM2G005016	5.03021	-0.0585456	0.97663	-0.79509	0.186868	0.183565	0.955954	-0.905313	0.113384	-0.888654	0.122391	-1.2494	0.0350772
GRMZM2G005024	3552.69	-0.113296	0.654369	-0.264765	0.0224476	-0.128024	0.746756	-0.507284	1.63884e-06	0.386679	0.000283915	-0.150526	0.253229
GRMZM2G005036	1683.49	-0.00144732	0.999114	0.00267973	0.975847	0.0663529	0.776306	0.0265891	0.729631	-0.0431812	0.570151	0.00641767	0.948068
GRMZM2G005040	132.282	-0.32646	0.796057	-1.23305	0.0107115	-0.148371	0.963743	-3.26246	3.04821e-13	-1.98197	9.26517e-06	-1.28744	0.00971782
GRMZM2G005043	0.767403	0.568437	0.671507	1.57865	0.0102606	0	NA	0.178688	0.808985	0.524203	0.441856	0	NA
GRMZM2G005052	67.6734	0.216791	0.693755	0.104449	0.734722	0.0308267	0.98945	-0.245188	0.347858	0.397414	0.0908679	-0.611618	0.0141135
GRMZM2G005061	46.6763	0.0404531	0.978764	-0.056907	0.925015	0.0541317	0.988778	-0.258477	0.586315	0.0271672	0.973492	0.604505	0.176534
GRMZM2G005066	38.5424	0.103836	0.952256	-0.229752	0.698809	-0.0907072	0.981594	-0.669984	0.159169	-0.237754	0.678097	-0.22877	0.708283
GRMZM2G005080	638.485	-0.0724498	0.853209	-0.0672696	0.697024	-0.178201	0.627023	-0.11553	0.434488	-0.371715	0.0034172	-0.0473567	0.799018
GRMZM2G005082	244.903	-0.0507657	0.937402	-0.584113	0.00126993	-0.0999375	0.924076	-1.12988	6.18208e-11	-1.29405	4.75822e-14	-0.00608659	0.98511
GRMZM2G005103	23.0349	0.20434	0.835286	0.803032	0.0133593	0.208938	0.908381	1.08507	0.000327156	0.437166	0.220175	1.02548	0.00121597
GRMZM2G005107	524.43	-0.134065	0.635181	-0.101042	0.521174	-0.0736334	0.917461	-0.261255	0.043477	-0.0746156	0.641302	-0.420485	0.0012388
GRMZM2G005126	739.343	-0.0596096	0.751145	-0.148817	0.054186	-0.0896048	0.713693	-0.22314	0.00192438	-0.133244	0.0791445	-0.145836	0.0665943
GRMZM2G005134	60.9663	0.481761	0.242717	1.21213	3.58938e-07	0.372528	0.606367	1.73518	1.89117e-14	0.781656	0.00152744	0.501677	0.0743221
GRMZM2G005146	261.413	-0.604739	0.182646	-0.905881	0.00332857	-0.230906	0.878785	-1.3756	2.24541e-06	-2.15275	4.58639e-14	-0.454103	0.198565
GRMZM2G005155	159.138	-0.24819	0.537679	-0.500091	0.01435	-0.136496	0.894187	-0.864096	6.81835e-06	-0.448748	0.0245643	-0.605861	0.00321944
GRMZM2G005163	81.0001	-0.148267	0.791131	0.809381	9.08329e-06	-0.0213349	0.991698	0.959592	5.47432e-08	0.831122	3.05045e-06	0.303077	0.167272
GRMZM2G005170	773.783	-0.184984	0.579927	-0.478908	0.00279916	-0.0034622	0.999632	-1.0963	1.74674e-13	-0.347415	0.0298453	-0.363688	0.0342248
GRMZM2G005187	54.3092	-0.164833	0.793264	0.0576076	0.85861	-0.105358	0.944395	-0.0991065	0.72762	-0.233586	0.377623	-0.251734	0.361107
GRMZM2G005195	1632.24	0.388688	0.000216753	0.257657	0.0114246	0.265019	0.052377	0.323581	0.000783711	0.615244	1.53811e-11	-0.15614	0.17268
GRMZM2G005199	111.484	-0.307344	0.277382	-0.227097	0.240598	-0.302718	0.411374	-0.262778	0.147879	0.0914848	0.671309	0.0825706	0.718664
GRMZM2G005205	28.4068	-0.521881	0.305758	0.00243995	0.995953	-0.0361748	0.990115	0.13086	0.711068	-0.372266	0.25563	0.118128	0.765462
GRMZM2G005207	55.8651	-0.429128	0.786409	4.52389	9.00679e-28	0.0617885	0.991698	6.62748	1.68655e-60	-0.566588	0.40645	-0.36547	0.6286
GRMZM2G005209	278.518	-0.108827	0.755602	0.092362	0.589149	-0.0433431	0.963743	0.262389	0.0544208	0.26834	0.0483236	0.310824	0.0285484
GRMZM2G005216	0.35148	-0.226605	NA	0.224459	NA	-0.236475	NA	-0.138202	NA	0.00712266	1	-0.0642055	NA
GRMZM2G005229	64.4713	-0.0761775	0.883695	-0.20746	0.26988	-0.143115	0.852962	-0.275379	0.115805	-0.66428	7.65137e-05	-0.459618	0.00778242
GRMZM2G005232	3.66312	-0.958321	0.340006	-0.900987	0.158906	-0.23115	0.948491	-0.438657	0.505777	-0.0166817	0.996283	-0.514902	0.463025
GRMZM2G005233	24.3048	0.0441741	0.967107	-0.941874	0.0009482	0.0547041	0.981489	-1.01542	0.00034513	-0.80452	0.00411146	-0.334799	0.284151
GRMZM2G005236	77.7573	0.0113697	0.995552	0.0902169	0.829838	0.0444755	0.987938	0.166231	0.644349	0.438608	0.161452	1.97409	1.88925e-13
GRMZM2G005251	492.267	0.0718983	0.820432	0.289118	0.0110869	0.127461	0.754044	0.298541	0.00670112	0.601436	4.35883e-09	-0.098221	0.488819
GRMZM2G005256	237.259	-0.37917	0.477633	0.12468	0.741259	-0.135289	0.939004	0.41787	0.154252	-0.0587929	0.88144	0.247752	0.479852
GRMZM2G005260	7583.91	0.0912483	0.848303	-0.617536	9.03502e-05	0.0331752	0.981489	-0.948685	2.52645e-10	-0.218657	0.208853	-0.294113	0.102415
GRMZM2G005278	74.7014	-0.0138292	0.98445	-0.135182	0.539643	-0.0273811	0.987419	-0.267504	0.16236	0.400471	0.0184872	-0.540102	0.00375837
GRMZM2G005281	75.8876	-0.0417779	0.949848	-0.0156638	0.950261	-0.0608292	0.956285	0.00421987	0.990123	-0.339657	0.0574279	-0.0184834	0.943391
GRMZM2G005284	3.51705	-0.627466	0.666132	0.936906	0.159135	0.0913061	0.988099	-0.270637	0.726747	-1.11133	0.0946475	-0.981675	0.175688
GRMZM2G005290	0.664437	0.248402	0.890939	0	1	0	NA	0.544247	0.411048	1.49921	0.011543	0.265457	NA
GRMZM2G005293	34.255	0.421665	0.700296	3.0794	2.33824e-17	0.689585	0.520884	3.90954	2.83636e-28	1.95824	2.71039e-07	2.59145	5.12422e-12
GRMZM2G005298	53.7803	-0.0629825	0.937012	-0.360852	0.138289	-0.0491118	0.979109	-0.213655	0.39213	-0.253555	0.307752	0.355146	0.131057
GRMZM2G005301	35.5653	0.928081	0.103715	1.3815	0.0003265	0.200264	0.944395	2.12799	1.34966e-09	4.17004	8.92242e-39	3.52777	8.70245e-27
GRMZM2G005304	499.603	-0.0902083	0.730799	0.270402	0.00960055	0.0442174	0.946324	0.359323	0.000265212	-0.234854	0.0258281	0.232385	0.0347643
GRMZM2G005308	504.739	-0.168368	0.446731	-0.126771	0.362233	-0.016926	0.988099	-0.141265	0.273356	-0.240747	0.0452332	0.0787135	0.609484
GRMZM2G005310	133.634	-0.474303	0.206958	-0.16604	0.590699	-0.219502	0.834319	-0.0239298	0.942617	1.50398	2.56344e-12	0.044283	0.905283
GRMZM2G005339	212.755	-0.219629	0.373201	0.322441	0.0205119	-0.0982681	0.89126	0.165641	0.265301	-0.312959	0.0261472	0.184998	0.240431
GRMZM2G005346	317.603	-0.103044	0.636828	-0.121393	0.269801	-0.0914493	0.821458	0.0142298	0.909027	-0.419005	7.38457e-06	0.198625	0.0494906
GRMZM2G005347	486.402	-0.13793	0.545261	0.0358406	0.816842	-0.0295511	0.97212	-0.108114	0.386461	-0.704689	1.8242e-11	-0.476741	1.59807e-05
GRMZM2G005350	518.667	-0.189893	0.256876	-0.165193	0.150089	-0.0521819	0.936673	-0.188793	0.0805318	-0.189099	0.0806014	-0.390723	0.000206155
GRMZM2G005353	0.565588	-0.101396	NA	0.659572	NA	0.0541223	NA	0.847952	NA	-0.156812	0.844454	-0.0646586	NA
GRMZM2G005365	132.053	0.102234	0.810447	-0.146344	0.432834	0.100867	0.901571	-0.0692256	0.718891	0.0102332	0.975142	0.196013	0.267879
GRMZM2G005374	22.0882	-0.0822856	0.955462	1.08262	0.00121686	0.103007	0.970971	0.735374	0.0351884	1.73977	1.04562e-08	0.55964	0.150066
GRMZM2G005384	0.557913	0	NA	0.629047	NA	0	NA	0.91378	NA	0	1	0.878532	NA
GRMZM2G005419	135.564	-0.66457	0.00125789	-0.611537	0.000883612	-0.329985	0.379118	-0.457904	0.012584	-1.42735	1.72707e-15	-0.148316	0.521001
GRMZM2G005433	10549.6	-0.268876	0.375169	-0.643007	0.000177916	-0.168569	0.812927	-1.04976	9.64606e-11	-1.46124	3.17373e-20	-0.475918	0.00971122
GRMZM2G005435	38.0758	-0.0262659	0.975959	-0.271463	0.290728	-0.0965294	0.945507	-0.355343	0.138204	-1.13162	1.88241e-06	0.186027	0.483245
GRMZM2G005444	2753.69	0.0412141	0.896437	0.685382	1.37163e-13	0.0566389	0.92124	1.04711	4.94414e-31	0.320287	0.000845737	-0.211345	0.0537675
GRMZM2G005452	212.085	0.0405834	0.943381	0.658694	2.99762e-06	-0.126488	0.865078	1.05831	2.56068e-15	-0.612268	3.85148e-05	-0.349886	0.0321482
GRMZM2G005456	1422.14	-0.14248	0.338828	-0.322504	0.000180264	0.0307096	0.956285	-0.371488	8.37538e-06	-0.394075	1.74178e-06	-0.111173	0.282852
GRMZM2G005459	918.312	-0.135351	0.728849	-0.212576	0.235653	0.271112	0.411999	-0.830821	2.24418e-08	-1.29831	4.53435e-19	-0.542747	0.000756629
GRMZM2G005461	1.64039	0.683224	0.644333	2.23625	0.000650889	0.693314	NA	1.16838	0.0895264	0.440819	0.590144	1.52602	0.0332666
GRMZM2G005480	0.15364	0	NA	0.0247792	NA	0.0408555	NA	0	NA	0.0638821	NA	0	NA
GRMZM2G005482	0.083667	0	NA	0	NA	0	NA	0	NA	0	NA	0.0783385	NA
GRMZM2G005483	120.419	0.141618	0.781513	1.04285	3.41686e-10	0.0638399	0.960878	1.45181	1.14333e-19	1.79578	8.37838e-31	0.796575	5.15802e-06
GRMZM2G005486	15.9269	-0.133177	0.906989	-0.53717	0.176908	-0.369072	0.79496	-0.354168	0.374506	-0.0300073	0.961553	0.290238	0.487117
GRMZM2G005493	2615.6	0.0434448	0.932564	0.0183404	0.934506	0.153833	0.783678	0.320344	0.0306982	-0.261751	0.0861612	0.540119	0.000284053
GRMZM2G005499	203.995	0.0320804	0.952272	0.0374926	0.846003	0.0144879	0.991698	-0.195707	0.183346	0.0930038	0.576752	-0.0123456	0.955175
GRMZM2G005516	0.413167	-0.0913881	NA	-0.0302438	NA	0.0460867	NA	0.149858	NA	0.00752118	1	0.636868	NA
GRMZM2G005522	30.4396	1.52892	5.59961e-05	1.91193	1.75927e-08	0.907291	0.104464	1.51853	1.07136e-05	2.07514	3.05813e-10	-0.4821	0.317404
GRMZM2G005526	169.912	-0.165307	0.733591	-0.242125	0.277655	-0.158891	0.86667	-0.184264	0.399987	-0.0390191	0.88747	-0.114308	0.659099
GRMZM2G005552	156.927	-0.709782	0.0601572	-0.580174	0.0583518	-0.875151	0.0171442	-0.0867699	0.813976	-0.46819	0.122289	-0.527179	0.101141
GRMZM2G005554	1.68031	0.0948223	0.970993	0.0363513	0.970207	0.112207	NA	0.112573	0.895776	0.373296	0.657605	0.0405385	0.971477
GRMZM2G005557	23.444	0.0842887	0.943772	0.0477974	0.920176	-0.254282	0.877471	0.150918	0.695305	0.305081	0.391383	-0.1123	0.803484
GRMZM2G005562	5327.79	0.037891	0.936513	-0.141993	0.372247	0.112772	0.854513	-0.535059	2.73822e-05	0.0790165	0.640096	-0.544077	4.95609e-05
GRMZM2G005583	765.919	0.107405	0.518462	0.25002	0.00243509	-0.00997187	0.990675	0.243053	0.00258092	0.245551	0.00215499	0.243626	0.00411151
GRMZM2G005592	810.065	-0.0582907	0.845807	-0.188084	0.0816121	-0.0478039	0.941032	-0.131952	0.224895	-0.417148	1.34307e-05	-0.119417	0.321461
GRMZM2G005619	2.54192	0.177426	0.941736	-0.2419	0.792829	-0.0374576	0.998871	0.31782	0.692435	1.85031	0.00198593	1.95421	0.00186604
GRMZM2G005622	918.835	0.0434081	0.940508	0.290014	0.0909548	-0.0074383	0.999224	0.334373	0.0379703	-0.586945	0.000121066	0.017119	0.947087
GRMZM2G005624	0.101973	-0.0503966	NA	-0.0375188	NA	-0.0525915	NA	-0.0618848	NA	-0.0607139	NA	-0.0774065	NA
GRMZM2G005633	74.0726	0.381846	0.79407	5.40598	1.08176e-41	-0.155209	0.970971	4.0461	5.00834e-23	2.68038	3.87316e-10	6.48645	1.14219e-59
GRMZM2G005640	382.555	-0.123956	0.682262	-0.0936636	0.560471	-0.0113523	0.995804	-0.0983526	0.508581	-0.0367394	0.838563	-0.480153	0.000206621
GRMZM2G005641	1.00484	0.511156	0.762984	0.447711	0.598944	0.0744461	NA	0.524007	0.495171	0.544158	0.490238	0.21022	0.830107
GRMZM2G005646	312.196	-0.0424392	0.921525	0.00445824	0.980313	0.0791322	0.909119	-0.0114847	0.949597	0.337281	0.00699024	-0.246788	0.0839517
GRMZM2G005652	2888.58	0.065744	0.877375	0.00570047	0.976829	0.116218	0.858081	-0.309128	0.0273289	1.05734	5.7874e-17	-0.230189	0.145056
GRMZM2G005659	2.05957	-0.00842048	1	0.132048	0.891054	-0.956342	NA	-0.232738	0.77917	0.512805	0.505439	0.519425	0.52567
GRMZM2G005678	5.31098	-0.276546	0.858812	-0.221603	0.743119	-0.365723	0.89126	0.0595691	0.927927	-0.669552	0.241382	0.348151	0.57162
GRMZM2G005680	69.3402	-0.20332	0.708927	-0.431601	0.0689993	-0.298971	0.649775	-0.242167	0.324014	-0.20878	0.415606	0.486746	0.0321434
GRMZM2G005710	122.557	-0.310011	0.365557	-0.661356	0.000775113	-0.203538	0.787331	-0.882424	3.72225e-06	-0.771292	4.88337e-05	-0.400538	0.0604809
GRMZM2G005715	0.514168	0.0703697	NA	1.11271	NA	0.057392	NA	0.00244304	NA	-0.17481	0.83264	0.0896676	NA
GRMZM2G005732	1525.87	-0.103637	0.861162	-0.75509	8.55544e-05	-0.140328	0.888428	-1.17242	1.51249e-10	-1.11311	9.12531e-10	-0.855721	1.12916e-05
GRMZM2G005737	1462.75	-0.100801	0.492775	-0.119387	0.151714	-0.024855	0.961217	-0.121048	0.12748	0.0573648	0.528216	-0.209326	0.0081686
GRMZM2G005749	10.7185	-0.293983	0.792096	-0.312165	0.536423	-0.353119	0.851992	-0.396556	0.39125	-0.414108	0.379484	-0.418692	0.396005
GRMZM2G005753	905.883	-0.0117389	0.967816	0.251599	0.000281691	-0.0130693	0.983499	0.235052	0.000583911	0.422353	6.5877e-11	0.0717791	0.408627
GRMZM2G005771	927.684	-0.169019	0.437339	-0.196156	0.127008	-0.181415	0.528569	-0.212365	0.0803447	-0.525622	2.19538e-06	-0.240319	0.0621365
GRMZM2G005788	224.044	0.0976156	0.868696	0.102088	0.691218	0.0271812	0.98846	0.152909	0.494642	0.254666	0.224346	0.234192	0.308412
GRMZM2G005791	363.638	0.169177	0.386983	0.318416	0.00349288	0.0793994	0.889112	0.221873	0.0460203	0.647533	5.70467e-11	0.0519155	0.731382
[truncated: 28,282 more rows]
